# Supplementary material for: Non-Invasive Differential Diagnosis of Cervical Neoplastic Lesions by the Lipid Profile Analysis of Cervical Scrapings
Source: Metabolites. 2022 Sep 19;12(9):883. doi: 10.3390/metabo12090883 (PMC9506087; doi:10.3390/metabo12090883)
Supplement: Supplementary file 1 [file metabolites-12-00883-s001.zip]

Archive with 17 entries (17 files):
- Figure S1.pdf
- Figure S2.tif
- Figure S3.tif
- Figure S4.tif
- Figure S5.tif
- Supplementary file 1.pdf
- Supplementary file 2.pdf
- Table S1a.xlsx
- Table S1b.xlsx
- Table S2a.xlsx
- Table S2b.xlsx
- Table S3a.xlsx
- Table S3b.xlsx
- Table S4a.xlsx
- Table S4b.xlsx
- Table S5a.xlsx
- Table S5b.xlsx
