# Supplementary material for: Non-Invasive Differential Diagnosis of Cervical Neoplastic Lesions by the Lipid Profile Analysis of Cervical Scrapings
Source: Metabolites. 2022 Sep 19;12(9):883. doi: 10.3390/metabo12090883 (PMC9506087; doi:10.3390/metabo12090883)
Supplement: Supplementary file 1 [file metabolites-12-00883-s001.zip › Table S1a.xlsx]

## Sheet: Лист1
m/z	retention time	13_cb49_1955	12_cb48_1954	08_cb78_2066	07_cb44_1949	10_cb47_1952	08_cb45_1950	15_cb84_2073	53qc5_1865	08_cb12_1820	54qc4_1866	07_cb77_2065	09_cb79_2067	07_cb11_1819	55qc3_1867	56qc2_1868	57target_1869	05target_1815	05target_1946	10_cb80_2068	05target_2061	05target_1945	05target_2062	05target_1816	19_cb53_1961	18_cb85_2076	13_cb16_1825	09_cb13_1821	11_cc09k_1953	11_cc01_1823	11_cc07n_2069	12_cb81_2070	09_cb46_1951	14_cb83_2072	17target_1959	21_cb55_1963	14_cb17_1826	17target_2075	23_cb56_1965	10_cb14_1822	12_cb15_1824	15_cb51_1957	16_cc08n_2074	13_cb82_2071	15_cb18_1827	14_cb50_1956	17target_1829	25_cb58_1967	24_cb24_1836
338.345	11.8703	591725	595682	719902	743960	734196	1.19706e+06	830070	1.09371e+07	2.33738e+07	1.52678e+07	5.39662e+07	8.13119e+06	7.83389e+06	4.13544e+07	6.1242e+07	1.03133e+08	1.03485e+08	9.97192e+07	8.25147e+06	1.07322e+08	1.00948e+08	1.09531e+08	1.02289e+08	765849	737317	3.57209e+06	3.35686e+06	3.50496e+07	1.14554e+07	3.74978e+07	5.78691e+07	9.69983e+06	6.77609e+07	1.06744e+08	694478	964052	1.07371e+08	479010	5.39302e+06	9.69385e+06	1.77868e+07	1.5149e+07	8.56097e+07	1.09737e+07	5.36174e+07	9.19581e+07	790032	772481
680.487	17.2705	341616	472430	462078	432891	537231	7.08095e+06	415637	2.10869e+07	1.02176e+07	2.42139e+07	4.93649e+07	4.09131e+07	5.85547e+06	3.79813e+07	4.49119e+07	5.7431e+07	5.13818e+07	4.10435e+07	4.61857e+07	4.17186e+07	4.1317e+07	4.09648e+07	5.08067e+07	436891	438203	1.27864e+06	4.96399e+06	1.30805e+06	635911	960555	5.36381e+07	4.70139e+07	5.20067e+07	4.58651e+07	489760	407909	4.46358e+07	3.21313e+06	1.50191e+06	1.60941e+06	3.39808e+07	837304	5.21027e+07	6.04437e+07	5.43782e+07	5.33185e+07	354849	409064
369.356	22.9991	156714	335378	151402	217783	216443	969065	168665	1.72609e+07	7.36727e+06	2.101e+07	3.38366e+06	2.05328e+06	2.50937e+07	2.87126e+07	3.36546e+07	4.20955e+07	5.29244e+07	4.59031e+07	1.65478e+06	3.60683e+07	4.6472e+07	4.22128e+07	5.16724e+07	213293	388513	1.17392e+07	5.5713e+07	6.67803e+07	4.00534e+07	2.87752e+07	5.14732e+06	3.24144e+06	4.19724e+06	4.33734e+07	425519	136117	3.39936e+07	705295	5.72809e+07	4.87275e+07	1.05725e+06	1.03776e+08	8.24435e+06	1.10211e+08	7.4675e+06	5.4906e+07	139665	235073
515.418	17.1535	135661	185464	577556	444071	364773	6.56287e+07	57937.7	1.45446e+08	304866	1.60653e+08	2.6187e+08	2.72747e+08	473518	1.99282e+08	2.18379e+08	2.31131e+08	2.52064e+08	2.17453e+08	2.24291e+08	2.3305e+08	2.18538e+08	2.27765e+08	2.43149e+08	302954	454625	222118	141814	275496	192672	695628	2.49677e+08	2.26393e+08	2.46132e+08	2.12194e+08	324562	52686	2.21853e+08	3.45417e+07	159146	110201	2.21573e+08	293482	2.66227e+08	2.6519e+08	2.52077e+08	2.44483e+08	124529	382835
515.418	21.1905	72367.7	107088	30042.8	191435	179480	735463	314644	2.08675e+06	47289.4	2.39206e+06	2.01085e+07	941658	171366	4.07987e+06	8.67296e+06	3.64753e+06	5.32228e+06	1.21366e+07	1.15633e+07	734773	5.33659e+06	3.08707e+06	1.66868e+06	112259	251243	31476.7	58731.4	94230.9	30920.7	91693.5	1.77619e+07	9.1509e+06	6.79347e+06	3.28152e+06	463770	24596.8	1.55502e+06	427152	48221.7	34712.7	1.92372e+06	159239	2.56528e+07	6.60076e+06	1.71231e+06	2.44723e+06	67628	61949.8
515.417	23.2841	70540.9	90670.5	251206	90541.9	138591	499076	286967	1.42903e+06	36832	222269	4.95685e+06	1.04007e+06	107433	365249	815361	2.04057e+06	7.37879e+06	2.99357e+06	2.34091e+06	8.21601e+06	8.24676e+06	3.6106e+06	2.68506e+06	101381	221102	23748.2	47141.6	68251	25888.2	128359	3.18453e+06	3.71874e+06	1.41377e+07	6.45788e+06	357113	20174.2	2.12424e+06	285420	38305.6	25048.7	4.21626e+06	114964	1.51615e+07	3.83237e+06	1.04194e+06	4.60153e+06	67674.1	125505
515.418	19.2273	39604	60297.3	214225	75219.5	129951	416989	198700	1.43894e+06	51742.7	579075	2.23965e+07	1.45018e+07	119593	905896	3.46784e+06	4.37247e+06	4.80913e+06	1.01014e+07	1.72408e+07	1.09291e+07	1.29622e+06	2.85655e+06	2.06182e+06	83554.2	143213	17773.3	36507.3	53362.8	20164.2	171860	2.45473e+07	4.68764e+06	7.39578e+06	6.08207e+06	125386	14175	1.11623e+07	219772	28248.3	22378.8	3.35503e+06	93533.7	1.43045e+07	5.49836e+06	1.02779e+07	1.02072e+07	38596.8	89076.1
846.761	22.1205	31010.4	57694.9	34437.4	38141.5	85782.8	1.20726e+06	45808.8	3.57567e+06	5.78639e+06	4.44763e+06	8.93513e+06	1.02084e+07	1.02299e+06	7.21407e+06	9.24464e+06	1.23549e+07	1.34926e+07	1.13472e+07	2.42982e+07	1.11554e+07	1.15996e+07	1.0887e+07	1.31247e+07	46491.4	55551.1	2.66663e+06	1.10782e+06	5.45223e+06	6.13062e+06	1.04505e+07	7.78069e+06	2.09766e+07	1.4783e+07	1.07698e+07	58387.8	23997.3	1.0337e+07	117576	1.2028e+06	5.54261e+06	4.12871e+06	1.2367e+07	3.78531e+06	7.97682e+06	2.42862e+06	1.29998e+07	22457.4	32355.2
792.714	21.6431	26614.8	50946.1	25052.8	23626.9	48392.3	278306	26727.5	406922	365983	510346	914294	520304	203140	891823	1.14614e+06	1.67041e+06	1.79286e+06	1.56731e+06	2.02143e+06	1.70769e+06	1.60996e+06	1.65783e+06	1.80091e+06	33660.8	33987	194584	62113.9	2.17698e+06	567213	1.51849e+06	535357	4.63315e+06	1.00923e+06	1.45189e+06	53191.7	15504.6	1.57364e+06	56959.4	137119	382552	512587	3.23711e+06	499913	2.44326e+06	796418	1.69833e+06	19572.4	22986.8
516.421	17.1732	49189.5	65581	298494	219635	186653	1.95715e+07	342344	4.2494e+07	111189	4.65282e+07	7.62861e+07	8.07894e+07	163211	5.93069e+07	6.36343e+07	6.90696e+07	7.45093e+07	6.38643e+07	6.53207e+07	6.73883e+07	6.42195e+07	6.79598e+07	7.22863e+07	105161	200955	79692.8	52906.9	95694.2	68291.5	234863	7.3682e+07	6.74023e+07	7.23089e+07	6.1695e+07	162346	21741.6	6.48522e+07	1.01623e+07	58643.1	42435.2	6.58797e+07	99764	7.86551e+07	7.80803e+07	7.54107e+07	7.20903e+07	45211.6	171137
1046.86	17.5039	558.1	1283.82	715.01	872.85	1099.85	737718	663.765	993464	538.025	1.10084e+06	6.94814e+06	5.2752e+06	4914.44	1.49464e+06	1.73046e+06	2.15466e+06	3.88783e+06	5.0417e+06	5.59648e+06	5.75837e+06	5.20424e+06	5.64482e+06	3.8885e+06	618.72	488.955	3391.09	2276.45	1349.12	152.76	4591.78	5.7946e+06	4.90449e+06	5.92773e+06	3.78787e+06	671.19	512.49	4.24e+06	264407	4032.74	3504.67	2.98009e+06	175.18	5.89397e+06	3.9493e+06	5.16563e+06	3.19382e+06	215.635	938.185
712.651	20.9909	9773.79	20615.6	9216.7	9289.98	20058.7	655410	8811.74	186896	70557.8	269521	193768	62606.2	206961	600496	801753	1.19784e+06	1.33063e+06	1.11368e+06	138074	1.09781e+06	1.15672e+06	1.07719e+06	1.30526e+06	12299.2	10855.6	22330.6	11803.6	199070	112105	714222	80058.5	283830	159854	1.0068e+06	20286.5	7315.41	999532	21022.8	24809.1	48787.4	71045	442187	128457	733487	119531	1.22333e+06	6721.69	9859.83
958.888	22.5206	5519.71	9129.14	6739.78	10037.9	14542.5	300630	9317.91	1.06065e+06	257863	1.2263e+06	1.92779e+06	1.5024e+06	204633	1.60883e+06	1.53412e+06	1.39784e+06	1.67329e+06	2.04128e+06	2.33826e+06	1.94108e+06	2.06696e+06	1.90092e+06	1.72255e+06	7678.95	10846.9	356699	185241	1.64156e+06	738479	944902	1.62048e+06	1.50348e+06	2.49558e+06	1.87065e+06	9023.78	3226.49	1.67157e+06	34851.6	277499	777046	1.61e+06	1.06468e+06	1.42841e+06	1.60893e+06	1.1375e+06	1.52884e+06	4080.44	4370.12
565.43	18.3197	1537.75	1869.71	2448.95	3021.43	4027.93	229197	4071.93	701812	7142.44	881910	1.37476e+06	1.00268e+06	6042.6	1.43713e+06	1.55594e+06	1.35903e+06	1.34489e+06	1.16098e+06	597962	992385	1.16771e+06	941260	1.27851e+06	2537.09	2366.76	5343.91	3964.47	2907.27	4435.64	589.865	1.28678e+06	1.88505e+06	2.12751e+06	1.08999e+06	3154	1839.95	1.01658e+06	97284.2	6634.05	5180.43	1.6168e+06	1403.61	1.34876e+06	1.26484e+06	3.37616e+06	1.15102e+06	1490.66	2186.54
806.651	17.7442	33362.9	139930	57562	163337	148517	1.0088e+06	167466	4.06477e+06	5.87819e+06	4.84234e+06	2.63066e+06	4.37466e+06	9.44088e+06	6.95146e+06	7.83845e+06	8.38234e+06	9.41359e+06	1.10149e+07	1.05128e+07	1.00264e+07	1.10988e+07	1.00276e+07	9.45845e+06	79203.8	217240	8.62113e+06	4.72327e+06	1.81009e+07	2.30093e+07	4.31256e+07	6.51581e+06	9.44523e+06	7.63107e+06	1.05953e+07	157666	67731.1	1.01e+07	730587	7.4782e+06	1.8438e+07	2.49793e+06	3.97505e+07	5.05404e+06	1.44188e+07	3.95315e+06	8.92699e+06	31693.1	120441
820.746	22.072	54380.2	92629.5	53166.4	49936	97498.9	958890	62847.4	1.66903e+06	1.92566e+06	2.09686e+06	3.43666e+06	4.34029e+06	591838	3.47783e+06	4.10398e+06	5.70262e+06	6.10015e+06	5.2971e+06	8.71794e+06	5.36325e+06	5.42048e+06	5.27594e+06	6.01832e+06	71560.2	71139.1	1.24409e+06	385178	3.98958e+06	2.24062e+06	3.38959e+06	2.87576e+06	1.43766e+07	4.90679e+06	4.90859e+06	91393.6	34240.3	5.02837e+06	113318	629655	2.04853e+06	1.7931e+06	7.67563e+06	1.66983e+06	7.07345e+06	1.79056e+06	5.64613e+06	41587.8	47872
822.49	12.9348	3195.91	2754.74	6143.11	4616.33	4726.29	1.13442e+06	7543.35	2.10055e+06	5349.66	2.38518e+06	2.24511e+06	2.31744e+06	3434.73	2.60663e+06	2.59982e+06	2.35131e+06	2.16019e+06	1.89405e+06	1.96982e+06	2.00212e+06	1.88453e+06	2.00828e+06	2.14549e+06	3197.02	5724.65	3754.75	6027.73	3189.77	2071.24	813.443	1.93144e+06	2.09933e+06	1.83473e+06	1.88655e+06	4767.96	685.045	1.96817e+06	498858	6746.04	1331	2.29703e+06	2264.4	2.17176e+06	2.74832e+06	2.1442e+06	2.20524e+06	3669.74	3000
379.155	2.40847	782.705	975.13	563.987	842.324	968.479	231941	1275.09	517174	115895	713005	2.92257e+06	2.24175e+06	88069	1.09469e+06	1.4041e+06	1.82104e+06	1.93278e+06	1.90344e+06	4.19944e+06	2.02634e+06	1.82178e+06	2.07777e+06	1.98885e+06	752.685	742.782	94725.2	83792.6	223972	1703.76	32061.4	3.70317e+06	2.30307e+06	3.25008e+06	1.99008e+06	632.637	1161.09	2.09761e+06	95774.7	147572	185091	1.58913e+06	1150.66	3.0078e+06	3.09506e+06	2.77702e+06	2.00404e+06	949.789	685.341
1196.8	12.9334	1175.02	1237.11	2812.75	2471.52	2521.98	481779	3274.91	685416	3248.61	724798	295393	234295	1929.44	730091	661114	163575	428406	321995	245173	281607	356681	425377	420764	1606.28	2816.21	2903.7	1356.57	1184.21	1235.58	1676.97	242721	263833	219640	341057	2379.19	638.699	271284	226183	1448.03	1788.19	361288	2379.06	291670	360209	265995	320632	1374.45	1382.53
409.351	15.1403	4979.59	4597.62	2837.66	5035.08	5460.27	183944	4678.14	1.6158e+06	803806	1.60952e+06	1.11433e+06	997883	415203	1.57879e+06	1.63765e+06	1.94439e+06	1.98986e+06	2.02273e+06	2.9539e+06	2.08934e+06	2.15164e+06	1.99691e+06	2.05202e+06	4884.34	3852.82	1.31965e+06	856591	718452	1.13184e+06	1.32272e+06	1.04968e+06	2.51346e+06	3.68205e+06	2.05609e+06	6438.82	7613.73	1.95105e+06	6904.99	1.00269e+06	528919	1.74308e+06	376825	1.52705e+06	674058	2.32467e+06	1.57219e+06	6668.6	8693.01
369.355	23.3933	104898	269763	124038	199599	142016	583865	134259	1.3461e+07	1.18801e+06	1.81355e+07	1.81366e+06	3.98773e+06	1.33976e+07	2.9574e+07	3.39042e+07	45411173	4.31992e+07	4.00965e+07	505502	3.94585e+07	4.10326e+07	3.86229e+07	4.36146e+07	143309	248652	9.08439e+06	2.10544e+07	4.36017e+07	2.35114e+07	9.41646e+06	5.93061e+06	3.99938e+06	2.1464e+06	3.61976e+07	205071	91786.4	4.18723e+07	340293	2.56916e+07	2.38737e+07	3.71746e+06	1.11451e+08	2.93885e+06	5.32018e+07	2.80487e+06	4.82943e+07	101135	149918
1199.78	15.9763	3202.89	3202	8396.44	7085.98	6036.04	1.49781e+06	8948.7	2.55038e+06	590504	2.98425e+06	3.75906e+06	3.45882e+06	467183	3.67795e+06	3.69619e+06	3.27253e+06	3.28551e+06	3.00308e+06	3.17428e+06	2.86169e+06	2.98499e+06	2.78898e+06	3.30539e+06	3874.45	6910.45	249909	391905	25541.7	372895	47237.4	3.8081e+06	3.00426e+06	3.72019e+06	2.90166e+06	4973.3	4994.9	2.78353e+06	1.43745e+06	289784	40071.6	3.67089e+06	26528.7	3.88927e+06	2.66661e+06	3.74551e+06	3.25402e+06	83646	6980.26
329.219	17.1827	35041.8	39219.2	109908	91016.2	80138.5	7.05193e+06	143405	2.80676e+07	61791.9	3.04974e+07	2.41715e+07	2.652e+07	82707.6	3.92329e+07	4.20216e+07	4.38619e+07	3.13215e+07	1.98507e+07	2.19825e+07	1.97e+07	2.00216e+07	1.97828e+07	3.15463e+07	61784.2	89874.3	57824.4	40209.7	44561.2	43676	87392.1	1.56814e+07	2.47258e+07	2.6025e+07	2.61678e+07	79638.4	32226.6	2.40255e+07	4.67952e+06	46250.7	36482	2.67308e+07	39510.4	2.72868e+07	3.88685e+07	3.05606e+07	3.60293e+07	35534.1	104235
803.558	12.7111	1.02425e+06	953148	1.04845e+06	1.05571e+06	933152	494402	1.00814e+06	925341	299791	1.0299e+06	8.61937e+06	4.68494e+06	401496	2.04224e+06	2.90583e+06	5.48605e+06	5.64855e+06	6.06459e+06	7.85376e+06	6.53206e+06	6.36761e+06	6.56686e+06	5.72074e+06	1.02767e+06	983639	507595	537117	585003	399174	373384	8.91282e+06	8.73982e+06	1.20714e+07	6.46694e+06	1.00938e+06	923917	6.3077e+06	967616	439844	321145	3.52308e+06	490608	8.34732e+06	6.95531e+06	9.49466e+06	5.66296e+06	996306	856187
293.253	2.07904	10822.1	10091.4	11480	11192.1	10201.8	158996	11513.5	172279	3.47782e+06	211508	29547.6	1.23126e+06	3.77321e+06	311630	398874	503992	410007	348493	1.73533e+06	358713	347056	363750	428855	10399.5	9918.63	25857.8	866929	14592	71621.5	24289.6	73603.1	1.01942e+06	30994.4	435758	10677.6	13777.9	411772	9635.56	960466	2.99073e+06	11467.9	9150.85	886460	1.79697e+06	22797.6	453745	9281.66	12422.9
333.253	1.7945	213.685	361.483	189.343	145.77	313.257	235634	424.384	123179	1.0063e+07	164538	26590.6	3.14737e+06	7.91273e+06	269627	344892	429042	408458	473362	6.54586e+06	448746	452252	466306	419249	415.594	271.517	17957.8	2.02621e+06	13738.4	104771	7115.09	24633.1	2.00942e+07	28116.8	464367	67.555	597.425	476493	309.862	2.70814e+06	7.95601e+06	10975	23508.9	25077.4	4.6089e+06	29472.6	430560	142.537	414.188
850.793	22.7934	90231.3	135802	93888.1	109027	217585	532875	114741	4.06835e+06	4.99157e+06	4.91504e+06	6.83181e+06	1.02857e+07	3.68485e+06	7.50411e+06	9.15717e+06	1.21873e+07	1.27038e+07	1.104e+07	1.10112e+07	1.09831e+07	1.14107e+07	1.27386e+07	1.27355e+07	114035	145082	3.53063e+06	1.35913e+06	1.09139e+07	7.19618e+06	1.32339e+07	5.90802e+06	3.22866e+07	8.03954e+06	1.04692e+07	135652	73522.9	1.20537e+07	214834	2.38609e+06	5.26638e+06	5.46281e+06	1.52266e+07	5.47293e+06	1.29635e+07	4.41614e+06	1.23888e+07	77737.4	88947.3
666.624	23.005	13869.8	69994.6	12037.1	45688.7	13298.1	201904	11789.6	3.93202e+06	1.61129e+06	4.89748e+06	1.07474e+06	747441	6.39244e+06	7.69895e+06	9.41307e+06	1.20206e+07	1.34797e+07	1.35387e+07	391822	1.36364e+07	1.36813e+07	1.32878e+07	1.40217e+07	14814.7	85433.1	1.90515e+06	1.53297e+07	3.16995e+07	1.06873e+07	1.17921e+07	1.35399e+06	973184	1.23575e+06	1.15562e+07	36321.9	11746.5	1.29049e+07	140950	1.43644e+07	1.47732e+07	363500	5.38886e+07	2.27006e+06	3.58074e+07	1.44384e+06	1.31474e+07	11365.8	17703.8
822.761	22.4199	70193	108496	68343.2	70728.8	135081	608595	82185.4	1.74945e+06	1.88941e+06	2.12697e+06	3.0867e+06	3.89157e+06	676254	3.12489e+06	3.74746e+06	4.89321e+06	5.04793e+06	4.53932e+06	5.23333e+06	4.6609e+06	4.66911e+06	4.59342e+06	5.20686e+06	88971.9	95338.8	1.4603e+06	527420	3.33762e+06	2.06978e+06	2.72812e+06	2.61134e+06	1.24315e+07	3.39465e+06	4.21723e+06	107414	48880.5	4.34294e+06	144918	815651	2.36614e+06	1.98583e+06	5.00253e+06	1.69094e+06	7.99056e+06	2.25522e+06	4.88046e+06	57245.4	66217.3
878.824	23.1496	50562.7	82341.3	60529.8	77147.8	142601	248146	71878.8	2.81766e+06	7.70936e+06	3.44821e+06	7.62791e+06	9.24149e+06	2.04478e+06	5.99236e+06	7.87728e+06	1.47007e+07	1.15834e+07	1.07214e+07	1.05346e+07	1.07171e+07	1.10039e+07	1.02194e+07	1.138e+07	66517.8	97472.4	3.13018e+06	894230	8.43764e+06	6.94656e+06	1.97214e+07	5.19287e+06	3.24811e+07	7.55344e+06	1.00937e+07	70235.8	45881.2	9.61937e+06	146234	1.53536e+06	3.7148e+06	4.16017e+06	8.31805e+06	2.72549e+06	4.83739e+06	3.13076e+06	1.15757e+07	43121.6	56930.4
984.903	22.5822	4573.32	7120.66	5695.67	8198.14	10153	261687	7334.78	826813	237526	1.04816e+06	1.42431e+06	907017	209237	1.34677e+06	1.32996e+06	1.12753e+06	1.38992e+06	1.52221e+06	1.54444e+06	1.40076e+06	1.53392e+06	1.37682e+06	1.36589e+06	6091.08	8530.31	266574	123824	1.39809e+06	707082	890139	1.20703e+06	943363	2.02884e+06	1.33841e+06	7161.64	4169.97	1.19532e+06	26486.3	196719	523061	1.22665e+06	442148	1.12752e+06	506041	897083	1.12088e+06	3578.18	4556.72
766.698	21.5595	19628.1	39875.2	19778	19212.9	39419.1	181301	21054.7	241198	195085	295530	829504	190326	160454	554290	704716	1.05492e+06	1.11936e+06	986209	788621	1.12613e+06	967077	1.10431e+06	1.12683e+06	27679.1	24656.9	110781	35734.7	868787	255152	1.06528e+06	226474	2.74522e+06	445518	956731	39608.4	13055.6	1.02751e+06	42369.3	90396.1	226695	380521	1.81643e+06	256923	2.22241e+06	735109	1.04451e+06	14551.5	17408.7
467.409	15.1228	2055.42	2988.78	3387.25	3854.55	2414.36	199945	3326.08	30788.9	63514.8	42086.3	26123.9	14091.8	67667.8	94498.1	140114	227159	234211	229826	30103.4	239597	243324	235517	234896	2339.76	3055.48	97932.8	74792.6	17981.2	39762.2	52320.1	29175.6	26353.8	34125.8	238479	2760.2	1739.98	234969	2556.16	182269	211087	18324.6	41916	25450	25050	27617.5	220885	2179.76	2626.15
802.619	16.0173	967.73	1671.01	4114.55	3734.57	3079.3	287912	4390.7	1.15378e+06	8611.01	1.28103e+06	1.69205e+06	1.38037e+06	8402	1.27104e+06	1.11966e+06	841739	857711	707209	697609	679919	723518	652985	846259	2072.2	3149.97	6146.65	5441.08	2294.81	3726.28	869.509	1.48899e+06	657458	809341	745211	3003.81	3371.37	679095	129084	7264.29	6585.52	607502	270.379	1.55732e+06	803718	1.06896e+06	776881	884.555	5538.8
143.018	17.1745	919.552	1677.82	7910.16	7834.9	5638.32	619350	11812.2	3.26651e+06	3862.86	3.54735e+06	2.22812e+06	2.34588e+06	8578.5	4.51176e+06	4.87393e+06	5.04919e+06	3.08668e+06	1.80089e+06	2.05944e+06	1.73068e+06	1.81947e+06	1.72882e+06	3.07096e+06	4761.59	8046.62	4555.61	2185.94	3738.01	3063.5	7234.78	1.52264e+06	2.23768e+06	2.44197e+06	2.53211e+06	7488.24	747.076	2.29373e+06	454610	3108.96	1294.49	2.38838e+06	2505.4	2.54194e+06	3.92311e+06	2.89069e+06	3.63589e+06	2105.17	12514.3
439.385	19.6266	1046.97	2178.82	1751.13	1218.73	2426.45	179020	1033.74	24184.5	14013.8	32406	6323.98	4460.65	26150.5	78398.2	120646	215992	171424	132128	6407.76	130096	132027	125209	173507	1482.62	1442.09	2713.14	2256.36	5446.9	5407.35	38633.9	4593.04	4006.4	4252.96	164603	2656.87	1683.55	150488	2065.1	3327.95	4323.56	2502.76	11553	4753.66	7359.45	2658.41	171903	1547.03	1442.81
551.416	17.9209	710.795	809.985	2329.35	1612.59	2379.36	231854	2831.64	591479	5861.41	712411	1.55884e+06	1.06113e+06	6194.61	1.016e+06	1.07296e+06	993616	977740	1.14605e+06	916375	912565	1.13031e+06	874356	964041	1316.5	2698.86	4364.82	4079.37	1258.15	4350.77	2709.61	1.38341e+06	1.41262e+06	1.23649e+06	1.13992e+06	2412.14	1131.68	905237	107542	5554.4	5066.06	1.07195e+06	7320.38	1.55923e+06	1.17446e+06	2.39455e+06	894167	1408.38	2180.02
669.446	20.0692	7399.51	5868.64	12205.8	11126.4	11775.1	336958	13768.7	436905	269871	450890	397918	492092	447521	459926	426149	424467	364331	400677	288972	362553	413743	347495	368756	10185.5	10907.2	85523.2	566666	79183.5	6017.79	22138.9	430361	439085	617723	393804	10959.2	10530.2	361042	195310	90558.4	127219	418730	48744.4	442132	617283	520397	424640	5662	13638.3
656.587	19.692	7608.07	15475.8	6041.66	9117.84	14356.3	891982	6114.15	87510.1	211962	120753	64050.1	35379.5	225115	293376	465270	928001	1.00822e+06	966241	91369.5	996329	1.00825e+06	952825	1.00878e+06	8922.92	7852.74	15991.8	12759.6	150223	172499	997367	46607.2	129108	72591.4	920458	15782.8	7503.94	910414	13417.2	20369.4	18572	35826.9	291271	45142.3	80295	35507.2	926383	7085.66	8111.72
684.619	20.4262	11419.9	23000.7	9720.73	12079.3	20694.9	773699	11405	110972	126261	157318	75418.6	52103	238724	386038	586920	918134	1.07283e+06	1.00016e+06	99951.8	937685	1.04589e+06	931232	1.05813e+06	13136.6	12683.9	27862.5	20030.8	157248	134416	828971	44093.1	139224	81077.8	955613	24236.9	12266.6	868449	22291.5	29596.1	44351.8	41783.6	333788	66037.5	240040	51281	932777	9376.73	14190.5
740.682	21.4911	13980.8	27453.3	13876.7	12044.6	26299.3	1.0733e+06	14322.1	282280	92926.8	360081	425128	75629.1	260938	648890	859063	1.28153e+06	1.40904e+06	1.15982e+06	212135	1.18347e+06	1.19733e+06	1.17689e+06	1.37542e+06	19834.7	17564.8	45833.2	24263	512292	141261	835125	95994.7	1.12645e+06	193060	1.11032e+06	28587.5	9456.97	1.08414e+06	28618.7	55107	95517.4	133385	981635	163345	1.46961e+06	299967	1.29605e+06	10201.2	13008.5
520.342	3.78273	36188.9	12492.8	15563.5	48053.7	60596.5	133132	20812.8	471132	790256	597005	299550	1.17224e+06	243591	1.27665e+06	2.02974e+06	3.49715e+06	3.42422e+06	3.72161e+06	5.44532e+06	4.3286e+06	3.78034e+06	4.43979e+06	3.57823e+06	19570.2	19329.5	268950	294035	553013	677296	1.73821e+07	4.68578e+06	1.93594e+07	3.70362e+06	4.11851e+06	12411.8	10520.7	4.40613e+06	24986.6	471986	3.28099e+06	523121	1.33469e+06	862104	918679	309333	4.01079e+06	17235.6	9128.15
518.422	17.2218	3327.33	4172.33	20495.9	15591.1	11628.2	1.00235e+06	22608.8	2.06331e+06	16832.8	2.2444e+06	3.30613e+06	3.6156e+06	31413.5	3.08473e+06	3.46835e+06	3.98176e+06	4.39801e+06	2.87188e+06	3.07621e+06	3.18319e+06	2.94587e+06	3.02821e+06	4.42908e+06	8438.02	15112.5	14656.7	15958.5	11484.6	10677.7	16981.5	7.15141e+06	3.11999e+06	5.67742e+06	2.99342e+06	12046.1	1468.88	3.02114e+06	570150	16944.1	19757.5	3.1517e+06	8304.68	6.81677e+06	4.91491e+06	3.45706e+06	4.22384e+06	3626.44	12775.7
758.576	16.2872	52647.9	224936	101412	324988	242130	1.41492e+06	246156	1.02424e+07	2.18797e+07	1.29201e+07	6.28845e+06	1.18656e+07	3.71382e+07	2.2621e+07	2.90385e+07	3.52577e+07	3.7771e+07	3.99683e+07	2.31919e+07	3.98239e+07	4.03542e+07	3.99622e+07	3.76561e+07	146171	469969	3.22038e+07	2.16487e+07	4.66228e+07	6.37661e+07	8.32812e+07	1.06948e+07	2.87298e+07	2.20114e+07	3.95978e+07	329367	165096	4.00459e+07	1.74589e+06	2.46464e+07	6.35343e+07	4.72831e+06	1.35903e+08	1.64696e+07	9.43036e+07	1.2157e+07	3.7716e+07	70033.7	309272
786.608	17.7458	62477.1	299674	121271	329585	304957	1.93284e+06	345151	8.3383e+06	1.25295e+07	1.01369e+07	5.38171e+06	9.39016e+06	2.01606e+07	1.5059e+07	1.72677e+07	1.86044e+07	2.07083e+07	2.35498e+07	2.27686e+07	2.22245e+07	2.37929e+07	2.18372e+07	2.08031e+07	170336	442407	1.95061e+07	9.98629e+06	3.65885e+07	5.42356e+07	9.92688e+07	1.42452e+07	2.00745e+07	1.64522e+07	2.39129e+07	326740	135811	2.21442e+07	1.57414e+06	1.65415e+07	4.1285e+07	5.43244e+06	9.1765e+07	1.06012e+07	3.25328e+07	8.48315e+06	1.98454e+07	65081.3	255581
703.582	15.336	45196	214333	93456.8	172973	213665	1.26117e+06	160452	1.13101e+07	6.63723e+07	1.39702e+07	2.25606e+07	1.94709e+07	4.94332e+07	2.29645e+07	2.79737e+07	3.6969e+07	3.69968e+07	3.77628e+07	3.38188e+07	3.92787e+07	3.84447e+07	3.9253e+07	3.85929e+07	122635	227376	2.16901e+07	2.39319e+07	5.96967e+07	4.10485e+07	8.28553e+07	2.19073e+07	4.96429e+07	2.71939e+07	3.96686e+07	158588	67367.1	3.97978e+07	744419	2.16119e+07	4.1214e+07	2.11592e+07	7.38736e+07	1.90138e+07	4.47072e+07	2.32493e+07	4.33063e+07	29780.9	119332
784.591	16.4454	28547.5	118159	49441.1	162795	157883	855118	142055	4.93839e+06	6.94647e+06	6.33814e+06	3.35056e+06	9.57815e+06	1.86786e+07	1.16137e+07	1.50394e+07	2.01577e+07	2.07615e+07	2.18792e+07	2.85857e+07	2.25914e+07	2.23376e+07	2.24592e+07	2.10906e+07	82124.4	215333	1.7001e+07	8.69284e+06	1.99903e+07	2.80769e+07	7.0646e+07	1.15114e+07	2.2846e+07	1.44952e+07	2.26955e+07	155389	95868.8	2.25084e+07	676241	9.94794e+06	3.54102e+07	2.97058e+06	4.51504e+07	8.06556e+06	3.02964e+07	5.35218e+06	2.02347e+07	31195.7	130390
404.211	1.88544	282.389	318.27	369.366	490.881	576.407	302380	283.377	573735	7.89727e+06	979580	2.4765e+07	1.10788e+07	6.86835e+06	1.70335e+06	2.4105e+06	3.66042e+06	4.09676e+06	5.09614e+06	1.50604e+07	5.30445e+06	4.87328e+06	5.51943e+06	4.15262e+06	506.191	318.444	1.07936e+07	6.48432e+06	23569.1	8479.32	10118.6	2.1352e+07	9.83607e+06	2.32481e+07	4.68974e+06	408.719	780.766	5.28346e+06	166036	1.3766e+07	1.4752e+07	1.12446e+07	2382.76	1.6473e+07	1.49966e+07	2.13817e+07	4.05769e+06	27955.4	452.2
752.566	17.1679	24366.4	46370.4	26957.7	37494.9	40032.4	316907	36614.2	657071	1.70854e+06	779261	529769	212413	2.86252e+06	1.12893e+06	1.4364e+06	1.9231e+06	1.81994e+06	1.83102e+06	315919	1.93176e+06	1.78848e+06	1.97582e+06	1.87668e+06	33341.4	36298.8	2.65669e+06	1.21014e+06	5.5922e+06	3.64979e+06	5.97937e+06	233811	1.38421e+06	281089	1.83893e+06	45432.2	31660.7	2.08185e+06	166266	2.00457e+06	4.74712e+06	299108	8.06658e+06	222083	2.45754e+06	199255	1.9678e+06	24042	39860.1
523.385	16.6418	656.724	841.342	2517.59	1935.8	1874.8	227050	2519.24	870756	8522.6	1.1138e+06	4.16877e+06	3.10619e+06	4358.56	1.60675e+06	1.58846e+06	1.31335e+06	1.30764e+06	1.26236e+06	1.19512e+06	1.118e+06	1.28641e+06	1.06798e+06	1.28803e+06	1109.31	1404.37	4719.98	3431.92	831.697	2679.62	1114.99	3.58049e+06	1.16284e+06	1.86086e+06	1.24992e+06	1581.92	1451.49	1.09423e+06	95183.7	6142.14	4569.57	1.68114e+06	125.33	4.07232e+06	1.69849e+06	2.76801e+06	1.18328e+06	1479.98	1378.05
702.548	17.0811	14131	31796.5	19316.8	27486.5	44823.9	272794	37154.4	702884	6.35776e+06	806919	1.0819e+06	1.30002e+06	1.30261e+06	1.22007e+06	1.53606e+06	2.08323e+06	1.90766e+06	1.85995e+06	2.32862e+06	1.88383e+06	1.83962e+06	1.93801e+06	1.95499e+06	21008	30248.4	1.88833e+06	935580	6.10071e+06	1.11431e+07	1.1055e+07	1.08684e+06	3.6968e+06	2.05341e+06	1.78613e+06	25966	16209.5	2.00246e+06	138422	1.25158e+06	2.96133e+06	1.45078e+06	3.37802e+06	1.25772e+06	505122	1.58446e+06	2.33648e+06	13491.8	26590.5
746.612	18.5252	37016.6	183088	101106	146665	113604	713276	142667	3.0984e+06	7.47257e+06	4.01922e+06	9.42405e+06	7.19491e+06	2.18944e+06	7.48042e+06	1.02381e+07	1.48398e+07	1.54666e+07	1.5655e+07	1.76612e+07	1.59577e+07	1.58496e+07	1.59962e+07	1.5788e+07	62693.8	163309	2.56116e+06	1.2307e+06	2.20808e+07	1.25943e+07	2.27302e+07	6.90935e+06	1.11224e+07	1.3168e+07	1.56571e+07	162149	33849.5	1.55532e+07	299719	3.63049e+06	6.18861e+06	7.42435e+06	1.6286e+07	6.13128e+06	5.15862e+06	8.116e+06	1.86233e+07	19445.3	66782.9
647.465	20.0713	100642	179129	230541	166701	266777	2.04354e+07	275187	6.67584e+07	1.29444e+08	8.6248e+07	1.76792e+08	1.97596e+08	5.65605e+07	1.42995e+08	1.63652e+08	1.8832e+08	1.8855e+08	1.64308e+08	1.45902e+08	1.7314e+08	1.69076e+08	1.70029e+08	1.89364e+08	195835	228663	4.19317e+06	5.7925e+07	1.08375e+07	722877	7.83728e+06	1.81403e+08	2.26687e+08	2.51317e+08	1.68849e+08	280107	97037.2	1.65778e+08	1.07262e+07	3.61155e+06	1.25826e+07	1.97257e+08	9.87435e+06	1.74542e+08	1.89029e+08	2.40892e+08	1.76723e+08	95322.5	217216
939.603	12.1966	3059.56	3199.56	2790.51	3960.69	3511.88	450681	3766.93	854820	1.22988e+06	1.02686e+06	4.38411e+06	3.18161e+06	566101	1.97994e+06	2.59678e+06	3.53037e+06	3.51214e+06	3.2197e+06	4.46961e+06	3.23235e+06	3.23957e+06	3.27985e+06	3.52442e+06	3181.95	3822.03	46003.4	614542	6418.66	541050	87405.5	4.49829e+06	3.81015e+06	4.17659e+06	3.29322e+06	3261.95	4091.66	3.27068e+06	418665	47250.2	23731.6	3.35678e+06	64498.7	4.55111e+06	3.61644e+06	4.2387e+06	3.59575e+06	16375.2	3548.71
1194.83	15.9721	6817.26	8159.99	19983.1	14657.5	13441.9	1.09892e+07	20462.4	2.50802e+07	2.67073e+06	3.20063e+07	1.4949e+08	1.08892e+08	1.88824e+06	6.06187e+07	7.53922e+07	9.30051e+07	9.77914e+07	9.19672e+07	1.2546e+08	9.22731e+07	9.23755e+07	9.14715e+07	9.58799e+07	7717.48	14498	919944	1.2919e+06	93166.4	2.40116e+06	1.08507e+06	1.40791e+08	1.04491e+08	1.42377e+08	9.06482e+07	11381	8318.8	8.95997e+07	9.67324e+06	944621	241606	1.20639e+08	673404	1.43454e+08	7.81025e+07	1.4329e+08	9.43563e+07	203366	17053.1
801.562	12.8975	4220.12	4374.8	7343.53	7046.82	6721.95	1.3064e+06	8139.92	3.96764e+06	35295.5	5.05214e+06	6.58755e+07	3.34314e+07	30758.8	1.25662e+07	2.03859e+07	3.97586e+07	4.20844e+07	4.50935e+07	6.15586e+07	4.98869e+07	4.70813e+07	4.99587e+07	4.22692e+07	4102.67	6010.86	34253.7	16200.7	4401.64	55838.7	0	6.88247e+07	6.99888e+07	9.60672e+07	4.85047e+07	5650.14	2709.18	4.86465e+07	457616	25672.9	98439.3	2.34956e+07	22407.3	6.43813e+07	5.78444e+07	7.49375e+07	4.13037e+07	3545.94	4027.35
304.303	2.41886	47925.4	55162	49313.3	45446.9	40168.3	2.44214e+06	54800.4	5.9023e+06	8.91926e+06	8.19792e+06	1.31723e+08	453423	7.58492e+06	1.74673e+07	2.71913e+07	4.44274e+07	4.46066e+07	4.91147e+07	310861	5.38916e+07	4.84462e+07	5.50809e+07	4.55549e+07	71818.3	54552.6	6.97194e+07	88354.2	8.55186e+07	5.9084e+07	3.71885e+07	2.40025e+06	319949	1.54401e+08	4.93407e+07	61597.9	59376.9	5.42335e+07	797046	193617	4.33828e+06	5.95135e+07	3.38341e+08	1.63567e+08	313686	1.12049e+08	4.60973e+07	45756.2	44999.1
934.648	12.2144	4017.32	5008.76	4576.95	5410.04	5502.59	717311	5956.45	1.7167e+06	4.28399e+06	2.16736e+06	4.15211e+07	1.89167e+07	1.26685e+06	5.90603e+06	1.01161e+07	2.10082e+07	2.05682e+07	2.1184e+07	5.04037e+07	2.25066e+07	2.1884e+07	2.30362e+07	2.09171e+07	4615.17	5310.89	77735.8	1.13302e+06	15048.4	1.24508e+06	231747	4.96177e+07	3.29051e+07	4.15968e+07	2.31251e+07	5265.1	5596.16	2.31644e+07	621496	92872.3	63209.6	1.8292e+07	118171	4.38352e+07	2.02279e+07	3.4959e+07	2.13009e+07	17583.1	6030.92
1194.9	17.2886	3193.73	7632.86	23131.6	17804.9	20919.8	4.85932e+06	24985.1	9.88348e+06	93510.7	1.1381e+07	4.14022e+07	3.23343e+07	89629	1.73103e+07	2.06808e+07	2.55684e+07	3.12689e+07	3.31808e+07	3.55578e+07	3.46042e+07	3.41616e+07	3.50094e+07	3.1494e+07	15255.8	15301	26924.4	29507.3	44400.8	12402.3	60979.9	3.8799e+07	3.38491e+07	3.79248e+07	2.95603e+07	19655.4	2229.45	3.1444e+07	1.70198e+06	19680.9	16036.4	2.22841e+07	47259.3	3.82488e+07	3.34961e+07	3.57101e+07	2.85234e+07	2614.17	14749.2
360.327	11.8698	502832	489939	465258	527634	503268	407497	482787	5.66773e+06	6.79737e+06	7.23305e+06	1.37279e+07	2.60295e+06	3.02808e+06	1.38073e+07	1.68975e+07	2.2522e+07	2.22065e+07	2.32422e+07	3.22987e+06	2.32742e+07	2.3428e+07	2.32083e+07	2.24712e+07	506157	482752	1.61373e+06	1.54435e+06	1.57189e+07	4.21828e+06	1.16515e+07	1.49766e+07	4.42148e+06	1.74645e+07	2.31886e+07	490136	636430	2.30665e+07	512623	2.15033e+06	3.51067e+06	5.63124e+06	7.32694e+06	1.85114e+07	3.41486e+06	1.3143e+07	2.32748e+07	485776	612668
387.185	1.76678	4421.97	3085.78	8161.77	6351.05	16622.8	2.91357e+06	12430.4	5.30019e+06	3.75825e+07	7.06629e+06	6.73377e+07	4.4809e+07	3.02438e+07	1.0114e+07	1.25906e+07	1.5777e+07	1.91014e+07	2.20504e+07	4.89565e+07	2.47815e+07	2.13042e+07	2.55291e+07	1.95986e+07	11342.5	7718.34	3.70778e+07	2.87568e+07	93629.3	178691	146765	5.8203e+07	3.3214e+07	6.093e+07	2.09749e+07	9947.48	10806.4	2.35536e+07	2.09439e+06	4.62003e+07	4.81908e+07	3.33833e+07	51075.8	5.07006e+07	4.74351e+07	5.88455e+07	1.88639e+07	705940	7946.12
311.27	2.22621	8753.02	5930.18	7251.24	9134.43	13233.1	4.27089e+06	9763.21	2.76158e+06	1.09432e+08	3.6767e+06	17214.4	5.23984e+07	1.22673e+08	5.63411e+06	7.37472e+06	9.48314e+06	1.00819e+07	1.16593e+07	7.70667e+07	1.21864e+07	1.13472e+07	1.2613e+07	1.03745e+07	4746.7	10110.1	46387.2	2.52411e+07	14621.3	1.15851e+06	108223	116140	3.02833e+07	129505	1.15243e+07	4071.99	16955.8	1.23108e+07	3305.58	3.02391e+07	1.00518e+08	18657.9	11085.6	21562.7	5.77645e+07	64772.9	1.02041e+07	3208.72	13695
1051.81	17.3323	2441.13	2234.34	19965.4	10263.8	7365.8	5.96841e+06	23152.1	5.10417e+06	16794.2	4.73607e+06	8.39728e+06	7.12257e+06	10247.1	4.96183e+06	5.22612e+06	5.16202e+06	6.22425e+06	7.62542e+06	7.43145e+06	6.54192e+06	6.58008e+06	7.74459e+06	6.24357e+06	3278.5	10281.2	5996.02	5217.81	5017.02	7302.62	13168.3	7.56772e+06	6.5214e+06	8.58182e+06	6.85683e+06	6371.31	1656.9	5.72789e+06	4.19642e+06	5855.13	4162.13	5.84339e+06	3277.2	8.03063e+06	6.46494e+06	7.69802e+06	5.79746e+06	1883.16	6318.26
760.592	17.5358	108558	498519	211383	595472	617310	2.29541e+06	427881	7.73841e+06	8.56511e+06	8.90941e+06	3.09195e+06	8.37691e+06	2.56762e+07	8.4356e+06	8.61703e+06	8.04519e+06	8.49386e+06	8.531e+06	8.01667e+06	7.8643e+06	8.73708e+06	7.85302e+06	9.40157e+06	278305	722376	3.67773e+07	1.19344e+07	5.14909e+07	6.43379e+07	8.93063e+07	4.76872e+06	1.02603e+07	4.28836e+06	8.53806e+06	611353	272426	7.8914e+06	1.75849e+06	2.42604e+07	6.34005e+07	3.77718e+06	8.55844e+07	7.86279e+06	9.35843e+06	4.11949e+06	8.11509e+06	93403.3	420717
105.071	1.8341	4175.18	4371.35	4571.93	4226.55	9342.58	1.13614e+06	8274.83	3.13031e+06	1.66772e+07	4.29217e+06	2.19323e+07	1.35547e+07	1.35629e+07	6.14287e+06	7.85752e+06	1.004e+07	9.14932e+06	8.21852e+06	1.7242e+07	8.60224e+06	7.95195e+06	8.91511e+06	9.48467e+06	5796.91	5510.57	1.69626e+07	1.26917e+07	48918.1	39200	75391.8	2.09624e+07	1.20009e+07	2.23011e+07	9.0546e+06	6538.89	9941.97	9.64136e+06	944822	1.99525e+07	2.24233e+07	1.23584e+07	34158	1.87087e+07	2.16108e+07	2.24162e+07	9.67922e+06	311567	10040.1
1192.81	15.7722	1592.69	2191.38	1503.21	2221.68	2325.38	637472	2545.55	1.58426e+06	198151	2.05207e+06	1.11112e+07	8.13616e+06	218750	4.01475e+06	5.26706e+06	6.56856e+06	6.95201e+06	6.68239e+06	9.44636e+06	6.77355e+06	6.77489e+06	6.74917e+06	6.90947e+06	1090.61	2269.34	83144.8	94044.3	111707	553574	116269	1.06419e+07	7.86208e+06	1.00344e+07	6.98002e+06	1438.32	1812.8	6.6904e+06	667979	92805.5	68542.3	9.21591e+06	93230.1	1.17596e+07	5.96492e+06	1.07388e+07	6.54807e+06	18141.8	2752.1
347.228	17.1725	4519.01	5830	19851.2	16034.3	13765.7	1.07761e+06	23704.2	3.58646e+06	7331.61	3.81775e+06	3.78267e+06	3.65661e+06	14120	4.87799e+06	5.16375e+06	5.43108e+06	4.28234e+06	3.0541e+06	3.31017e+06	2.99423e+06	3.12863e+06	2.99922e+06	4.42138e+06	10043.5	15288.1	8011.86	5968.83	6162.71	5431.06	14190.2	2.16874e+06	3.57398e+06	2.47372e+06	3.68668e+06	12957.5	2725.34	3.34647e+06	684243	6297.47	3636.7	3.6986e+06	5569.55	3.94323e+06	4.97048e+06	2.7911e+06	4.86405e+06	4767.71	17962.8
267.125	1.85934	11930	10556.5	14841.2	12469.2	16854.2	1.01753e+06	17140.9	2.46882e+06	1.05817e+07	3.34626e+06	2.68836e+07	1.79227e+07	8.50178e+06	5.22177e+06	7.10978e+06	9.80182e+06	9.8146e+06	1.06445e+07	2.33803e+07	1.15653e+07	1.04405e+07	1.18398e+07	1.01354e+07	15305	12736.9	1.04044e+07	7.96517e+06	40192	21129.7	69276.5	2.78215e+07	1.50518e+07	2.63009e+07	1.09865e+07	13650.9	15682.4	1.17891e+07	728951	1.24912e+07	1.33852e+07	1.18814e+07	30490.4	2.31894e+07	2.22128e+07	2.41565e+07	1.02448e+07	221297	16362.1
409.171	1.74463	2666.22	1333.16	3013.9	2851.42	8321.24	1.59969e+06	4240.74	3.70671e+06	8.14096e+06	4.45681e+06	1.95056e+07	1.54951e+07	7.03e+06	6.08481e+06	7.39756e+06	535059	553291	7.99315e+06	1.73259e+07	8.45648e+06	747500	1.32199e+06	593876	4676.34	2288.42	1.03113e+07	8.90397e+06	60747.4	49747.3	191435	2.15866e+07	3.59511e+07	1.92249e+07	712257	4662.33	4701.27	1.19571e+06	1.18029e+06	1.14242e+07	1.10747e+07	1.17628e+07	88405.1	1.71024e+07	1.73111e+07	1.85256e+07	692888	312606	2425.1
487.387	16.0717	1765.61	2627.89	6190.62	3649.5	3163.69	334999	6794.41	1.37102e+06	7742.67	1.778e+06	1.34127e+07	8.3641e+06	5975.5	3.33242e+06	4.31117e+06	5.8199e+06	6.5529e+06	6.42923e+06	9.03024e+06	6.83103e+06	6.59045e+06	6.83633e+06	6.38575e+06	1778.79	4665.71	7251.73	7054.24	2659.02	3724.86	3239.56	1.33333e+07	6.51749e+06	8.76097e+06	6.43605e+06	3261.26	1830.19	6.63394e+06	128587	11766.1	6927.62	3.3387e+06	1210.46	1.22404e+07	6.95855e+06	8.42326e+06	5.99473e+06	2259.67	4387.83
806.514	12.9459	333.282	144.79	456.906	86.3325	62.4375	665506	79.306	1.57927e+06	2713.72	1.87957e+06	3.95702e+06	3.02816e+06	2496.34	2.70196e+06	3.30569e+06	4.16414e+06	3.9576e+06	3.50613e+06	3.6748e+06	3.53008e+06	3.56498e+06	3.53752e+06	3.98095e+06	593.983	22.352	187.148	560.11	282.869	666.725	464.401	3.76891e+06	4.18295e+06	4.0912e+06	3.60746e+06	467.771	124.325	3.61662e+06	296737	621.003	541.33	2.84232e+06	217.263	3.91169e+06	4.53358e+06	4.24807e+06	3.99175e+06	151.635	135.846
489.232	4.52766	295.283	712.249	1132.62	925.109	928.208	249534	2129.27	665100	168452	956330	9.5908e+06	5.75161e+06	97091.1	1.95601e+06	2.86343e+06	5.01558e+06	4.95731e+06	4.9337e+06	8.92612e+06	6.13783e+06	4.90542e+06	6.21489e+06	4.96308e+06	483.264	816.052	158005	101892	2087.06	2244.85	2446.15	9.81318e+06	6.07829e+06	1.23649e+07	5.30323e+06	991.535	533.91	6.24984e+06	95931.4	273560	347771	3.47957e+06	2599.06	8.95426e+06	8.07883e+06	8.59139e+06	4.94624e+06	408.173	759.135
553.394	14.421	100260	100991	106098	116438	114619	446314	104149	1.2256e+06	172350	1.56916e+06	6.02736e+06	3.83054e+06	119499	2.94594e+06	4.20182e+06	6.85726e+06	6.63177e+06	6.38463e+06	6.38143e+06	6.78215e+06	6.50468e+06	6.82604e+06	6.58173e+06	105982	99104.6	83135.3	85044.5	122448	135185	95689.3	6.43245e+06	5.12728e+06	7.24506e+06	6.79757e+06	106937	82053.5	7.10398e+06	222398	90278	84430.6	2.54949e+06	99899.8	5.91681e+06	9.9196e+06	5.62335e+06	6.9042e+06	101408	99680.7
732.559	15.8937	14177.5	41816	28031.7	68623.1	62968	455370	40012.1	1.50131e+06	1.50976e+06	1.87262e+06	477720	2.3438e+06	4.08451e+06	3.31118e+06	4.34579e+06	6.07294e+06	5.843e+06	5.49669e+06	8.99484e+06	5.71819e+06	5.54464e+06	5.74498e+06	6.04406e+06	56075.5	74803.6	4.49898e+06	2.63769e+06	5.1509e+06	7.4779e+06	1.26889e+07	1.12154e+06	4.89137e+06	922841	5.69374e+06	70080.2	32122.6	5.75844e+06	187148	2.14482e+06	9.89772e+06	420920	6.93561e+06	1.11292e+06	3.8169e+06	946355	6.6738e+06	14074.7	53847.7
332.334	3.59708	19473	18914	18904.1	18366.4	18297.9	1.08591e+06	17452.4	240078	3.221e+06	335760	77082.3	196824	2.55431e+06	692292	1.04417e+06	1.85411e+06	1.75309e+06	1.86452e+06	109428	2.16813e+06	1.77709e+06	2.16425e+06	1.77293e+06	18489.5	19954.3	121231	42935	2.30043e+06	532591	155510	84873.7	112546	340778	1.92014e+06	18229.9	20248.3	2.16542e+06	20345.6	70658.6	1.28613e+06	50106.2	9.96005e+07	359368	53678.3	2.43441e+06	1.83268e+06	18004.3	20395.2
932.871	22.4568	6067.79	11217.6	7319.32	10117.3	16652.3	186154	9308.75	583969	197820	680561	1.11481e+06	1.06822e+06	406738	876558	858566	740520	922490	1.06674e+06	1.30545e+06	1.03288e+06	1.08203e+06	1.00425e+06	959089	8048.43	11313.7	211334	99583.2	1.01987e+06	323722	390763	1.004e+06	1.25907e+06	215770	924820	10537.5	3167.68	1.00266e+06	26288.7	182686	411478	770087	563557	781669	906211	553152	831401	4618.84	5587.31
1342.94	17.3392	66300.6	94843.7	69031.5	75088	94193.1	1.86349e+06	74033.1	7.52917e+06	2.62855e+07	9.68965e+06	4.50248e+07	3.27016e+07	1.089e+07	2.08227e+07	2.83254e+07	4.12382e+07	4.22212e+07	3.90961e+07	4.47041e+07	4.1628e+07	4.06401e+07	4.08458e+07	4.14884e+07	94536.5	73932.8	476739	8.30407e+06	839781	148258	515407	5.4051e+07	4.14144e+07	4.54488e+07	4.15579e+07	99819.8	77580.3	4.15334e+07	489092	592195	895575	2.53014e+07	408227	4.60343e+07	4.30348e+07	4.13757e+07	4.10197e+07	65624.3	88149.4
955.578	12.3425	4805.21	4947.75	5863.18	6012.57	5461.03	827170	6772.25	1.20019e+06	575506	1.3747e+06	1.08509e+06	1.81449e+06	516017	1.39817e+06	1.25242e+06	902656	855316	869381	1.15217e+06	765893	819889	772752	860131	5493.47	5154.34	54326.8	754146	7775.75	500097	55174	872470	965046	652397	803064	5442.9	5559.61	767846	700221	47477.2	19365.9	2.00335e+06	80550.4	972737	1.649e+06	1.11005e+06	875447	28962.6	6089.16
425.141	1.65069	609.621	161.739	419.656	356.852	1128.25	494478	319.574	818379	454027	1.01165e+06	3.90116e+06	2.00527e+06	1.36064e+06	1.12243e+06	1.2866e+06	1.36598e+06	1.50294e+06	1.52385e+06	4.05085e+06	1.91558e+06	1.47262e+06	1.94864e+06	1.58112e+06	1149.65	368.206	5.07611e+06	2.04995e+06	17412.4	9358.42	101288	6.66026e+06	4.59312e+06	7.27056e+06	1.45495e+06	1125.27	1468.3	1.93435e+06	382201	2.16357e+06	1.50689e+06	1.73259e+06	18649.2	4.90868e+06	4.1136e+06	5.29629e+06	1.62768e+06	107432	653.672
956.581	12.34	3173.35	3123.78	3248.79	3933.72	3705.88	485466	3522.61	723354	366442	814569	670117	1.13114e+06	320219	867687	763028	553618	539478	512072	691507	459226	499762	471595	547846	3357.19	3072.39	34170.8	483005	5374.2	313782	32002.5	530566	579142	387586	516596	3797.82	3677.66	453880	451864	29917.3	13713.9	1.32435e+06	48404.8	577719	1.03644e+06	732203	540209	17853	3902.31
794.729	22.0131	45757.7	80331	42855.3	40503.9	82211.4	556570	47732.4	627450	595343	765286	1.52329e+06	773375	392304	1.24245e+06	1.50461e+06	2.15571e+06	2.16821e+06	2.06783e+06	1.96535e+06	2.25502e+06	2.11963e+06	2.24724e+06	2.21525e+06	59334.8	60883.7	424873	119459	2.10403e+06	718369	1.08972e+06	755664	6.48596e+06	1.24368e+06	1.9251e+06	80458	29312.5	2.14916e+06	87996.8	257924	670936	866371	2.65561e+06	613781	4.09752e+06	1.53902e+06	2.02232e+06	34359.8	40854.9
532.444	17.2529	15567.5	24102.4	122487	94221	77706.7	2.84824e+07	122146	7.57678e+07	42230.5	8.52541e+07	2.42369e+08	2.02022e+08	89491.7	1.14979e+08	1.3535e+08	1.65325e+08	1.86626e+08	1.85196e+08	2.07653e+08	1.93838e+08	1.88385e+08	1.88955e+08	1.83643e+08	41513.2	68941.9	32692.4	15342.1	38811.8	28733.1	164235	2.25728e+08	1.95454e+08	2.44818e+08	1.71657e+08	61455.6	5014.45	1.77782e+08	1.23151e+07	22838.2	14722.8	1.34701e+08	36470.5	2.34634e+08	2.20201e+08	2.24763e+08	1.82085e+08	12801.7	54447.9
121.066	1.79667	5504.93	5402.88	4174.39	4816.91	6222.81	323193	7267.22	965182	4.48396e+06	1.26142e+06	5.58116e+06	3.77721e+06	3.66404e+06	1.76497e+06	2.23615e+06	2.77575e+06	2.27831e+06	2.08827e+06	4.21409e+06	2.13327e+06	1.9857e+06	2.16591e+06	2.34055e+06	7514.14	5494.9	4.5532e+06	3.40392e+06	19882.9	17540.8	27762.4	5.23784e+06	3.13047e+06	5.6285e+06	2.3612e+06	6880.51	8793.59	2.50683e+06	271696	5.45718e+06	5.85386e+06	3.32707e+06	26378.8	4.73686e+06	5.6357e+06	5.8111e+06	2.51974e+06	99046.9	8127.52
333.337	3.58733	5491.27	5629.98	5168.01	4033.61	5581.93	275289	5860.87	64620.8	790799	87569.2	20880.1	50750.7	615498	179644	270328	470502	435204	481050	29431	535415	460860	541194	450529	5054.07	5475.54	31766.8	13093.9	581139	139657	35078	22950.2	30392.7	85167.2	492939	5506.53	6376.72	544417	5439.37	18264.1	332682	14770.5	2.22863e+07	94263.6	15591	640875	473188	4079.86	5263.83
761.595	17.5461	52062.3	211163	95899.7	249472	256934	998948	185753	3.40588e+06	3.97982e+06	3.70282e+06	1.50207e+06	3.56475e+06	1.1273e+07	3.98242e+06	4.01501e+06	3.37122e+06	3.89293e+06	4.13909e+06	3.97298e+06	3.69235e+06	4.12467e+06	3.70046e+06	3.809e+06	122028	305348	1.61625e+07	5.63461e+06	2.23111e+07	2.71514e+07	3.78642e+07	2.36653e+06	4.78456e+06	2.13049e+06	3.874e+06	265778	121482	3.69079e+06	825955	1.07928e+07	2.67814e+07	1.73259e+06	3.50769e+07	2.86598e+06	4.34749e+06	1.8728e+06	3.86427e+06	49467.4	180244
905.843	23.1826	23712.5	38795.3	30118.9	37181.7	55229.4	209474	36729.3	2.04399e+06	4.80533e+06	2.56682e+06	6.0784e+06	4.41234e+06	2.26515e+06	4.31349e+06	5.65975e+06	7.87671e+06	7.96127e+06	7.61381e+06	8.96533e+06	7.53094e+06	7.87024e+06	7.3754e+06	8.15177e+06	30921	46489.6	2.49568e+06	647021	5.7471e+06	7.37703e+06	1.29897e+07	3.95714e+06	1.13594e+07	6.63322e+06	7.26659e+06	33781.4	28244.7	6.71227e+06	69905.8	1.00754e+06	2.52262e+06	3.25649e+06	4.11791e+06	1.94615e+06	2.37139e+06	2.79702e+06	7.77677e+06	20031.4	30930.5
823.493	13.0275	1316.68	1077.11	3299.06	2557.87	3333.6	578857	4130.4	1.0889e+06	3441.54	1.26502e+06	1.23931e+06	1.24951e+06	2557.34	1.39853e+06	1.37054e+06	1.22511e+06	1.17381e+06	1.02285e+06	1.08015e+06	1.06093e+06	1.01152e+06	1.07027e+06	1.1744e+06	1434.22	2542.95	3073.63	3174.76	4065.79	2785.68	3294.8	1.03886e+06	1.09533e+06	972734	1.02636e+06	2698.7	552.876	1.0162e+06	277443	2675.98	1186.96	1.27089e+06	6258.95	1.15821e+06	1.50406e+06	1.17797e+06	1.21312e+06	1942.05	1441.12
1201.79	15.9886	1829.25	1794.93	4034.51	3122.53	3046.31	508822	3547.39	891156	214023	1.01373e+06	1.28853e+06	1.22323e+06	172583	1.25539e+06	1.27807e+06	1.13493e+06	1.16471e+06	1.02621e+06	1.0566e+06	951810	1.02915e+06	936982	1.17593e+06	1820.93	2835.31	90913.4	146584	12329	138252	13400.8	1.25262e+06	1.00944e+06	1.23212e+06	1.04697e+06	2013.19	2166.01	930179	501776	107329	22199.4	1.34342e+06	2184.54	1.28633e+06	933917	1.34747e+06	1.12597e+06	30967.7	3599.5
1200.79	15.9911	2759.8	3045.57	7714.61	5385.26	4774.21	1.18126e+06	7540.15	2.02273e+06	474752	2.35646e+06	2.97605e+06	2.79378e+06	371146	2.95168e+06	2.97199e+06	2.64819e+06	2.68364e+06	2.41928e+06	2.5194e+06	2.28405e+06	2.18753e+06	2.24188e+06	2.56807e+06	2995.89	5970.46	203670	315740	21677.5	295203	43883.3	2.97142e+06	2.39354e+06	2.98986e+06	2.38532e+06	4912.04	3956	2.20759e+06	1.15096e+06	241242	38105.7	2.90717e+06	16078.7	3.0792e+06	2.04881e+06	3.01937e+06	2.54022e+06	69041	5585.5
824.493	13.0169	569.124	46.842	862.832	1043.66	682.142	240899	1257.48	449448	2270.84	508637	482782	516403	2567.81	571703	552616	506221	471404	396736	439206	443290	393026	431625	473437	348.114	428.394	2825.62	2456.73	2269.34	2502.82	2281.4	417453	434678	396746	405461	877.979	330.647	423262	112522	3585.48	2965.51	490572	3673.92	471498	605445	434806	499005	334.204	484.945
331.218	17.2291	10639.1	10537.3	12625.7	14025.9	11914.3	350791	16079.1	1.37591e+06	11587.8	1.50558e+06	713901	1.29943e+06	13170.2	1.88718e+06	2.01448e+06	2.10542e+06	1.54995e+06	1.00656e+06	1.07282e+06	973943	1.01608e+06	940878	1.54453e+06	11679.3	12925.4	11893.8	10800.9	8413.99	8269.03	6570.32	789761	1.19869e+06	1.25216e+06	1.28323e+06	13188.2	10082.6	1.17144e+06	239942	11587.9	9221.69	1.21561e+06	3290.96	1.33873e+06	1.85091e+06	1.44992e+06	1.73007e+06	9391.95	14395.1
1053.81	17.4064	2345.79	2033.93	8128.27	5041.28	4619.63	1.87786e+06	9063	1.60144e+06	33510.2	1.48858e+06	2.7678e+06	2.31135e+06	37900.9	1.59108e+06	1.58376e+06	1.63047e+06	2.44474e+06	2.34279e+06	2.37696e+06	2.00337e+06	2.35335e+06	2.47615e+06	2.46752e+06	1649.44	5105.48	3807.93	4009.59	4102.47	8735.55	4861.62	2.44565e+06	2.30394e+06	2.71499e+06	2.0931e+06	3691.08	1573.53	1.7965e+06	1.3759e+06	3664.22	3842.17	1.87992e+06	2394.64	2.49412e+06	2.03301e+06	3.00209e+06	1.80267e+06	1424.11	4388.12
370.359	23.0027	45579.7	157644	43772.4	106308	60056.8	283134	50609	6.48547e+06	2.03018e+06	7.59606e+06	1.39773e+06	789361	6.98183e+06	1.01953e+07	1.15227e+07	1.39937e+07	1.3726e+07	1.16419e+07	660812	1.16449e+07	1.19982e+07	1.12611e+07	1.39801e+07	60518.4	207495	3.14556e+06	1.48412e+07	1.73978e+07	1.08158e+07	9.13106e+06	1.69174e+06	1.24794e+06	1.49894e+06	1.14882e+07	111781	38940.4	1.15518e+07	204879	1.52363e+07	1.30516e+07	453404	2.83629e+07	2.65744e+06	2.91613e+07	2.13926e+06	1.38208e+07	41232.3	67707.2
276.259	1.94984	41926.6	65275.2	133298	153493	138475	66097.1	304825	2.00696e+06	4.31661e+06	1.2088e+06	1.4496e+07	342006	1.44421e+06	4.5394e+06	7.79924e+06	1.29639e+07	1.32286e+07	1.47677e+07	2.27243e+07	1.68376e+07	1.41338e+07	1.76907e+07	1.39554e+07	70713.2	192622	1.37754e+07	2.13007e+06	246219	748108	922214	2.68807e+07	1.93802e+07	2.99406e+07	1.52496e+07	85305.6	49696.6	1.69628e+07	32572	252599	2.56857e+06	53415.4	814439	2.55408e+07	137025	115144	1.31552e+07	17496.6	7979.06
531.413	16.659	20759.2	22091.3	25707.7	63374.9	37844.3	94658.8	26137.7	341846	17727.1	464351	3.12952e+06	1.91619e+06	33161.7	970328	883693	1.34439e+06	1.45851e+06	1.25504e+06	1.85279e+06	1.55404e+06	1.35748e+06	1.52397e+06	1.32226e+06	53980.1	17791.1	12767.2	11264	20359.5	11213.4	27723.4	3.28203e+06	1.93174e+06	2.65541e+06	1.29596e+06	28856.6	10258.2	1.52031e+06	53760.5	13677.5	10596.9	864278	8541.56	3.23486e+06	1.49309e+06	2.71296e+06	1.31335e+06	14963.7	54947.7
436.778	1.3834	240.705	98.898	70.393	1095.28	131.082	3878.24	98.078	189890	26514.5	200640	22018.1	13107.3	54650.4	276179	320345	369398	469770	545801	18003.6	593494	558768	602678	483360	251.95	260.923	37581.5	20005.7	141906	88905.5	107625	8234.51	19275.6	41915.1	483039	79.716	79.277	535229	1883.12	20398.2	37161.1	17741.4	119458	32405.3	10328.7	16044.9	453525	47.901	71.5365
599.383	1.39983	932.88	829.396	651.794	3559.57	1201.43	52832.1	230.065	569714	191483	647298	39965	13992.7	224728	898373	1.04969e+06	1.23819e+06	1.36579e+06	1.38002e+06	20628.7	1.4405e+06	1.3734e+06	1.45136e+06	1.37879e+06	1176.22	2329.83	220317	113254	233276	183597	244799	17334.9	33143.3	67651.5	1.33572e+06	511.553	610.141	1.389e+06	4748.64	215343	232226	32888.4	1.31563e+06	62230.2	10299.3	30957.2	1.37225e+06	425.578	551.746
515.417	23.6232	94672.3	118141	367740	285308	185976	559802	383976	259253	55191.9	192793	7.30128e+06	1.04007e+06	148932	227706	1.8054e+06	2.1099e+06	3.49527e+06	2.99357e+06	1.46096e+07	4.76342e+06	3.88306e+06	2.69736e+06	1.32206e+06	131680	289740	32279.7	64877.6	98177.5	38638.6	190590	3.04267e+06	4.22927e+06	1.76566e+07	6.15805e+06	180462	27287.3	1.6029e+06	339981	50870.8	35398.9	5.02896e+06	174918	1.738e+07	6.79945e+06	1.77863e+06	9.70969e+06	91886.2	170860
326.381	4.29598	79664.8	81987.3	80864.7	85295.1	82476.4	90056	85200.4	540206	6.37292e+06	760611	2.54379e+06	780548	1.38921e+06	1.5381e+06	2.36119e+06	4.20224e+06	3.76616e+06	3.95365e+06	439603	4.94147e+06	4.03674e+06	4.91658e+06	3.90089e+06	86669.5	83293.3	130240	276567	139649	6.77063e+06	2.09613e+06	4.69626e+06	183118	268913	4.38363e+06	84347.8	97184.2	5.00141e+06	88729.5	126907	199050	115246	103019	8.59542e+06	217794	166467	3.98305e+06	80061.7	90010.5
582.375	1.3449	71.1085	195.316	98.1585	1564.09	95.8845	18824.1	73.913	154614	8681.09	184673	14164.9	6143.11	23127.3	261912	325436	417090	498404	567036	8238.38	602645	574316	598020	505746	150.865	1390.74	9590.82	14821.9	41790.5	38445.5	86989.2	6044.63	20360.9	8415.93	518169	240.712	44.2155	544141	921.376	8998.37	24103.8	5455.41	1.04027e+06	9788.6	2866.06	4268.14	468072	45.587	106.588
119.051	2.11308	388.265	588.139	2850.17	716.471	768.487	142770	3886.79	543832	1.39585e+06	770281	5.02115e+06	3.31381e+06	1.03377e+06	1.53215e+06	2.22293e+06	3.40208e+06	3.13717e+06	2.89581e+06	5.59332e+06	2.9783e+06	2.82988e+06	3.12974e+06	3.23291e+06	398.612	3232.76	990490	718105	4850.02	4482.16	6575.17	6.20268e+06	3.76196e+06	5.67334e+06	3.14818e+06	889.538	351.137	3.45217e+06	75475.5	1.27099e+06	1.79986e+06	1.83229e+06	6292.02	4.9412e+06	5.25959e+06	5.05757e+06	3.33142e+06	10730.2	2027.3
1574.44	22.021	7433.56	7301.44	6000.61	11018	7619.92	8477.82	4822.96	118357	1.29413e+07	143123	31655.4	21515.3	128554	308031	539799	1.1704e+06	738742	3.57231e+06	31052.3	4.58151e+06	3.56995e+06	4.62915e+06	719450	6457.6	8590.83	38094.4	44462.4	61422	101986	42729	225831	43089	23013.1	3.74455e+06	7411.43	12102.3	4.64952e+06	6798.21	19300.5	21416.3	11106.9	185191	35446.8	22568	39895.8	973071	8426.99	10593.7
852.809	23.1308	64009	90671	66356.3	70980.1	140865	246613	73074	1.06e+06	1.86931e+06	1.29128e+06	1.86648e+06	1.97219e+06	1.04355e+06	2.14008e+06	2.67088e+06	3.92519e+06	3.865e+06	3.41001e+06	2.07564e+06	3.51518e+06	3.49009e+06	3.39316e+06	4.06265e+06	80015.2	87936	869883	411535	3.67176e+06	5.5546e+06	4.89503e+06	1.69974e+06	1.97963e+07	1.5845e+06	3.33796e+06	80532.3	53590.8	3.21337e+06	146205	656262	1.63559e+06	1.31663e+06	3.29552e+06	1.18778e+06	2.28292e+06	1.0346e+06	3.8495e+06	58328.2	69714.9
480.805	1.40281	280.043	261.966	266.409	549.677	99.1185	7252.1	216.935	176732	17518.3	201761	24667.2	8513.37	50734.5	260631	304656	360602	385437	403024	12852.5	427767	408139	430238	395381	196.404	600.781	51948.9	12798.5	166791	112932	112398	9397.44	16616.8	46663.4	391558	121.143	383.038	400953	3564.77	10528.2	24625.7	21440.8	246272	36637.9	7392.16	18659	392471	245.417	223.393
305.161	1.5493	9151.76	5999.59	7750.5	11080.2	6535.07	12085.7	8465.91	489802	179263	475543	115284	42710.4	191993	520170	534445	544493	543402	530112	82352.8	550716	509784	581522	582559	6349.38	7064.47	108288	84750.7	56788.8	113462	150208	145144	173633	144638	552107	6896.29	2442.74	558521	6713.22	120186	202623	50962.2	104972	325195	51022.6	157013	565123	7312.15	1949.53
880.839	23.4668	32891.7	47846.5	35121.8	37665.5	67411	109282	40034.3	536160	1.68524e+06	699395	1.36088e+06	1.19162e+06	593203	1.21255e+06	1.70693e+06	2.45511e+06	2.5104e+06	2.32758e+06	968996	2.32005e+06	2.40369e+06	2.33267e+06	2.8165e+06	38722.5	45932.4	493292	192494	2.0594e+06	1.04422e+07	4.09877e+06	938660	1.065e+07	712359	2.15146e+06	43034.8	31816.8	2.1213e+06	91036.3	336957	946701	751616	1.73819e+06	435989	801652	530549	2.5695e+06	34301.8	38784.5
820.017	1.32315	67.012	23.6705	24.8185	1350.5	177.633	29610.8	23.436	360796	14635.9	442246	16241.5	3423.76	21322.7	680066	829690	1.0059e+06	1.03155e+06	984584	3609.78	999415	1.00156e+06	1.00674e+06	1.0384e+06	209.827	1920.91	9746.94	2895.12	50155.1	46184.4	110668	4740.99	25042.7	10147.6	1.01875e+06	107.105	0	994440	415.181	3283.27	8461.62	5887.93	1.78064e+06	11535.1	333.171	6974.23	1.06114e+06	23.161	0
864.807	22.9187	24271.4	34895.7	26940.7	30628.8	42638.4	153939	32198.3	877868	1.19655e+06	1.0706e+06	2.92569e+06	2.68682e+06	268984	1.65884e+06	2.01825e+06	2.82102e+06	2.62797e+06	589050	4.87324e+06	2.93072e+06	596459	2.87241e+06	2.78031e+06	29939.2	34909	910572	224760	1.09583e+06	1.53294e+06	452676	2.54832e+06	678525	3.32365e+06	615842	33951.9	21046.9	2.66135e+06	51810.2	263173	922041	1.79085e+06	1.03889e+06	833682	1.01539e+06	848829	2.59351e+06	20769.5	25482
906.852	23.4197	26604	37617.4	31397.9	32618.8	53854.8	130330	33861.9	786012	4.0781e+06	1.03295e+06	2.67429e+06	1.83332e+06	1.05033e+06	2.06345e+06	2.47805e+06	2.04051e+06	3.78647e+06	3.73102e+06	3.22238e+06	3.81584e+06	3.8539e+06	3.75156e+06	1.8538e+06	30337.5	40522.5	1.07658e+06	294234	3.36404e+06	3.42521e+06	1.184e+07	1.7646e+06	1.20509e+07	2.05043e+06	2.00774e+06	34085	25346.7	3.50294e+06	58646	517738	1.28725e+06	745482	2.44791e+06	665227	963756	786288	3.92367e+06	23291.9	30608.5
676.665	20.3703	3076.7	7890.98	3142.94	2972.44	9237.24	23321.3	3234.73	219149	2.11847e+06	357533	882542	397768	87668	835567	954087	1.05006e+06	1.04989e+06	1.10286e+06	416184	926671	1.10667e+06	880200	1.0545e+06	3908.84	4702.26	494988	81793.1	509757	1.62478e+06	2.82181e+06	409328	2.16402e+06	655191	1.08683e+06	7669.6	2113.89	921863	16955.2	54097.3	286183	2.20901e+06	329899	434497	81100.1	1.8804e+06	1.00714e+06	2981.75	3540.04
809.593	17.7515	7830.74	23554.4	12624.9	33090.1	26698.2	138324	32118.3	453907	547229	519777	239446	425829	1.0813e+06	693094	705437	731424	773154	990778	801228	840350	922635	806362	832294	17780	44266.2	1.29028e+06	599664	1.69253e+06	2.82968e+06	2.40681e+06	521393	758718	602776	897761	28249.6	19986.8	849709	117230	926582	2.16295e+06	223896	3.12386e+06	391562	1.3899e+06	339467	832941	9753.4	28917.2
759.643	18.32	6931.6	19432.4	9585.12	14663.7	28099.8	85149.5	15286.1	366440	3.53232e+06	449993	936473	1.33949e+06	2.01768e+06	983101	1.32685e+06	2.10344e+06	1.96808e+06	2.29704e+06	3.13551e+06	2.26671e+06	2.09666e+06	2.51008e+06	2.20371e+06	12320.8	19438.6	1.91718e+06	1.59289e+06	1.70177e+06	2.38643e+06	4.65803e+06	2.10616e+06	4.28802e+06	1.6968e+06	2.43516e+06	17207.1	13034	2.36199e+06	78349.7	1.54878e+06	3.57023e+06	1.25277e+06	8.07992e+06	1.0694e+06	4.72846e+06	1.55387e+06	2.26854e+06	5188.5	13461.6
780.558	16.302	9993.47	35787.2	17090.2	56419.9	38917.7	228795	40325.7	1.26702e+06	2.62087e+06	1.57241e+06	551634	1.16832e+06	4.51421e+06	2.53755e+06	3.02663e+06	3.39521e+06	3.11497e+06	3.32511e+06	1.82999e+06	3.23376e+06	3.36865e+06	3.33058e+06	3.14732e+06	25979.4	75445	4.04068e+06	2.80235e+06	5.70215e+06	6.22275e+06	5.35827e+06	1.01474e+06	2.54186e+06	2.05439e+06	3.35335e+06	53020.7	31045	3.31564e+06	268605	2.98268e+06	6.30176e+06	490394	8.50085e+06	1.53101e+06	8.00967e+06	1.07751e+06	3.4414e+06	12532.1	51043.8
341.308	19.3897	9153.46	19362.4	9224.59	11167.2	16059.1	60091.1	9781.48	228891	1.27041e+06	316272	679320	588318	169859	901236	1.48353e+06	2.37535e+06	2.15263e+06	1.8485e+06	2.15867e+06	1.79974e+06	1.89422e+06	1.74208e+06	2.18754e+06	11149.2	11410.3	200455	71916.8	666922	4.84161e+06	2.67587e+06	1.2058e+06	2.58672e+06	1.4728e+06	2.06364e+06	16724	11008.1	1.91894e+06	58030	133795	393345	572322	1.12932e+06	696889	380243	737949	2.17393e+06	9734.94	12281.2
596.382	1.31986	169.848	666.587	348.696	3198.03	440.353	37694.4	46.776	338889	48203.4	397563	37458.3	12324.6	74868.9	596335	708338	907887	1.042e+06	1.21362e+06	18297.1	1.26649e+06	1.22698e+06	1.27324e+06	1.06885e+06	1339.04	3269.48	18257.8	20973	77821.7	74338.1	167236	10499.3	41538.4	17065.5	1.10498e+06	318.874	245.324	1.14935e+06	1160.61	28472.3	64534.2	8710.87	2.31428e+06	16917.7	8491.72	9468.55	1.02344e+06	438.529	116.541
343.298	2.18557	544.642	751.229	8540.07	11005.3	4833.05	9182.29	15840.9	356876	427738	492285	3.61506e+06	55796.6	256231	955270	1.35279e+06	2.00532e+06	2.64459e+06	3.48287e+06	2.295e+06	3.76239e+06	3.39785e+06	4.03008e+06	2.76691e+06	3008.83	12647.8	1.42071e+06	476694	19341.1	63266	68758.8	4.47594e+06	1.44564e+06	2.89772e+06	3.08675e+06	7905.32	3232.15	3.50169e+06	3057.49	28727.1	353654	13570.4	18546.5	3.11304e+06	28163.1	401985	2.54495e+06	393.183	455.4
728.565	17.4944	2867.42	17620.4	5703.16	9433.23	10792.9	119318	12351.1	272461	1.75425e+06	313370	520421	421783	344371	490493	626632	825321	878058	912640	680807	821240	904115	834478	928881	5236.05	11237	361438	266619	4.37159e+06	3.05462e+06	6.17489e+06	409263	1.11387e+06	749837	906063	9395.33	3489.21	829702	43958.8	491732	875223	790037	2.67514e+06	615476	298233	733445	1.02566e+06	2187.18	6345.68
577.871	1.39218	396.064	429.5	294.239	1223.15	387.739	21613.3	126.254	241326	15577	268953	21555.7	4692.29	35717.8	369634	429456	508176	577769	585537	6046.15	614282	595760	617276	574783	697.34	1715.17	53967.5	9312.06	134442	99876.2	120495	7481.68	16176.4	38292.9	571145	202.833	599.367	571838	2657.9	13902.2	20530.1	18805.5	515888	34375.8	3428.6	17070.1	573427	241.543	337.793
295.694	1.3517	24.745	76.9965	21.8225	527.955	161.352	11768.7	22.088	177544	11247.6	209552	9262.37	4760.42	27479.5	301075	362396	449683	385015	342042	8135.14	359937	344059	356838	399954	123.126	807.052	18401.1	6175.84	54918.9	51010.2	61434.3	5167.74	13733.2	15168.9	387053	21.21	22.286	379506	597.602	5540.03	13972.2	7234.88	503363	12131.1	3051.47	6144.73	425898	24.288	25.375
801.689	20.7131	14838.8	35240.4	20469.6	29968.5	37032.5	107278	22750.9	816008	1.46082e+06	1.13684e+06	1.78912e+06	1.56355e+06	1.50906e+06	2.26371e+06	2.51821e+06	3.04818e+06	3.26087e+06	3.09436e+06	3.50526e+06	3.03573e+06	3.08337e+06	2.97715e+06	3.30374e+06	17338.4	42271.9	1.63708e+06	1.10169e+06	3.68638e+06	2.61219e+06	6.09353e+06	2.07182e+06	2.97338e+06	2.26199e+06	3.0117e+06	39552.3	28035.1	3.06374e+06	153476	1.47419e+06	3.71213e+06	1.81804e+06	1.40275e+07	1.36518e+06	6.58094e+06	2.83296e+06	4.17231e+06	12819	40688.9
665.924	1.40676	50.9365	104.445	140.889	2037.58	155.34	44071.6	21.844	482480	14688.5	560573	20304.8	5612.63	24026.4	796075	938271	1.08917e+06	1.11306e+06	1.10785e+06	8465.92	1.16959e+06	1.09555e+06	1.15169e+06	1.14994e+06	1000.24	1413.78	33268.4	6321.73	108606	86200.7	132333	9539.15	28451.7	28355.6	1.10837e+06	309.18	75.3485	1.12451e+06	1449.96	8449.11	18559.8	13947.1	1.4014e+06	27791.6	3320.1	15108.4	1.15504e+06	181.622	217.775
581.705	1.29502	140.734	420.062	449.379	2918.76	279.762	41084	23.829	325233	39992.3	384329	28947.8	10198.1	44641.2	564610	705975	878790	1.08218e+06	1.27624e+06	13074.1	1.35847e+06	1.24868e+06	1.362e+06	1.09324e+06	1321.66	2680.7	13219.2	16364.9	73781	67790	160503	6494.03	30973.8	15658.9	1.10326e+06	254.169	48.268	1.19872e+06	604.912	22248.8	59934.9	8118.87	2.35162e+06	15938.2	7438.58	6832.61	1.02989e+06	43.344	46
537.679	1.29411	24.6715	26.312	89.6905	1559.45	0	28960.9	51.7855	154107	37120	180080	13208.9	11015.6	32249.6	263433	313523	391719	600850	773784	16162.5	856121	773994	878198	626613	44.788	1558.83	8679.45	21313.8	49502.3	35525	96172.5	3433.09	25113.6	10338.8	668020	70.2615	0	721194	220.545	29062.9	62652.8	5582.71	1.25152e+06	9212.96	10134.9	5114.47	549654	0	0
237.114	2.34383	8428.31	9837.12	11855	10438.2	9235.39	160061	13412.8	424334	322380	588330	5.04261e+06	3.80569e+06	176733	1.14826e+06	1.64027e+06	2.4937e+06	2.5825e+06	3.00752e+06	6.21347e+06	3.39116e+06	2.9362e+06	3.49442e+06	2.7352e+06	9276.29	11115.8	153971	149274	24316.1	13581.3	63940.2	6.24175e+06	3.35054e+06	5.09068e+06	2.96106e+06	10469.7	11074.8	3.29589e+06	65462.9	233586	342241	1.77916e+06	19490.5	4.51431e+06	4.62191e+06	4.5577e+06	2.76879e+06	9852.15	11470.5
863.542	1.2722	24.7665	48.719	46.276	1437.82	24.67	20878.2	21.738	308989	15482.3	388945	18266	3485.24	27358.9	612418	755809	925229	919216	910961	3592.64	888880	905545	910979	954278	475.22	1874.6	7871.65	3539.5	42091	40817.4	108971	4359.25	60706.2	9350.97	913578	73.052	0	905299	48.5595	3650.48	8411.25	4104.84	1.59969e+06	10767.2	565.192	4610.27	948277	21.715	21.652
810.606	18.691	10940.5	33231.1	19843.3	47566.5	37779.6	269193	52493.1	949318	865961	1.17909e+06	528912	1.3476e+06	1.25467e+06	1.95858e+06	2.47245e+06	2.60797e+06	2.37583e+06	2.39107e+06	3.93906e+06	2.46512e+06	2.4351e+06	2.45216e+06	2.43313e+06	25508.5	61986.2	1.49402e+06	637114	2.99459e+06	2.43877e+06	5.49104e+06	2.31302e+06	2.824e+06	2.23346e+06	2.29357e+06	37687.2	28493.8	2.57527e+06	116909	1.14654e+06	3.14591e+06	533421	3.69565e+06	856093	2.18232e+06	632749	2.72818e+06	9363.95	38319.7
243.152	1.45311	7536.65	6838.8	8143.46	8485.89	6908.28	26350.1	6001.4	548750	89743	625673	32935.1	28452.2	96342.9	841121	1.00572e+06	1.19651e+06	1.07645e+06	924900	42144.7	978547	943842	943437	1.06768e+06	6775.88	7761.65	73749.7	52844	122994	128336	135531	31035.3	35847.7	39677.6	1.03104e+06	6913.77	8220.47	1.04554e+06	7272.64	72570	129906	28776.9	761837	36047.2	25887.9	24644.2	1.16959e+06	7189.76	6402.64
502.987	1.28845	22.132	0	24.4205	700.722	70.706	24702.9	23.253	153733	13680.1	176656	8951.79	4822.13	16017.8	254872	310615	377009	484870	579719	4962.11	618263	566629	631766	498774	268.073	1279.03	10555.2	8349.83	43684.7	30289.2	70513.3	3335.3	10351.5	9860.57	521172	21.903	22.7925	556372	198.254	12575.7	26290.2	5345.29	876826	8811.09	3445.96	5568.52	470768	25.5025	71.5545
806.572	16.4009	29468.3	37695.3	31342.5	48143.8	43902.6	147190	45126.7	639858	842931	826505	140670	1.08635e+06	2.46062e+06	1.46041e+06	1.75549e+06	1.96413e+06	2.13826e+06	2.15327e+06	2.41504e+06	2.05806e+06	2.23067e+06	1.99537e+06	2.20377e+06	36448.4	61403	2.3891e+06	1.20817e+06	2.53683e+06	3.14083e+06	4.31129e+06	1.22873e+06	2.02517e+06	1.43401e+06	2.32624e+06	47171.8	38355.7	2.07969e+06	128147	1.32273e+06	4.17905e+06	355091	3.39387e+06	895543	3.20729e+06	585321	2.00999e+06	28519.6	40910.1
186.09	1.7881	7469.95	7706.94	556.336	601.227	10742.2	2160.97	811.371	448627	6742.52	502150	41570.3	38144.1	7106.53	835934	1.04262e+06	1.20275e+06	1.22652e+06	1.14388e+06	37730.5	1.26598e+06	1.14355e+06	1.25824e+06	1.28229e+06	5567.96	725.696	68606.2	5692.97	56475.7	5368.77	11242.5	36498	6.26307e+07	30149.5	1.24525e+06	4240.98	570.619	1.32206e+06	15810.6	3927.12	2795.19	124010	4104.81	30934.5	11642.5	165321	1.30499e+06	6812.51	261.738
570.453	19.4586	14781.7	15517.7	13753.5	14526.7	14826.8	93003.6	15560.8	237485	12107.5	293794	1.76276e+06	1.13033e+06	16632.1	602892	862213	1.31875e+06	1.37957e+06	1.30976e+06	1.15523e+06	1.26293e+06	1.35992e+06	1.23091e+06	1.38713e+06	15085.2	14946.3	17568.9	17012.7	45262.3	10841.6	28691.2	1.5188e+06	2.41849e+06	3.22766e+06	1.28968e+06	15841.6	15684.8	1.19109e+06	54459.7	19370.3	32454.5	1.02213e+06	33729.9	1.84676e+06	1.57722e+06	3.26403e+06	1.29786e+06	15415.7	15294.2
956.871	22.198	2664.17	4929.03	4025.11	5102.78	7759.05	162625	4382.73	708902	240740	823632	1.36448e+06	1.07803e+06	402362	1.25397e+06	1.31982e+06	1.27949e+06	1.61664e+06	1.76174e+06	2.02195e+06	1.6872e+06	1.76396e+06	1.63738e+06	1.63766e+06	4607.18	5284.81	189723	122212	1.24931e+06	579722	1.04467e+06	1.24053e+06	1.58352e+06	2.12511e+06	1.61848e+06	5215.28	1549.23	1.4071e+06	16760.1	173334	597601	1.03259e+06	1.0404e+06	1.16804e+06	958668	694350	1.45816e+06	2330.15	3310.39
988.935	24.3539	5210.6	7989.37	6800.44	8362.4	12287.7	24023.5	8407.71	270905	2.50408e+06	345438	557562	778480	184305	639892	889691	1.51868e+06	1.48071e+06	1.76038e+06	1.59081e+06	1.92457e+06	1.84477e+06	1.91585e+06	1.53167e+06	7948.22	9834.37	428331	157222	1.10333e+06	1.41582e+06	9.91972e+06	1.16435e+06	2.93061e+06	913859	1.61044e+06	7031.9	7187.87	1.70883e+06	21633.1	177621	1.08845e+06	476764	1.29586e+06	354586	112976	321850	1.58781e+06	5641.66	7129.15
611.057	1.31504	44.49	49.701	129.292	3362.09	143.102	32700.8	70.4085	303700	33561.3	365705	33079.3	9316.97	47393.9	538816	645319	821215	958500	1.05831e+06	8439.98	1.1087e+06	1.04024e+06	1.1066e+06	982483	1059.7	3307.23	11584	10678.9	63032.8	66852.3	144696	7460.62	24616.8	16772.5	1.00012e+06	416.969	196.514	1.02568e+06	691.576	13909.5	37979.3	7822.47	2.15284e+06	16240.9	4518.13	7234.66	944769	25.1705	23.368
643.912	1.34871	96.9645	250.781	371.362	1949.38	326.369	42767.3	46.152	460842	13623.2	534975	21027.8	5690.42	28236.1	748851	875588	1.02323e+06	1.05141e+06	1.07525e+06	8718.36	1.08978e+06	1.06892e+06	1.11253e+06	1.04645e+06	643.827	1439.32	38192.1	6149.95	116901	94386.8	129847	8864.44	25402.1	30609.1	1.04703e+06	339.365	68.7415	1.0556e+06	1525.92	6817.28	18022.8	15599	1.18859e+06	28662	3093.19	16204.8	1.05776e+06	22.5155	69.758
716.529	15.6738	2824.64	3319.69	2103.6	4226.2	5399.15	31504.1	4151.16	274887	671102	355509	203987	614118	511376	709105	975437	1.29993e+06	1.32011e+06	1.44937e+06	2.33162e+06	1.40113e+06	1.4642e+06	1.42611e+06	1.37597e+06	4213.4	4642.4	433292	312255	661180	864029	2.31869e+06	671922	1.32907e+06	1.0223e+06	1.47086e+06	4168.16	8414.67	1.40581e+06	13007.9	342298	1.18135e+06	209330	1.07005e+06	971345	2.29159e+06	261187	1.70137e+06	1701.03	7370.73
309.198	1.68866	7995.16	6322.82	6085.09	8424.19	7674.2	14989	6551.77	787321	148308	893371	17016	33451.5	128613	1.15751e+06	1.37259e+06	1.57949e+06	1.22773e+06	995756	45420.5	977672	1.00529e+06	992707	1.26022e+06	6847.19	7033.44	66602.7	70097.8	68800.2	112126	125441	20339.7	61871.4	23251.5	1.17252e+06	7379.9	8109.98	1.14547e+06	7284.55	85680.3	153492	18401.6	309536	17510.4	35877.8	22174.4	1.38635e+06	6503.47	6481.32
611.393	1.40481	166.545	258.91	345.048	2904.13	498.743	30353.4	89.2195	375959	9842.04	443787	34351	9536.25	39347.7	650297	766604	966786	1.04772e+06	1.16947e+06	10922.1	1.19224e+06	1.16516e+06	1.20699e+06	1.07001e+06	953.733	3031.6	21392.4	6823.43	73438.8	69006.9	150263	8003.86	10127.5	24880.1	1.09422e+06	202.585	587.878	1.11943e+06	833.684	7084.17	5402.79	7734.81	1.93574e+06	17351.9	1141.39	7594.67	1.05158e+06	177.956	348.62
199.127	1.40347	1399.41	1193.28	1417.87	2821.95	1129.16	17631.8	1055.08	555582	78697.7	648504	23536.5	20697.5	80193.7	829519	1.01403e+06	1.19256e+06	1.01029e+06	834867	30318	883591	861802	883392	1.042e+06	1543.68	2552.61	48566.9	45763.2	100563	118262	118670	15853.3	32029.3	31123	992123	1515.69	2175.44	1.00082e+06	2672.41	46903	84945.6	18203.9	596574	23838.9	24021.7	18726.9	1.16492e+06	1193.87	1822.2
568.858	1.34196	45.4715	22.725	46.596	152.353	93.4955	12327.5	45.053	185031	20946.3	220180	10475.7	3781.65	33433.8	301245	351538	420110	364094	318050	5673.46	302849	314382	311290	365553	212.868	562.706	33970.2	12015.6	71514.6	63734.6	69580.6	4843.44	7936.19	19649.2	340033	172.402	150.859	340845	1044.34	19969.3	24163.1	9488.19	361821	16382.6	2709.72	9156.25	397315	110.238	95.214
750.55	16.3857	3338.97	8524.86	3659.59	9994.13	10077	128637	9626.64	345982	732038	450227	658649	741245	1.38236e+06	938387	1.34116e+06	1.96173e+06	1.97157e+06	1.86946e+06	1.47515e+06	2.06464e+06	1.9801e+06	2.10577e+06	2.03883e+06	17308.4	7794.46	1.25071e+06	512931	2.20906e+06	2.32077e+06	3.7979e+06	810110	1.68066e+06	1.20705e+06	2.11285e+06	10513.8	4672.28	2.15002e+06	50304.6	938919	2.54169e+06	415764	4.50033e+06	659029	2.45906e+06	803416	2.16283e+06	4063.08	7880.55
750.562	17.3935	155519	222426	168230	210544	232718	1.17225e+06	188990	1.44027e+06	3.37933e+06	1.39944e+06	1.31385e+06	1.2353e+06	2.28763e+06	1.44381e+06	175109	1.24417e+06	1.21697e+06	1.2226e+06	1.22202e+06	1.19703e+06	1.23947e+06	1.21967e+06	1.20463e+06	223621	169716	652099	1.98726e+06	1.08326e+06	669124	809327	1.48439e+06	1.35582e+06	1.35223e+06	1.24847e+06	234156	174598	1.27548e+06	722640	887433	721513	1.4484e+06	902805	1.38105e+06	1.01978e+06	1.38999e+06	1.12921e+06	156218	212190
697.664	11.8802	2512.77	2629.97	3564.98	3313.48	2596.18	6482.32	3036.62	353162	258084	433811	1.15997e+06	81529.5	58414.8	761495	991387	1.63318e+06	1.90778e+06	2.53225e+06	115058	2.49064e+06	2.6178e+06	2.47972e+06	1.91767e+06	2690.67	2657.84	16840.7	19393.6	1.9137e+06	96685.5	726030	1.41534e+06	114984	1.7712e+06	2.45879e+06	2359.29	2896.32	2.28452e+06	2181.59	29226.7	71098.7	295102	502926	1.84527e+06	88586.8	1.08402e+06	1.89032e+06	2059.85	2937.86
596.717	1.30024	26.078	379.087	222.076	3453.58	168.428	35445.7	24.2265	293072	21589.2	358733	31279.1	5462.04	34832.4	526128	641311	799944	948720	1.07939e+06	5248.58	1.12919e+06	1.07705e+06	1.15262e+06	980096	1055.3	3220.33	10376.8	5835.69	64624.9	61166	137803	5707.13	20110	12723	999309	532.399	48.93	1.02027e+06	505.217	8490.44	20337.7	7325.99	2.06366e+06	14137.1	2548.27	6643.32	939477	102.833	173.445
842.03	1.27649	50.5995	23.966	96.3575	1381.68	45.7945	22249.5	0	321194	13303.8	392654	16018.3	3606.47	19372.7	603605	740227	908844	910391	866507	2740.13	895096	878941	888490	913921	222.627	1447.49	7454.59	2304.62	42499.3	40343.2	97339.6	4661.69	22726.6	9378.94	926099	0	0	884044	337.033	3090.93	7588.89	2645.73	1.58477e+06	9763.12	1076.73	5565.94	941104	0	0
1315.21	23.0286	235.855	57.565	157.78	923.26	0	1656.09	240.305	525573	127489	706744	21630.8	3148.48	967671	1.25289e+06	1.57549e+06	2.06692e+06	2.51403e+06	2.51819e+06	6514.39	2.40031e+06	2.55205e+06	2.30572e+06	2.52673e+06	121.995	1292.64	148439	3.40787e+06	1.06662e+07	2.45275e+06	3.347e+06	35513.6	38479.8	56057	2.133e+06	0	922.815	2.35626e+06	1766.02	2.98136e+06	3.17637e+06	2180.89	2.46535e+07	81235.7	8.34735e+06	41274.9	2.38113e+06	245.235	1021.89
1278.36	21.216	16480.7	14403.5	13987.6	23901.6	16482.8	18333.5	12834.5	283483	3.00978e+07	348554	52297.8	35793.7	159747	785088	1.34105e+06	2.71042e+06	1.89143e+06	8.37214e+06	53791.1	1.04454e+07	8.3889e+06	1.03886e+07	1.83071e+06	16187.5	20247.3	58927.3	76828.1	73083	120063	70037.5	300514	30742.8	38999.6	8.40959e+06	14657.4	26225.9	1.04165e+07	13461	36647.1	34513.5	20258.5	233296	55924.9	32379	63743.1	2.09123e+06	16436.1	22290.9
1319.24	23.4274	795.495	0	702.535	549.97	101.505	432.855	156.745	186485	89276.7	288245	6615.79	1752.27	260943	614780	864711	1.31305e+06	1.37208e+06	1.44185e+06	6618.69	1.40816e+06	1.47603e+06	1.37216e+06	1.44835e+06	324.305	839.895	153978	654063	1.79674e+06	624534	2.61293e+06	29437.1	18963.9	10782.2	1.22734e+06	71.925	1022.93	1.45153e+06	98.515	856546	1.05079e+06	6755.49	9.47348e+06	13148.7	1.08031e+06	11101.9	1.55121e+06	184.59	329.265
546.679	1.33412	142.762	50.847	102.673	1448.86	22.151	30405.1	49.335	301293	34654.7	367597	15376.8	7426.32	32203.9	527144	654974	812361	829107	829687	10430.9	845041	846580	874187	848799	472.799	3110.59	10388	17429	54336.3	46317.1	102112	4298.44	21860.4	10335.8	833590	289.087	0	841616	425.575	23678	57585.9	6636.53	1.54245e+06	10848.4	8018.11	6335.04	855976	24.013	52.757
569.319	1.53805	1129.33	736.415	514.211	2647.24	415.531	3544.09	200.076	583370	50607.8	629477	11142.3	19740.3	62898	900876	1.06868e+06	1.25444e+06	1.19847e+06	1.15276e+06	31968.1	1.09329e+06	1.16842e+06	1.08497e+06	1.18466e+06	932.745	1581.96	12141.9	37139.4	49548.8	65031.6	122568	7078.25	100974	22769.6	1.1794e+06	651.668	976.289	1.12544e+06	1511.86	37937.1	89508.1	5345.5	26936	19769.8	17111.2	12985.8	1.29186e+06	883.884	356.814
582.041	1.26917	78.2755	21.7945	398.757	3220.04	116.153	36425.9	0	284796	20485.6	344075	26506.2	6527.47	33385.4	503754	602691	746062	951852	1.0903e+06	6181.65	1.16103e+06	1.09788e+06	1.13254e+06	960983	545.054	3195.41	10621.8	6986.25	66083.5	60259.9	135650	4575.31	20289.8	15633.5	960509	101.344	88.265	1.0336e+06	202.545	8762.28	24367	7588.44	2.03017e+06	14921.4	2621.15	6727.93	915817	54.486	45.314
657.372	1.46247	169.875	219.667	183.066	1070.12	230.345	1523.94	176.531	169326	52759	188631	5870.67	20227.1	55678.6	271605	309528	375740	364673	353617	38471.2	353549	349712	345832	378193	485.156	480.225	27002	25178.9	32900.9	25399.1	53302.7	4065.11	80997.1	16823.2	374811	261.898	407.419	346316	375.8	32400.2	90525.7	4075.86	502.334	14341.5	10118.8	6785.82	375798	836.184	311.4
653.447	13.8987	2275.49	2156.38	1747.39	2874.31	12564.3	75937.5	1818.13	284724	1.08235e+06	373010	2.88734e+06	1.76978e+06	543812	817338	1.21215e+06	2.03713e+06	1.91199e+06	1.79594e+06	2.68199e+06	1.87392e+06	1.8491e+06	1.85275e+06	1.91224e+06	1940.22	1441.33	1.16454e+06	789128	7678.23	2.08455e+06	2013.79	3.40155e+06	2.31224e+06	3.13645e+06	2.01667e+06	1627.11	2500.31	1.93173e+06	29817.8	1.86648e+06	2.92239e+06	903470	1637.3	3.09836e+06	3.51679e+06	2.62169e+06	1.93535e+06	1104.73	2157.51
256.266	7.1726	41788.8	47104.6	48328.3	46789.9	43504.4	56445.7	51682.4	484284	973133	514712	757436	297993	582028	929305	1.42527e+06	2.33693e+06	2.27433e+06	2.10682e+06	601528	2.38586e+06	2.09228e+06	2.50455e+06	2.30859e+06	48310.4	49812.7	565031	395816	1.35848e+06	854776	1.02848e+06	782991	836650	696658	2.24962e+06	47708.3	54317.2	2.48576e+06	51810.3	492079	481472	252011	625211	915272	856538	796610	2.35922e+06	43997.9	57086.4
515.357	14.7115	939.531	1181.41	1194.05	1387.6	1027.47	27399.5	1739.53	396380	6845.78	505514	2.95085e+06	2.21966e+06	5328.8	870426	1.11942e+06	1.39939e+06	1.40936e+06	1.39657e+06	2.77999e+06	1.34758e+06	1.40625e+06	1.35984e+06	1.43842e+06	1297.72	725.556	4049.11	3407.67	3479.64	5710.16	1890.89	2.39772e+06	218115	1.09184e+06	1.39231e+06	1192.55	1459.91	1.35095e+06	9399.61	4585.71	3559.32	125778	3753.97	3.27018e+06	2.56971e+06	848206	1.38544e+06	1461.3	1821.52
643.533	18.7123	13605.7	15364.3	9968.14	13590.6	14933.3	140361	9796.29	344691	1.35436e+06	431891	441468	442869	253492	836227	1.077e+06	1.26661e+06	1.19981e+06	1.08385e+06	1.18903e+06	1.03836e+06	1.11228e+06	1.01888e+06	1.20003e+06	12701.1	9714.93	302572	187893	961051	1.58359e+06	1.36937e+06	743893	1.56151e+06	970117	1.15254e+06	12828.8	12836.8	1.03597e+06	16502	290023	698509	457681	1.23284e+06	515682	556922	453847	1.17377e+06	11591.6	13349.2
812.622	17.9727	8803.35	36140	17283.4	45427.7	28167.1	208750	36270.5	1.19689e+06	1.28777e+06	1.49498e+06	905051	1.28949e+06	8.02302e+06	2.55725e+06	3.09797e+06	3.90283e+06	4.28055e+06	4.71416e+06	3.95221e+06	4.66909e+06	4.72037e+06	4.61603e+06	4.36343e+06	18860	62441.2	6.44917e+06	2.38512e+06	4.12065e+06	3.78385e+06	8.62316e+06	1.07914e+06	2.34635e+06	2.25717e+06	4.75654e+06	45721.4	36457.5	4.61887e+06	152138	2.64756e+06	1.12815e+07	665470	1.67725e+07	1.19109e+06	8.65246e+06	1.444e+06	4.16103e+06	8151.02	39896
907.858	23.4982	12851.6	20589.9	16447.2	16671.5	27578.6	60412	17122.5	511902	1.87084e+06	677864	2.03639e+06	1.33088e+06	692167	1.2011e+06	1.63553e+06	2.64833e+06	2.48369e+06	2.78633e+06	2.52172e+06	2.85407e+06	2.85776e+06	2.82783e+06	2.72988e+06	16503.2	20273.9	724050	215012	2.37785e+06	2.03325e+06	5.77979e+06	1.3457e+06	6.1926e+06	1.69861e+06	2.68427e+06	17650.2	12196.2	2.55866e+06	30459.3	346984	895284	957658	1.86943e+06	531396	781283	824103	2.56486e+06	13015.9	15770.8
679.436	18.7286	27092.6	38981.8	30465.5	31961.4	38339.7	125240	30668	401338	261678	519258	3.98445e+06	2.28727e+06	123150	1.06538e+06	1.4537e+06	2.13085e+06	2.20131e+06	2.19723e+06	2.67036e+06	2.41937e+06	2.27778e+06	2.37893e+06	2.22236e+06	31485.3	30142.7	70809.7	67725.1	185391	163576	119526	4.22997e+06	2.67423e+06	3.90325e+06	2.15401e+06	43115.6	31567.8	2.4631e+06	89813.7	53054.5	52186.3	1.89377e+06	237885	4.16964e+06	3.30184e+06	3.75617e+06	2.09084e+06	26996.3	33268.7
339.292	18.5913	7132.61	10957.5	6384.42	7546.77	10771.1	58051.9	6204.66	279640	1.37265e+06	360312	508348	484655	172572	884069	1.35135e+06	2.27087e+06	2.03491e+06	1.77098e+06	2.78368e+06	1.71506e+06	1.81704e+06	1.6934e+06	2.13913e+06	7425.73	6665.94	272508	92643.8	518700	1.28976e+06	2.6171e+06	1.06041e+06	2.46586e+06	1.57865e+06	2.15328e+06	9918.43	8629.06	1.85422e+06	11207.1	188770	599495	448804	2.57449e+06	526005	734170	442866	1.9622e+06	6652.32	8451.63
339.292	19.2366	5744.57	9651.14	7278.11	6686.05	9795.04	40686.7	7489.04	275151	2.47228e+06	394546	1.14652e+06	835511	98348.9	1.09053e+06	1.78521e+06	3.05071e+06	2.91527e+06	2.56162e+06	2.15927e+06	2.64488e+06	2.63181e+06	2.60568e+06	2.9223e+06	6511.88	8398.17	285753	60410.2	875444	1.66733e+06	2.84131e+06	1.16441e+06	3.89739e+06	2.32864e+06	2.85838e+06	9629.08	5830.28	2.62826e+06	11979.9	108659	339413	1.30501e+06	1.1169e+06	1.03522e+06	304435	1.72009e+06	2.83935e+06	4953.03	7796.39
621.396	1.41348	712.809	1042.7	868.239	3541.72	714.273	61266.8	393.045	668356	42551.6	764009	38369.3	15516.1	64498.8	1.07503e+06	1.28371e+06	1.53347e+06	1.65241e+06	1.65092e+06	22221	1.68678e+06	1.61874e+06	1.6483e+06	1.64448e+06	1495.19	3077.29	76936.3	22275.1	222828	191135	276465	16899.4	45943.8	62813.5	1.58527e+06	1344.93	624.664	1.62372e+06	3895.12	27385.6	63849.8	31018.7	1.66638e+06	58879.2	15522.8	31031.9	1.6445e+06	460.483	441.4
774.61	18.0756	9179.29	13083.3	1713.99	29492.9	31358.6	261219	38880.4	830083	1.01609e+06	1.05171e+06	685497	1.51627e+06	799370	1.86031e+06	2.3746e+06	3.14576e+06	3.42557e+06	3.6058e+06	8.8045e+06	3.52233e+06	3.61744e+06	3.48263e+06	3.41448e+06	19538.9	32449.1	989278	459444	2.00549e+06	3.88801e+06	6.77244e+06	4.7345e+06	3.35588e+06	3.46137e+06	3.53513e+06	30918.8	21047.7	3.46197e+06	93750.6	638669	2.10972e+06	712894	2.95993e+06	1.38284e+06	1.52497e+06	694850	3.58852e+06	8170.78	25250
718.545	16.582	4099.62	5996.37	2806.84	2906.61	7189.21	51783.9	2790.14	217890	749427	286618	362984	836344	692959	639990	1.01361e+06	1.75497e+06	1.75222e+06	2.10936e+06	3.87476e+06	2.05829e+06	2.11141e+06	2.08208e+06	1.8235e+06	5118.51	2443.72	665699	273139	1.02778e+06	1.16134e+06	3.57043e+06	1.29302e+06	2.90722e+06	1.66926e+06	2.11802e+06	4362.65	8202.43	2.04124e+06	16846.7	368412	1.82669e+06	287750	1.42153e+06	1.15391e+06	3.25284e+06	438957	2.15654e+06	3434.26	10506.1
782.576	15.7321	28827.2	110056	50442.4	179925	128468	459158	109377	2.53824e+06	4.55804e+06	3.13346e+06	418116	3.50452e+06	2.59481e+07	5.40104e+06	7.51135e+06	1.03818e+07	1.00202e+07	9.35018e+06	1.7492e+07	9.58929e+06	9.46783e+06	9.8895e+06	1.0372e+07	72473.7	222938	2.74771e+07	1.10337e+07	9.99351e+06	1.46886e+07	6.03439e+07	5.83838e+06	1.52335e+07	7.738e+06	9.76021e+06	194858	142558	1.00976e+07	516444	9.39676e+06	4.84149e+07	764803	5.93043e+07	4.33316e+06	2.29114e+07	952441	1.0197e+07	28196.3	190706
782.574	17.3928	19601.5	57362.1	30185.2	75061.8	68793	288462	61263.5	770471	677381	748678	220172	598738	2.36433e+06	1.04174e+06	1.05683e+06	933295	903985	893066	886535	1.02742e+06	889317	977671	905630	38124.9	98466.1	4271050	1.35562e+06	3.42128e+06	4.45437e+06	3.64453e+06	443078	1.00825e+06	419172	887166	74640.4	49390.9	1.08986e+06	226503	2.67994e+06	5.44585e+06	297353	4.6439e+06	470458	923775	368818	951594	19349	65784.6
282.282	7.63006	78041.3	83854.9	100097	91315.7	85225.8	148669	93500.9	1.88396e+06	8.67517e+06	2.51598e+06	6.44535e+06	2.04629e+06	5.17105e+06	5.92604e+06	1.02513e+07	2.14005e+07	2.21194e+07	2.351e+07	5.37735e+06	2.83176e+07	2.45354e+07	2.89214e+07	2.23719e+07	89218.1	98109.7	5.80778e+06	3.42496e+06	8.76913e+06	5.24297e+06	1.11094e+07	5.56178e+06	7.35831e+06	5.99372e+06	2.39387e+07	84485.8	94596.9	2.76587e+07	120383	5.42079e+06	5.82819e+06	1.45972e+06	3.38388e+06	7.98183e+06	6.82289e+06	6.17739e+06	2.18668e+07	78434.3	92080
762.606	18.5917	3309.97	71623.7	19994.9	48847	52290.1	196478	23587.9	934586	1.55745e+06	1.22452e+06	1.31351e+06	1.65595e+06	2.20768e+06	2.29505e+06	3.06641e+06	4.36952e+06	4.39851e+06	4.45794e+06	2.39882e+06	4.40863e+06	4.45491e+06	4.4362e+06	4.50953e+06	8183.06	68538.7	2.18175e+06	919615	6.75635e+06	4.37418e+06	8.73187e+06	1.34289e+06	3.78054e+06	1.76233e+06	4.28904e+06	62346.4	24064.4	4.57733e+06	207127	1.89731e+06	4.29062e+06	1215313	1.21463e+07	1.34107e+06	6.19014e+06	1.58016e+06	5.038e+06	1346.73	47933.6
690.624	22.7891	2780.72	8942.74	3372.26	9007.12	4162.54	19162	2784.86	586422	110155	726699	175793	124559	588230	1.05575e+06	1.25209e+06	1.57928e+06	1.85289e+06	1.82352e+06	75774.4	1.83533e+06	1.90494e+06	1.7704e+06	1.84846e+06	4062.95	13839	360381	2.11192e+06	3.7088e+06	976264	1.55079e+06	123576	161220	129618	1.49365e+06	7779.45	4229.23	1.60217e+06	14687.4	2.87001e+06	1.82172e+06	39713.3	8.83445e+06	195404	3.28117e+06	183630	1.72648e+06	2950.61	6041.14
591.366	1.51329	1002.51	558.777	1171.7	2224.39	502.424	20316.1	421.068	950932	75293.6	1.09466e+06	19168.5	26803.1	94581.5	1.48794e+06	1.7576e+06	2.06603e+06	1.6768e+06	1.25523e+06	43114.9	1.20693e+06	1.29378e+06	1.2337e+06	1.67565e+06	837.278	2454.28	50553.4	46493.3	107094	107480	141170	12628.9	43508	38083.3	1.45289e+06	562.11	937.512	1.40997e+06	2192.62	54909.3	100836	14871.5	684883	22442.1	15798.4	15745.3	1.83339e+06	737.062	761.563
525.293	1.47636	2423.84	1251.78	864.38	4738.06	1175.31	6279.79	379.637	894806	107169	975376	12181.8	24264.3	102448	1.40736e+06	1.65164e+06	1.94313e+06	1.85438e+06	1.84494e+06	50449.3	1.67654e+06	1.85947e+06	1.68983e+06	1.85774e+06	663.074	2041.99	53405.1	74370.3	58929	94706.9	162012	18676.5	130133	31447.1	1.76363e+06	836.009	616.543	1.72435e+06	1250.29	100162	202904	6224.38	95619.6	23649.1	25543.7	22571.9	1.89146e+06	1018.51	669.458
369.355	24.7491	37149.9	75651.7	47616.8	62502.6	46458.3	78567.6	48937.1	513032	376482	636357	187416	488550	346247	1.20661e+06	1.51214e+06	2.38762e+06	2.25855e+06	2.43678e+06	205231	1.95215e+06	2.16356e+06	1.94388e+06	652670	51597.2	100474	632788	338750	1.05089e+06	693063	6.45192e+06	581788	400684	292485	1.74511e+06	64523.7	31603.6	1.8777e+06	108027	1.09308e+06	465868	891816	7.43175e+06	545837	85928.8	174530	3.08148e+06	34981.9	47411.7
369.355	25.2395	72898.9	147315	95849.9	123433	94404.3	165083	100692	450807	684188	646876	373943	689067	1.41869e+06	1.14907e+06	1.58758e+06	2.73058e+06	2.38711e+06	2.2561e+06	370595	2.01269e+06	2.04173e+06	1.94765e+06	581031	109265	184914	508415	1.1552e+06	804213	732084	8.63977e+06	863856	712996	565225	1.63733e+06	137413	65736.8	1.86906e+06	208414	558323	62381.7	1.17249e+06	2.56383e+07	356801	153335	320438	3.54135e+06	71124.7	89635.8
678.68	20.7315	2275.27	5254.95	2107.2	3216.91	7819.8	14592	2138.41	194751	1.24904e+06	306063	2.08659e+06	1.14068e+06	69732.6	891167	1.22966e+06	1.84704e+06	2.26345e+06	2.19763e+06	1.40879e+06	2.15568e+06	2.2736e+06	2.09104e+06	2.24505e+06	2966.5	3596.8	410744	75941.3	796190	341143	4.71491e+06	1.39702e+06	6.69244e+06	1.77825e+06	1.87754e+06	4363.96	1403.02	1.83174e+06	16772.5	83725.8	323441	2.44111e+06	597797	1.16567e+06	249770	4.53189e+06	2.02674e+06	1741.98	1803.17
1320.25	23.4262	422.58	29.75	606.01	996.455	177.98	144.195	226.765	192739	77079.4	285666	4329.23	1162.33	275644	605192	837563	1.2568e+06	1.38438e+06	1.46375e+06	5945.51	1.37867e+06	1.49567e+06	1.35466e+06	1.4392e+06	259.64	366.8	146718	585650	1.67711e+06	587966	2.51572e+06	27116	16413.9	6834.06	1.17731e+06	0	620.05	1.40185e+06	229.57	851354	971030	5625.21	8.19076e+06	8288.03	987500	8387.59	1.46892e+06	514.69	779.165
531.413	14.4971	69995.7	82944.3	84470.9	98092.5	98795.5	387361	75376.5	705776	185563	920151	7.68559e+06	3.81894e+06	123454	2.12937e+06	3.36147e+06	6.97285e+06	7.12279e+06	7.52603e+06	1.22489e+07	9.57223e+06	7.90744e+06	9.22315e+06	6.64937e+06	76325.4	69433.5	194354	147987	131545	117244	174190	8.92742e+06	6.16881e+06	1.00623e+07	8.10135e+06	85372.3	56061.4	9.43059e+06	161893	289720	370540	2.07698e+06	121084	7.45211e+06	1.33506e+07	6.076e+06	7.20386e+06	63390.7	112585
531.412	14.9198	24874.4	35955.2	45375.4	40515	39480.8	141971	33900.8	504954	48344.7	701356	7.71706e+06	3.53659e+06	41032.3	2.05405e+06	2.99369e+06	4.95884e+06	5.04368e+06	4.16109e+06	7.02316e+06	5.55553e+06	4.30469e+06	5.58642e+06	4.67478e+06	31242.8	31229.5	59356.6	45125.4	46712.2	36126.1	66491.9	8.75247e+06	4.74351e+06	8.692e+06	4.2534e+06	40419.4	19511.7	5.77866e+06	68207.1	77557.5	110553	2.0151e+06	38893	8.13576e+06	5.84331e+06	6.02523e+06	4.73884e+06	22479.9	57364.9
819.516	1.3018	0	188.122	117.022	2380.09	102.669	33673.3	21.801	449579	20086.1	557355	20988.4	5091.65	29646.5	859598	1.04442e+06	1.25903e+06	1.25305e+06	1.23482e+06	5197.61	1.23802e+06	1.23401e+06	1.24083e+06	1.26883e+06	455.97	2198.21	14488.1	4886.81	62345.7	56853.6	143171	5583.88	35449.7	13628.6	1.25452e+06	150.368	23.599	1.21671e+06	775.389	7229.16	16340.2	7297.69	2.20905e+06	14030.4	986.746	7998.16	1.30412e+06	24.2115	48.3625
361.189	17.9491	1107.6	1918.84	2182.64	1780.24	1808.41	51173.1	2426.24	275206	3003.41	356000	2004310	1.07465e+06	2583.96	773720	1.08676e+06	1.68233e+06	1.31286e+06	1.32274e+06	2.59303e+06	1.27736e+06	1.3241e+06	1.27213e+06	1.31958e+06	1712.79	2458.12	2125.7	1674.98	1253.98	1449.4	872.315	2.67982e+06	929932	5.01642e+06	1.5963e+06	2283.85	1477.69	1.47551e+06	19378.6	2901.67	1924.45	437177	250.635	1.87642e+06	1.19488e+06	1.36819e+06	1.36356e+06	1434.77	1856.02
304.264	7.5928	41947.4	42734.1	46501.6	44410.6	41738.2	83934.3	42340.7	1.67919e+06	5.26244e+06	2.10979e+06	3.80456e+06	1.18349e+06	3.53307e+06	4.31427e+06	6.55595e+06	1.03204e+07	1.02523e+07	1.00742e+07	2.88757e+06	1.16431e+07	1.03144e+07	1.19037e+07	1.05079e+07	42930.7	44108.3	3.99654e+06	2.40307e+06	6.26175e+06	2.01266e+06	5.9405e+06	3.19356e+06	5.09213e+06	3.61669e+06	1.06571e+07	41830.4	45742.3	1.16433e+07	66731.3	3.49061e+06	3.50986e+06	1.10167e+06	2.10411e+06	4.83381e+06	4.57298e+06	4.13908e+06	1.04492e+07	36455.8	46209
684.209	17.7697	53613	52449.9	44111.6	61274.7	56943.6	60897	45518.1	407871	296229	463014	157828	90382.6	131320	770841	1.20533e+06	1.69201e+06	1.37146e+06	1.00674e+07	97619.8	1.1489e+07	9.84864e+06	1.13517e+07	1.34757e+06	52612.8	49231.3	155690	131329	95396.3	91930.8	61824.4	160362	138532	92752.5	1.031e+07	51251.1	60801.6	1.14687e+07	54447.6	159761	130204	82680.4	67138.5	127793	124293	166939	1.55283e+06	49544.4	63303.7
742.579	17.0411	12409.7	37599.7	16099	37863.2	34685.9	75878.1	19322.2	255130	417513	349930	249775	231990	242235	659672	960708	1.64242e+06	1.47863e+06	1.53036e+06	369228	1.54481e+06	1.53935e+06	1.56703e+06	1.55795e+06	14110	35321.2	214739	164386	2.95231e+06	5.95184e+06	6.45683e+06	252399	1.58951e+06	453277	1.54059e+06	29154.8	9796.84	1.5837e+06	114250	334217	676588	274405	2.75463e+06	235438	1.01461e+06	248676	1.86662e+06	9039.05	21193.3
730.58	18.1573	8964.87	20872.1	10116.3	14570.7	18463	90742.1	16943.1	224980	1.47184e+06	280113	1.91592e+06	1.19237e+06	564503	733909	1.24214e+06	2.75447e+06	2.53145e+06	2.69893e+06	3.43221e+06	2.6286e+06	2.66976e+06	2.74351e+06	3.00988e+06	10328.3	16134.6	517092	309655	3.58903e+06	3.05628e+06	5.2138e+06	1.59552e+06	3.66239e+06	3.07109e+06	3.21064e+06	18427.7	8805.38	2.8067e+06	54775	629445	1.18507e+06	1.31573e+06	3.34392e+06	1.90546e+06	1.39099e+06	2.34017e+06	3.31139e+06	6804.29	13291.7
561.353	1.3604	122.111	469.839	329.446	1743.37	99.9045	26024.5	415.752	289612	76980.5	340555	18531.6	34353.1	70992.9	504803	617714	771541	746761	699096	52721.5	706694	720744	720827	763070	582.92	2003.92	31206.4	42776	65690.2	59320.9	132745	9455.94	40916.7	15255.3	735253	169.496	721.086	741122	1646.96	65877.4	122165	6961.87	1.39281e+06	13078.8	24497.4	7720.12	773545	245.225	100.586
814.639	18.867	5697.53	17911.3	8246.69	17887	17677.2	115122	23650	440553	382519	549325	705280	1.3107e+06	611569	1.07128e+06	1.43321e+06	2.05923e+06	2.11784e+06	2.1095e+06	5.81739e+06	2.38023e+06	2.15178e+06	2.36975e+06	2.19183e+06	10164.6	23605.6	658108	296365	2.08922e+06	1.87799e+06	5.99735e+06	1.68025e+06	1.9412e+06	2.82745e+06	2.12871e+06	20266.7	9169.22	2.29282e+06	59815.7	534317	1.58618e+06	561924	3.65548e+06	905750	1.91794e+06	604285	2.19709e+06	3682.78	9116.47
980.286	19.9878	20132	20955.5	25858.8	29396.3	23094.8	22119.2	21365	238784	1.61328e+07	274110	42476.6	36570.8	62286.9	583267	1.05398e+06	1.99299e+06	1.34327e+06	7.78843e+06	47418	9.81277e+06	7.72787e+06	9.9421e+06	1.3515e+06	22900.7	27974.8	33111.7	37849.6	37244.4	40443.9	44849.7	92170.3	27369.5	33769.2	8.24066e+06	20519.6	22874.1	1.01761e+07	18748.5	28857.4	29526.8	27483.3	58538.8	42669.5	23203.2	32768.9	1.65565e+06	19650.9	19167.2
1054.31	20.3625	19059.4	19578.1	23714.2	27882.4	20568.4	22764.7	18173.5	286365	2.67161e+07	329282	49600.4	37293.8	89059.3	685736	1.25285e+06	2.4137e+06	1.69722e+06	9.31139e+06	54973.6	1.1463e+07	9.24317e+06	1.15945e+07	1.65429e+06	18434.8	25712.9	39034.8	50585.7	47062.3	67707.6	53841.2	140395	33846	38828	9.76236e+06	18133.4	24574.8	1.14862e+07	17722	33647.4	31675.9	29937.1	112223	50218.6	29601.8	45626.9	2.03461e+06	17974.6	21819.5
1129.33	20.6766	16907.8	17725.4	17207.9	25420.9	19203.7	20541.7	16752.5	328437	3.36682e+07	379989	50563.3	38937.7	124984	828272	1.47896e+06	2.8282e+06	2.01088e+06	9.98408e+06	55569.9	1.25522e+07	1.0043e+07	1.26283e+07	1.94259e+06	18445.7	22369.9	48950.5	67358.3	55603.6	97875.5	62587.3	206247	33223.6	40430.4	1.00679e+07	16939.6	26435.1	1.27903e+07	17518.8	32810.4	33583.8	28386.6	176126	59837.9	30525.3	53256.9	2.3394e+06	17331.2	21243.7
906.267	19.5866	22633.1	22742.5	25611	29897.4	24436.2	27445.3	21920.4	280800	1.04722e+07	321270	49534	40483.8	62403.2	628479	1.12866e+06	1.98986e+06	1.3639e+06	9.37721e+06	66724.4	1.1769e+07	9.2704e+06	1.19719e+07	1.34367e+06	21911.2	26884	33132.5	36726.3	37536.2	33312.9	39772.7	108766	38496.2	41442.4	9.58452e+06	21400.8	20679.2	1.21713e+07	21139	32894.9	32338.1	32178.6	35187.8	58425.5	27655.9	41909	1.61398e+06	19348.4	19102.2
832.248	19.1115	20834.4	22124.3	26733.7	36784.6	23383.5	30543.6	17671.2	328022	4.71349e+06	371619	71643.4	48305.8	84861.4	720548	1.2769e+06	2.15657e+06	1.50589e+06	1.0287e+07	73952.2	1.3388e+07	1.02621e+07	1.33803e+07	1.4932e+06	23218.9	25890.5	46703.2	50066.1	39768.5	37838	37304.2	93737.4	55305.3	50729.2	1.07397e+07	21167.9	24159.4	1.34146e+07	21033.2	45748.6	43684.3	39134	27728.2	66861.9	39001.8	54729.3	1.78132e+06	22541	23779.4
758.228	18.4964	30713.2	31481.8	26655.2	41752.2	31543.4	37446.7	22824.4	395749	1.01214e+06	458444	126552	67494.9	115532	841473	1.39068e+06	2.10822e+06	1.58701e+06	1.02975e+07	73714.5	1.3379e+07	1.0145e+07	1.34361e+07	1.56091e+06	32218.8	34822.7	91922.1	83882.3	52585.5	51198.8	30216	125684	78557.1	66887.2	1.05305e+07	30991.7	36622.9	1.36e+07	30710.8	96270.1	76841.6	52156.1	35786	104324	83342	105326	1.80597e+06	28997.5	36184.5
1204.34	20.9618	16591.3	16194.9	15927.1	24591.6	16679.9	18436.2	14707.1	309869	3.37954e+07	357534	56964.6	36263.8	144807	806035	1.42479e+06	2.79898e+06	1.99632e+06	9.26774e+06	52294	1.17764e+07	9.38819e+06	1.184e+07	1.9755e+06	16835.9	21932.4	57570.6	74116	68542.8	112018	70514	254098	32227.8	40876.3	9.38977e+06	15647.1	26341.6	1.19037e+07	15477.6	34156.2	35117.9	22629.5	223408	56919.8	29632.1	62901.2	2.39213e+06	16265	22570.7
1352.38	21.4431	12322.8	12428.8	8963.22	18465.6	12445.5	13467.1	8547.62	244230	2.59987e+07	268199	46228.4	29130.5	148681	658776	1.12029e+06	2.29284e+06	1.50021e+06	7.09415e+06	42818.9	8.99647e+06	7.09182e+06	9.14477e+06	1.55452e+06	11951.3	15910.6	54837.6	65933.3	74252.4	116398	67326.4	300117	28550.1	34076.3	7.08956e+06	11914.4	20696	8.83629e+06	11788.4	29220.6	30606.5	16618.6	254110	50030.8	25980.1	56798.4	1.94296e+06	11996.1	17906.4
1057.3	20.3796	13648.2	12814.8	14888.7	18405.9	14792.4	15692.4	13001.4	190755	1.58926e+07	218310	32325.3	23736	61262.3	452188	831005	1.56464e+06	1.12675e+06	5.94061e+06	34350.2	7.0625e+06	5.94685e+06	7.046e+06	1.08704e+06	13030.9	17858	26102.5	32594.6	30049.9	45019.4	34410.8	92682.7	22315.2	25479.9	6.03676e+06	12119.7	17743	7.15383e+06	11421.9	21933.6	21463.1	19099.3	76390.2	32880.2	20345	28601.9	1.32956e+06	12309.4	14768.8
184.075	15.3742	3426.51	24149.4	12881	27256.7	27781.1	67311.8	24141.9	529341	2.13428e+06	680174	447423	529232	1.66245e+06	1.08743e+06	1.34887e+06	1.84044e+06	1.2029e+06	1.03897e+06	1.06511e+06	970508	1.04693e+06	860774	1.21697e+06	17013.9	31833.1	1.14264e+06	691112	1.79027e+06	1.87617e+06	2.44829e+06	560866	1.18889e+06	716876	1.40119e+06	27024.6	16729.8	1.10822e+06	71828.5	683856	1.88799e+06	586228	2.58188e+06	490436	1.55935e+06	636297	1.61686e+06	4075.53	31283.1
546.841	1.39574	6175.21	4807.25	5050.36	5284.63	6102.52	17102.3	4379.57	190785	17878.4	213553	17377.7	7140.79	33756.4	293017	346186	405432	371837	324493	7336.85	338969	332794	337616	376954	3797.59	5845.19	41465.8	12491.4	100557	80526	84121.9	7516.54	11551.6	28355.1	365834	4852.63	7389.83	350781	6392.87	15147.5	19378.9	17253	371660	23821.4	7630.04	14497.8	394636	4192.23	6466.28
601.517	20.3046	9165.06	22320.5	18597.4	7900.71	16375.1	23134.8	12779.9	567093	38731.5	730438	5.7293e+06	5.1835e+06	68852.3	1.347e+06	1.71738e+06	2.41817e+06	2.48807e+06	1.98267e+06	5.56576e+06	1.92918e+06	2.00942e+06	1.91173e+06	2.49155e+06	5856.57	14446.5	42808.9	36399.2	50310.7	82689.5	157621	5.78685e+06	681945	807498	2.06448e+06	7597.29	4862.46	1.93453e+06	20328.6	41692.6	77584.1	339335	72658.9	5.61352e+06	5.99544e+06	788997	2.38825e+06	5010.54	5792.54
276.76	1.97799	19851.9	25319.8	55562.8	65038.2	60025.6	28459.2	147241	791657	1.91527e+06	474814	5.39319e+06	139167	568997	1.76041e+06	3.09045e+06	4.9842e+06	5.14123e+06	5.79343e+06	8.73855e+06	6.51886e+06	5.45653e+06	6.70794e+06	5.40652e+06	27627.7	84246	5.40429e+06	870226	100976	39698.7	238840	1.0267e+07	7.52839e+06	1.14978e+07	5.95098e+06	34677.4	20839.9	6.68425e+06	11865.2	99853.7	919391	16566.4	205751	9.89256e+06	54880.1	41475.6	5.24543e+06	6283.91	2256.44
515.417	24.5421	52317.5	64043.2	219231	113996	103158	238459	207702	382245	36507.6	119730	8.3408e+06	423361	83552.6	247986	275393	558993	4.44125e+06	957287	7.45082e+06	1.66935e+06	2.76487e+06	1.54472e+06	470123	70013.3	156527	18278.4	37930.2	60373.2	25794.8	125253	7.75997e+06	5.27518e+06	8.97756e+06	4.05523e+06	96120.5	15155.9	3.40873e+06	154303	28362.4	21513.9	208904	118761	7.61486e+06	1.85399e+06	1.71798e+06	913161	52187.2	94771.6
892.838	23.2751	11572.4	15219.7	13957.9	14819	19800.5	57642.3	15174	519911	1.11353e+06	643957	1.81057e+06	1.26804e+06	185537	1.07634e+06	1.40847e+06	1.98296e+06	2.05881e+06	1.85637e+06	1.93505e+06	1.86563e+06	1.91859e+06	1.81397e+06	1.78067e+06	13911.6	17652.8	508061	156916	685340	1.11795e+06	1.89914e+06	920183	2.54613e+06	1.22181e+06	1.80651e+06	15545.9	10120.3	1.73543e+06	24418.6	194538	503148	952530	516707	228037	328926	156681	1.57954e+06	10964.7	12355.7
577.523	18.5521	6244.23	12001.9	5536.6	9356.17	10930.1	50220.2	6112.1	206710	1.02882e+06	275620	441847	437741	211284	678363	1.00774e+06	1.6571e+06	1.57536e+06	1.38378e+06	2.16428e+06	1.35529e+06	1.4309e+06	1.34616e+06	1.60135e+06	8484.97	5615.8	221671	106161	510275	1.03994e+06	1.76977e+06	932145	2.61666e+06	1.12781e+06	1.60899e+06	11902.2	18862.1	1.43263e+06	15515	183240	481898	319703	2.15358e+06	491759	662162	345036	1.52664e+06	6682.02	12811
590.87	1.40879	881.896	321.353	388.185	712.157	673.354	11348.8	762.152	174826	19605.8	202141	8059.26	5702.85	25119.7	283067	331768	402352	332924	265878	6659.34	268135	274001	262269	341608	392.062	944.266	28984.2	12682.6	49480.7	51243.9	59249.3	3714.55	9431.48	15135.2	319945	239.129	441.488	299091	1154.52	22032.2	30208.4	6682.88	340614	12958.3	3604.69	7414.95	371841	252.134	171.604
916.574	1.32234	74.416	89.3685	0	23.23	25.2	1964.42	0	171728	15747.2	202088	12409.4	5556.83	34754.7	315668	373566	442227	416397	387943	11230.3	374621	390955	371050	424545	0	125.576	23785.5	9510.36	63389.6	47614.1	58237.2	5185.42	21658.7	24014.4	379575	0	67.0455	376043	900.583	8113.45	22500.7	8117.52	142543	18486.7	4322.88	8253.47	435337	46.9295	29.484
397.251	1.61328	579.255	402.009	569.312	704.845	817.522	10373.7	660.744	281178	137060	321537	11687.5	12795.7	79924.9	431915	502231	571817	482909	353789	23546.8	347432	364146	351175	479811	691.706	1037.95	26077.6	46283.1	32198	33147.8	61442.2	78567.1	66799.8	17529.4	425895	674.947	1087.36	408462	3228.89	40330.3	71779.8	31120	169897	14222.8	11852.6	13564.9	546945	433.555	645.062
774.643	20.1253	19101.2	92584	39197	48290.9	31554.1	218935	44152.8	313319	439995	1.11543e+06	324024	1.59958e+06	373643	2.08425e+06	751199	1.3961e+06	1.15258e+06	1.10042e+06	490352	1.06258e+06	1.07619e+06	1.11921e+06	1.23508e+06	21447.6	60120.2	243789	223966	9.33749e+06	629312	8.16642e+06	798526	481374	666872	1.04669e+06	86409.8	5996.09	1.10811e+06	75209.2	1.3553e+06	829048	2.27007e+06	8.69601e+06	1.2309e+06	519617	377089	1.7252e+06	9786.26	28781.3
567.03	1.28424	0	292.217	314.613	3058.07	477.132	38464.5	117.462	290273	43408.5	341245	26427.5	10793	43675.1	480864	585089	734445	984628	1.15915e+06	13133.2	1.24451e+06	1.14687e+06	1.2626e+06	1.00206e+06	504.072	2878.74	11806.7	19876.7	67362.5	59618	146810	5822.85	31971	12933.6	1.04207e+06	268.005	0	1.09826e+06	197.208	28895.9	71117.7	7492.15	2.10993e+06	14007	9164.8	7018.59	938398	42.775	95.361
864.045	1.29905	22.9535	21.4415	0	1223.61	22.722	17028.7	0	265601	12854.6	329949	16283.2	2616.46	20913.6	529050	643071	794887	795391	783934	2863.43	782397	799162	786362	807576	169.664	1122.9	5974.76	2298.84	33872.8	36233.3	85925.1	4299.43	19184.6	8175.83	769585	25.526	0	786960	103.066	2206.11	6626.24	4556.16	1.39316e+06	9209.96	156.972	4252.21	817863	0	0
207.64	1.33601	23.207	218.824	22.428	305.924	69.9535	8424.77	22.77	157619	14660.8	183909	8196.36	5181.72	24149.9	259786	310670	381232	334928	278387	8478.41	291565	288352	285017	343801	44.836	209.145	18040.1	9484.68	40843.3	42397.7	46967.1	3656.52	12687.6	10457.4	322365	206.452	25.857	313222	779.679	10239.2	23250.5	5555.98	344615	9241.99	5235.4	5808.34	372025	25.956	0
388.256	1.49532	16626.4	5760.97	10069	29648	11004.4	52385.8	6607.17	3.67531e+06	139702	4.09233e+06	36601.6	91964	192008	4.96963e+06	5.76068e+06	6.35405e+06	8.86302e+06	1.0764e+07	122494	1.19102e+07	1.05608e+07	1.1852e+07	8.88865e+06	6872.43	12342.2	47784	131669	199118	448156	814428	20224.6	290523	38924.6	8.58878e+06	6032.04	2892.36	1.03674e+07	4340.05	100337	148683	18401	311765	37085.9	40872	39251.2	8.2935e+06	6258.35	2334.51
406.253	1.34993	574.041	583.681	450.575	913.276	1102.74	3088.23	320.349	224599	28457.6	254784	12004.1	10506.9	48433	328676	388655	431528	486120	456257	18321.3	487138	452487	482087	488853	536.256	1123.9	30249.2	23309.1	98247.7	85829.4	72524.9	5655.05	19369.6	23080.4	457107	135.345	1567.67	472824	1429.15	19486.1	32220.3	11953.2	97825.7	15930.3	9825.21	9482.73	494396	166.569	1598.98
532.004	1.28001	75.769	221.911	51.7645	1750.9	155.535	34285.3	24.777	297501	40911.7	345144	15638.1	10302.4	36212.4	493763	605421	758337	875705	864795	14919.7	922455	879800	928830	878020	256.392	1800.46	12223.4	20645	61798.5	55383.2	109929	4735.9	28268.1	10604.4	896224	29.0375	0	902120	688.254	34251.1	72140.7	6997.23	1.59159e+06	10328.2	9506.64	5890.45	882928	0	23.276
524.832	1.37802	249.535	286.118	69.0585	1137.25	191.042	11742	102.172	179269	14451.5	196004	19129.3	5242.13	35863.3	273849	320195	382159	364432	352749	7029.52	361412	360839	356557	371211	526.322	877.17	45577	7856.56	121003	92436.3	99436.7	7127.69	11362.3	34408.2	364011	146.811	125.639	370982	1728.99	9541.57	17463.7	15817.6	360528	27862	3475.28	14981.7	386888	199.447	154.409
666.427	1.45717	537.102	663.212	415.589	1473.66	419.689	20870.2	342.257	202074	12855.9	236280	22589.7	14109	49850.2	342249	401313	472005	475322	481783	23328.6	470549	471725	477273	487651	591.619	1324.76	25511.1	16281.8	57673.6	46147	99622.7	16957.7	44650.3	36747.9	471320	491.821	368.291	475820	918.754	8833.48	20197.4	10357.9	589131	37334.5	17691.3	16642.4	491612	402.909	269.647
981.287	19.985	18602.6	18314.5	22185	25234.9	19559.5	20091.4	20494.6	222533	1.50871e+07	262142	37627.9	31082.5	58160.8	544930	997142	1.86556e+06	1.27826e+06	7.25783e+06	43189.2	9.51198e+06	7.35986e+06	9.60701e+06	1.27506e+06	18900.5	25545.8	30270.4	33038.8	35450.4	36547.4	42393.6	87016.5	27081.3	30179.8	7.64917e+06	16364.8	19195	9.58771e+06	17244.6	26989.6	26093.4	23430.4	54924.8	40830	21041.4	30521.1	1.52403e+06	18252.7	16442.5
833.248	19.1078	18311.8	18508.5	23682.2	29927.8	20360.4	25144.9	13745.4	260894	3.83044e+06	296323	57950.8	40109.2	66980.3	579273	1.02292e+06	1.74535e+06	1.21472e+06	8.11381e+06	59256	1.04338e+07	8.23076e+06	1.04915e+07	1.21608e+06	20497.7	21729	38899.8	42675.2	32563.5	31200.8	30053.3	76903.2	43517.9	40919.1	8.47437e+06	17022.2	19059.2	1.05678e+07	17009.2	37922.7	33294.2	32101.3	23214.6	57770.8	33387.8	45832	1.4525e+06	17615.6	20372
161.028	17.2073	843.054	858.3	1643.87	1857.4	2067.41	112075	2375.35	549969	244.305	592270	396310	397060	1493.25	745814	804474	847158	527192	333073	362073	304190	330339	309899	526686	1505.32	2077.73	1842.62	1266.74	185.145	125.32	331.786	430950	415131	444784	444448	1695.55	1455.35	395949	82501.3	1689.3	642.77	420037	0	450596	409235	301303	619303	1210.43	2488.51
228.123	1.44253	3447.27	2428.18	4056.12	4221.85	3130.56	7979.31	3566.04	473959	54495.9	599931	1.91562e+06	267315	23729.2	472845	456726	234041	444013	420453	52567.8	451656	417023	453120	267984	3295.48	4682.99	13467.2	24284.5	6628.5	8222.12	19290.6	476452	5774.72	148614	403160	2918.95	4145.7	440340	3835.21	18931.9	21950.3	4730.39	7493.8	10836	4144.59	13999.4	464136	3315.49	4209.28
982.888	22.2532	4208.14	6375.91	4365.2	5649.04	7180.11	141068	5272.33	582117	199074	699915	957733	662682	348908	1.04521e+06	1.04528e+06	1.05318e+06	1.20696e+06	1.44157e+06	1.17298e+06	1.38868e+06	1.4691e+06	1.35196e+06	1.23557e+06	5217.16	5627.81	166037	89559	1.14876e+06	574743	1.15964e+06	887890	1050976	1.59786e+06	1.30073e+06	6337.07	3146.68	1.18248e+06	17668.2	147646	405544	964734	623799	886058	414374	655042	1.07017e+06	2956.87	4298.8
621.899	1.39536	122.918	189.301	120.682	1839.07	253.337	38746.4	144.342	409238	14169.5	466145	22436.8	6513.5	30213.3	652853	772035	926403	968910	954039	7828.62	1.0113e+06	981555	1.0067e+06	1.00435e+06	312.351	1562.89	44709.5	6125.73	130644	103317	138322	9780.32	22324.8	38811.4	995879	71.2665	51.656	983531	2149.88	5520.57	18131.2	20061.5	989658	33525.8	3623.77	17448.2	991889	70.8355	279.609
625.732	1.32928	228.571	214.027	570.247	3255.97	177.887	25692.1	75.644	253026	30359	302699	28913	5876.02	43882.3	450301	539132	687680	763584	835056	6124.72	869800	825177	864855	795224	989.949	3511.44	8740.98	7569.1	51121.4	59668	124197	5706.13	18865.9	13857.7	788419	335.733	76.7965	816610	501.029	8616.5	27501.4	5450.79	1.74649e+06	13938.3	2228.35	4744.85	764292	82.765	22.7405
796.628	18.318	11797.8	41610	21718.1	32370.2	18629.1	154221	27793	577564	508891	716813	1.26401e+06	1.0363e+06	555423	1.33339e+06	1.75568e+06	2.40262e+06	2.41438e+06	2.46472e+06	1.1114e+06	2.50572e+06	2.49495e+06	2.50003e+06	2.4727e+06	13460.2	38620.6	414212	280328	3.94706e+06	1.55594e+06	3.48603e+06	323094	850266	1.56889e+06	2.45642e+06	40167.5	13125.8	2.5835e+06	53800.4	944974	1.1875e+06	921934	5.99678e+06	727347	2.44148e+06	944189	2.59806e+06	8746.6	18414.8
577.368	1.40894	1016.59	1108.34	1254.3	3527.78	1287.04	41757.9	885.918	435360	61570	483596	40278.1	15888.4	96458.7	653844	785153	920651	1.04238e+06	1.06638e+06	23168.2	1.11182e+06	1.06531e+06	1.11877e+06	1.06144e+06	931.26	1998.09	109106	41522.1	251558	195387	262917	31403.7	47212.9	73416.8	1.03956e+06	912.98	1027.34	1.07466e+06	4295.76	57577.1	88281.6	47186.5	973409	64405.3	15245.9	33735.2	1.03857e+06	1245.22	747.295
1293.23	23.4638	640.79	24.24	691.1	1026.97	69.985	538.38	510.085	237924	109527	344798	5557.92	1496.19	388811	729308	1.02385e+06	1.53155e+06	1.71433e+06	1.83316e+06	7794.07	1.78946e+06	1.88385e+06	1.72826e+06	1.79279e+06	182.03	849.725	135349	999308	2.94107e+06	1.01514e+06	3.0151e+06	39564.2	27788.6	8889.76	1.56837e+06	94.94	634.495	1.93152e+06	418.88	1.24436e+06	1.3138e+06	7487.13	1.17568e+07	12042.5	1.22465e+06	10552.1	1.81368e+06	672.21	1655.93
239.151	1.61151	77112.9	75085.6	125407	83547.2	79289.5	88055.1	120454	874894	327783	947645	207505	218194	347545	1.09127e+06	1.24964e+06	1.39808e+06	1.40524e+06	1.43596e+06	301423	1.56582e+06	1.40091e+06	1.5279e+06	1.42307e+06	84179.5	109720	131305	169621	156354	185815	264555	265957	266810	170050	1.40868e+06	77469.7	23602.5	1.47211e+06	77440.6	232156	377126	133295	301206	166794	134944	153522	1.48135e+06	70504.6	24450.5
365.28	2.21797	3475.59	4339.29	20267.4	26116.7	14789.5	15129.3	36296.4	599099	255089	728261	1.4495e+06	36875.7	178544	1.0326e+06	1.28108e+06	1.44801e+06	1492411	1.62381e+06	1.00756e+06	1.60587e+06	1.55272e+06	1.68258e+06	1.56175e+06	8922.97	32892.3	1.11689e+06	384456	33478.4	45401.7	108154	1.88509e+06	704304	1.24301e+06	1.54897e+06	19190.7	11347	1.67102e+06	9191.96	43483.5	239753	15942.2	35789.6	1.41015e+06	23841.8	188766	1.5689e+06	1401.16	3092.35
626.066	1.2805	72.602	274.957	55.942	2296.23	27.72	25177.9	73.94	232765	23255.8	282203	27339.6	4580.69	41604.1	421228	506874	650389	713125	780407	5059.31	790426	779321	826053	723908	475.009	2924.92	8902.59	4407.45	51871.5	53623.9	113865	5215.9	16897.8	12069.1	728232	155.279	22.5185	765987	659.066	6269.94	16999.6	5245.96	1.64236e+06	12024.2	1479.91	4659.54	704561	83.83	25.758
1278.92	16.0727	367.965	639.209	257.485	95.222	245.205	122217	21.294	458692	42149.8	626326	1.14766e+06	1.27915e+06	31274.8	994745	1.12733e+06	948820	938435	934528	945556	792936	925953	781025	1.01908e+06	129.943	225.381	18942.2	19354.1	4837.44	36231.9	8951.63	1.04694e+06	1.0353e+06	1.18843e+06	905724	389.272	189.845	756053	96755.4	17359	8513.76	1.94427e+06	4547.96	1.19272e+06	547992	1.47349e+06	958078	1389.02	647.644
318.299	1.78985	410.817	463.183	1229.09	4876.98	395.815	2469.64	702.669	523714	31199.5	658271	292985	67323	220451	1.1997e+06	1.68192e+06	2.32009e+06	2.32501e+06	2.59841e+06	99497.3	2.77232e+06	2.49763e+06	2.83556e+06	2.40428e+06	966.448	4411.05	241601	8042.08	582458	5.06963e+07	355465	94143.6	51573.1	606346	2.65294e+06	455.251	3464.66	2.77215e+06	137342	5725.16	128245	190059	768468	413176	16622.3	251114	2.36267e+06	8191.69	2786.33
731.965	1.29099	91.989	304.545	164.761	1821	110.136	45589.4	23.577	492613	16962.3	587172	19419.1	4515.47	28026.7	851111	1.00554e+06	1.19323e+06	1.20809e+06	1.15936e+06	5140.13	1.1613e+06	1.15592e+06	1.16814e+06	1.19997e+06	232.339	1919.73	23635.3	6034.06	82255.1	69015.3	138570	6554.07	29799.1	18204.1	1.20651e+06	132.043	0	1.16925e+06	403.289	11753	18784.9	10168.8	1.95569e+06	18053	961.358	12091.4	1.25625e+06	0	47.4465
619.532	19.3534	17588	23552.4	15120	19428.5	21890.2	71517.9	15276.6	516961	306244	638419	469869	338553	136941	1.16137e+06	1.40367e+06	1.65437e+06	1.54478e+06	1.45451e+06	361961	1.3351e+06	1.4723e+06	1.31909e+06	1.53509e+06	19041.7	17807.7	70185.5	46990.6	225577	7.99828e+06	583014	291233	490033	242238	1.43434e+06	24477.6	19757.2	1.36324e+06	121908	67043.6	190543	173289	260512	421131	594852	222900	1.5469e+06	20883.5	20181.7
753.977	1.34668	45.309	206.847	91.25	1958.67	139.242	41071.7	0	469657	13772.4	561515	18214.7	4587.6	20920.6	815939	991121	1.16684e+06	1.18291e+06	1.11581e+06	3745.81	1.16457e+06	1.12812e+06	1.19095e+06	1.18641e+06	472.252	2038.33	19214.5	4689.44	74014.3	61943.3	137053	6554.42	31004.2	16622.8	1.17643e+06	279.281	76.7835	1.15482e+06	901.939	6093.29	12779.4	8933.28	2.01281e+06	17088.3	907.827	10040.2	1.22137e+06	0	22.815
393.3	10.8464	86610.6	90059	84203	94619	91497.3	173375	92804.8	468685	2.66914e+06	545839	2.58575e+06	1.14681e+06	2.14282e+06	1.13832e+06	1.56524e+06	2.65241e+06	2.52409e+06	2.37326e+06	2.56329e+06	2.43087e+06	2.42959e+06	2.46858e+06	2.50565e+06	90076.2	86910.5	948737	923080	1.78024e+06	1.84574e+06	2.09238e+06	2.84661e+06	2.1975e+06	2.89014e+06	2.62931e+06	89465.6	97840.8	2.53518e+06	114050	1.17893e+06	2.07848e+06	1.17301e+06	1.40439e+06	2.53194e+06	2.4027e+06	2.62977e+06	2.58538e+06	85512.6	93766.3
586.443	15.7787	19738.6	20739.9	20412.4	22223.6	22468.1	136742	20590.4	413225	30054	527002	3.08961e+06	1.84419e+06	23870.4	964511	1.28513e+06	1.86752e+06	1.91118e+06	1.75536e+06	2.38974e+06	1.86747e+06	1.81626e+06	1.86617e+06	1.90702e+06	22443.9	20248.8	84505.7	25171.4	185329	20545.1	126958	3.54559e+06	2.30991e+06	3.43409e+06	1.89287e+06	23570.2	21172.4	1.86311e+06	67128.6	89864	130701	1.00538e+06	79646.8	3.06884e+06	2.24567e+06	2.77996e+06	1.82557e+06	21260	21173.3
689.565	14.6058	1992.18	8701.05	7233.43	9573.26	9876.87	65958.4	12042	256605	4.29855e+06	491072	1.50226e+06	1.22002e+06	959945	1.05159e+06	1.57787e+06	2.48589e+06	2.43816e+06	2.61695e+06	4.53736e+06	2.73991e+06	2.65248e+06	2.76428e+06	2.57238e+06	6145.8	12547.9	507343	508227	2.72705e+06	2.46689e+06	6.77546e+06	1.85869e+06	2.81713e+06	2.6265e+06	2.8193e+06	8639.32	2558.78	2.7742e+06	35838.6	520090	1.3395e+06	1.54933e+06	7.75599e+06	1.05645e+06	2.69573e+06	2.08789e+06	2.81192e+06	905.315	4326.61
775.992	1.36428	67.6515	21.837	74.053	2058.28	25.809	37641.2	26.8975	459435	20388.5	546744	18366.2	4023.29	26889.3	811576	961467	1.15529e+06	1.15432e+06	1.12887e+06	4751.21	1.13431e+06	1.13315e+06	1.1369e+06	1.16598e+06	837.072	2239.32	19417.5	6350.86	65462.2	58164.7	133163	4939.32	29696.5	14579.8	1.1796e+06	44.374	0	1.13175e+06	695.495	12417.5	22730.2	8815.51	2.00334e+06	14405.7	894.659	8619.12	1.20069e+06	66.7385	22.815
393.216	1.56578	4979.15	2406.5	2680.37	7301.42	3128.47	13225.5	2332.73	1.04105e+06	122007	1.08352e+06	45415.6	56522.7	135144	1.47564e+06	1.70409e+06	1.92175e+06	1.86436e+06	1.81809e+06	93515.6	1.77478e+06	1.83102e+06	1.7828e+06	1.88978e+06	2499.08	3960.49	57500.1	76269.7	72421.7	139707	241979	50575.4	155074	65734.5	1.88617e+06	2417.78	4738.63	1.79598e+06	2723.95	79314.5	140392	28304.8	119320	52856.2	49326.8	53943.6	1.9632e+06	2599.76	4199.13
798.005	1.31848	98.7265	24.216	235.597	1596.29	112.272	34177.5	24.336	424841	11993.6	518515	18709.5	3623.57	21194	777219	920605	1.11243e+06	1.09369e+06	1.0857e+06	3273.32	1.08257e+06	1.07983e+06	1.09415e+06	1.11679e+06	544.918	1769	12117	3052.22	61134.3	53554.8	122542	4804.5	28947.8	13224.7	1.0613e+06	176.11	48.261	1.08202e+06	411.027	3656.56	8200.94	6272.07	1.95333e+06	13180.2	566.555	9019.71	1.11961e+06	23.6645	22.286
709.951	1.34163	54.1285	139.805	254.511	1808.73	192.026	46749.4	27.096	494392	18720.7	584296	17728.2	4486.7	29018.1	835255	993867	1.17975e+06	1.1707e+06	1.12244e+06	6377.52	1.16204e+06	1.14415e+06	1.16753e+06	1.19991e+06	776.119	2240.62	26183.9	6560.47	96440.8	71748	142443	6545.38	30703.2	21178.3	1.19603e+06	209.957	53.7195	1.16417e+06	913.094	9161.89	19206.2	11791.2	1.82848e+06	21190.1	1615.83	13500.2	1.21675e+06	26.8445	98.036
870.782	20.6166	2146.75	4027.53	2628.58	1983.43	7246.07	3713.37	3119.56	231929	1.80565e+06	374937	695438	541702	69866.5	740384	746173	759981	768728	776741	1.19305e+06	744832	781501	720551	774117	3126.7	2938.18	375127	116538	1.18078e+06	1.89892e+06	2.16918e+06	1.66059e+06	2.26983e+06	1.21907e+06	756924	4167.55	1358.51	704894	25839.7	82093.9	1.00353e+06	1.85197e+06	151617	532992	18384.9	685744	741710	1623.98	1380.32
517.327	1.40883	440.536	304.134	507.254	1966.47	478.07	36142.4	426.999	268640	101925	303952	18923.6	27319.3	94450.7	434760	535271	668150	812047	863522	41979.6	947031	880246	949768	830888	264.981	2291.19	68379.9	70326.3	72592.1	70382.3	135141	48214.2	43381.1	53358.3	846605	734.639	195.838	879203	1204.16	121510	187568	8766.04	1.48134e+06	17593.5	23470.8	10791.9	797738	288.73	342.183
621.495	20.0521	3573.39	3997.48	45820.6	14455.2	5566.03	92704.6	16993.9	1.3241e+06	3143.82	1.35844e+06	2.20917e+06	2.42068e+06	13207.4	1.22225e+06	1.07654e+06	949537	940417	756641	1.88306e+06	690806	766387	671966	923030	5143.8	17965.8	6408.35	6836.57	7434.35	4152.13	10237.1	2.18356e+06	151960	212180	711795	4806.36	2682.3	695221	43698.1	7901.91	6017.69	174032	8132.67	2.39959e+06	2.77256e+06	181281	926884	2406.98	31957.2
930.856	22.1521	3464.25	6588.93	4477.27	5489.09	8009.25	116117	5586.97	345923	146974	406018	866422	848655	82043.7	648725	682611	673931	864232	1.0158e+06	1.54257e+06	955268	1.03498e+06	932886	872696	4864.85	6611.23	177818	71666.6	554942	212344	472704	728866	1.10469e+06	1.40095e+06	950534	6774.52	1947.29	802895	13741.5	112267	313385	606624	463550	451663	595156	283242	766537	2976.32	3124.81
908.07	1.30699	23.641	21.586	22.2905	715.919	0	9889.2	0	162364	10005.8	214378	12502.9	2135.03	19042.9	345911	426007	547203	541621	531185	2078.32	531778	543268	539768	559828	23.735	970.773	4430.15	2012.57	20728.5	25292.8	64186.6	2819.86	13032.6	6678.87	549120	25.3005	0	521160	22.6575	1706.25	5269.92	2062.91	912670	6403.76	100.847	2458.8	556069	0	22.308
613.347	1.53374	900.284	529.292	229.831	1913.6	427.157	2105.67	120.687	340233	63433.5	362490	8162.51	22308	69144.8	535869	625104	724304	691619	704535	36898.4	656916	692697	650240	670091	397.24	1011.7	39563	38245.7	37671.7	40103.8	85205.3	6127.1	99505	19754.2	666404	204.323	332.788	663119	916.732	55320.3	98306	5084.73	1760.64	18357.6	11280.9	9758.89	699952	216.398	276.275
784.496	1.46589	339.733	333.967	185.39	1720.58	427.615	7453.25	192.728	725613	84346.6	836595	25825.8	26798.4	118581	1.22578e+06	1.43205e+06	1.66212e+06	1.63186e+06	1.53761e+06	53714.1	1.50945e+06	1.52949e+06	1.52735e+06	1.63213e+06	288.102	1149.57	51891	49732.5	142233	130919	148784	12519.7	84744.4	56723.4	1.51161e+06	67.117	66.4855	1.5695e+06	2083.95	47700.7	111178	17702	299095	44361.9	25652.2	21152	1.67431e+06	158.807	113.865
517.663	1.25396	25.175	93.942	22.815	1056.6	24.9515	28315.8	22.428	202586	21444	232689	11814.7	5841.93	23315	338269	413101	515650	634630	667507	7509.21	720656	686245	714923	632418	134.225	1277.34	15446.5	9886.4	45789.1	39677.8	80816.1	3356.85	14196.9	9000.6	649604	113.905	0	677111	300.978	19314.3	41275	5208.57	1.12216e+06	9315.85	4241.04	5292.58	623411	26.7385	49.217
640.407	1.34667	70.99	274.671	405.742	3257.58	276.947	21977.1	50.1795	190839	68769.5	238465	28429.5	8226.71	108999	348531	430045	537135	574600	621523	13769.4	630093	630541	646982	579532	992.966	2483.23	36498	30669.8	43216.8	55977.4	116215	8591.52	31998.7	13946	606447	754.052	255.625	619733	923.132	52748.5	89846.9	6141.97	1.38091e+06	14389.5	2768.17	5502.15	584681	191.741	121.976
788.624	18.7602	51054.3	278700	105010	265967	320658	1.8209e+06	318143	7.02198e+06	9.86509e+06	9.04559e+06	9.91952e+06	1.62396e+07	8.84915e+06	1.77776e+07	2.47783e+07	3.72276e+07	3.82481e+07	3.90141e+07	6.034e+07	4.01221e+07	3.88962e+07	4.01245e+07	3.92954e+07	134256	317276	9.11713e+06	3.98704e+06	3.68157e+07	3.64803e+07	1.18145e+08	3.47302e+07	4.27475e+07	3.85439e+07	3.88408e+07	243655	83740.1	3.90148e+07	803733	8.06225e+06	2.2624e+07	8.4533e+06	4.69572e+07	1.59505e+07	2.28745e+07	1.03873e+07	4.21787e+07	37265.2	162935
635.394	1.40984	452.075	334.206	438.677	1108.31	216.533	10072	188.514	346430	46585.6	397244	10552.4	25192.1	64674.8	568966	655881	776418	620818	448064	44298.1	468660	472819	466503	633417	449.755	903.153	25161.5	23009.5	80685.1	55400.9	91733.3	8470.28	32484	25699	583530	720.046	514.786	522239	1057.72	25104.1	78672.9	6561.28	366599	12200.8	11087.2	8963.25	694086	187.809	457.941
655.084	1.2706	25.175	21.99	255.838	2130.99	0	16319.3	0	147848	22798.6	182608	22979.7	4019.92	36235.2	267534	327884	414537	427605	468232	4879.2	463881	457110	472059	456454	477.284	2315.91	8399.94	4103.86	33658.9	41978	78411.2	4604.06	11433.4	10104.2	462166	73.8375	21.189	455071	461.147	4167.55	14080.5	3099.17	1.06729e+06	10988.8	1431.68	3448.47	441801	21.105	0
552.69	1.32587	76.757	278.179	190.758	2329.51	24.7195	29998.8	22.286	185779	16203.1	217302	18126.2	5231.51	19556.3	318030	389259	480740	656834	823292	5747.22	926600	833462	936103	688110	400.805	2122.08	8799.77	7968.02	52247.9	40164.4	101353	3702.93	16000.6	10141.7	728428	43.327	175.257	778143	179.385	10450.2	25141.8	5562.17	1.38927e+06	9319.32	3253.3	5353.21	612310	58.336	48.3235
708.727	21.4579	3992.92	6777.37	3526.95	4232.64	7669.19	9438.72	3263.75	273288	623773	359880	1.00703e+06	495408	67833.2	682147	860022	1.17205e+06	1.23289e+06	986488	301287	921964	1.01334e+06	908781	1.26741e+06	4665.18	5024.51	764432	56417.1	406694	1.26459e+06	1.14407e+06	1.00545e+06	2.08567e+06	510964	952176	6808.69	3513.61	876559	17211.5	60362	311610	3.74341e+06	115237	542528	39181.4	1.85219e+06	1.16203e+06	3049.72	4639.78
687.937	1.36338	46.59	246.125	234.846	1759.65	356.879	47063.9	71.1405	502999	13150.1	588028	19905.2	4773.03	24065.9	849344	995659	1.17633e+06	1.16355e+06	1.14405e+06	6672.28	1.15351e+06	1.15611e+06	1.15142e+06	1.19947e+06	299.921	1903.21	29777.2	5937.77	101868	82804.2	140584	6843.44	27385.9	25116	1.13968e+06	348.419	47.6345	1.15268e+06	1542.39	4854.94	17237.9	12207.8	1.65694e+06	22021.4	2072.27	14162	1.19465e+06	218.044	128.943
944.87	22.4295	2155.71	3016.82	2010.21	2725.05	5875.4	92927.8	3011.7	350643	60350.8	424317	623276	495263	92207.9	560831	570294	518695	597653	680691	942173	609714	698331	606216	610886	2529.82	2936.2	133913	53310.4	424204	250993	268381	587499	350772	906270	629274	3562.2	1666.51	525010	10086	90297.5	259466	547751	286574	389857	427911	290688	547838	1398.13	1715.49
502.819	1.3842	278.473	429.674	359.58	1211.99	288.118	8700.89	186.15	175167	20453.7	193694	24020.7	6707.29	45930.1	259501	304372	357781	366369	370884	8925.47	389463	369344	397896	378721	434.642	990.678	54008	10463.3	148156	104472	105554	7728.58	16676.9	41768.4	377335	422.106	174.939	378016	1991.79	13806.5	24501.8	20200.5	318875	33013	4156.94	17056.8	380593	112.724	342.391
458.79	1.42005	270.644	227.001	326.364	1032.09	248.712	4733.07	112.302	192710	24848.2	208326	27576.9	11935.5	53715.5	281026	324415	376319	457169	472440	16128.1	505588	479752	501662	463631	245.36	1089.26	49042.7	17749.8	161433	108440	110566	9510.39	19323.6	48866.5	455962	24.471	279.41	478343	2841.27	14662	34102.4	20209.9	168326	36142.5	10015.5	18870.1	452949	245.758	125.954
532.337	1.37295	633.291	769.193	396.517	2147.48	648.54	30162.4	545.647	242352	85460.1	280090	12627.5	36552.9	95302.6	402338	507830	619757	687514	721904	54189.9	743266	704919	741179	710178	1379.2	2318.74	21828.2	57287.2	77277.1	56581.1	155169	6691.3	47947.1	11376.2	720161	876.067	419.846	732213	1305.5	73952.7	143272	7066.72	1.27785e+06	13606.5	32573.7	7752.44	699756	666.359	671.706
655.42	1.39653	247.127	258.642	402.002	2247.97	90.539	16938.3	512.239	204670	3909.26	250013	25221.7	4568.92	41171.6	361528	440225	538836	562045	579084	5233.06	589960	577783	597298	583476	741.447	1907.52	11548.2	9761.19	44286.2	50978.2	106577	7981.81	8669.15	15313.9	576276	227.729	132.827	580520	662.855	4013.86	5286.24	4879.46	1.04201e+06	14260.1	1913.35	4774.34	572531	348.661	172.619
787.676	19.6846	10522.1	67804	23554.9	39777.2	67973.6	161516	27892	1.20559e+06	5.00374e+06	1.7334e+06	1.85024e+06	1.89796e+06	5.17025e+06	3.68616e+06	4.02011e+06	5.94617e+06	5.65032e+06	5.77379e+06	3.72369e+06	5.63899e+06	5.73006e+06	5.5654e+06	5.8331e+06	25963.1	65373.6	3.95229e+06	3.39958e+06	8.36348e+06	4.39596e+06	1.20295e+07	2.53903e+06	6.69647e+06	2.88331e+06	5.74363e+06	63511.6	26559.8	5.92538e+06	282561	3.77189e+06	1.01914e+07	1.76934e+06	2.7235e+07	1.98531e+06	1.98596e+07	3.10176e+06	6.99394e+06	9533.59	42235.8
543.453	18.4287	3387.14	4520.97	2703.28	3817.23	4189.41	143093	4604.35	509593	11493.5	661184	3.35513e+06	1.89035e+06	12495.1	1.49799e+06	2.19809e+06	3.30996e+06	3.60783e+06	3.53002e+06	2.76797e+06	3.49408e+06	3.60053e+06	3.48922e+06	3.56713e+06	4711.56	4689.29	7009.23	7650.77	4752.24	8635.87	2229.21	3.61901e+06	6.05294e+06	8.03618e+06	3.60772e+06	5725.97	3576.22	3.41744e+06	73671.6	5907.84	7606.95	2.67675e+06	4305.81	3.33988e+06	2.45181e+06	7.8254e+06	3.23803e+06	4183.58	4610.32
841.528	1.31244	21.8595	185.493	0	1791.03	94.825	27226.3	45.3315	378943	19485.1	467662	19414.3	4437.74	29067.3	738334	884844	1.08616e+06	1.04968e+06	1.07019e+06	2420.97	1.07196e+06	1.06442e+06	1.08416e+06	1.078e+06	532.148	2228.12	13106.4	6642.42	52107.2	49915.2	121403	5467.43	38169.7	11462.5	1.0584e+06	110.579	22.6405	1.09401e+06	483.563	6949.35	16629.2	6452.55	1.91655e+06	12518.6	1895.24	7106.83	1.08639e+06	197.28	21.801
860.813	23.1787	1841.36	2118.15	5763.65	2716.02	8464.21	22653.9	5341.38	298434	1.31692e+06	360433	1.0759e+06	1.38457e+06	119523	630178	824458	1.17153e+06	1.2872e+06	1.26531e+06	1.46542e+06	1.23612e+06	1.30817e+06	1.20717e+06	1.31099e+06	3050.86	7061.81	443970	115817	666027	1.99514e+06	2.76027e+06	997563	2.63844e+06	1.23183e+06	1.17994e+06	964.665	1524.95	1.08636e+06	10123.1	152468	1.0864e+06	620085	191774	429935	68110.2	396502	1.24832e+06	2413.55	936.71
329.217	20.1333	13869.4	17113.3	31534.1	21228.6	23641.5	47710.3	29658.2	329401	8856.25	390062	1.73092e+06	1.49459e+06	23477.2	653319	902187	1.27377e+06	1.79536e+06	527510	1.69128e+06	578336	545913	665329	1.12229e+06	18698.5	24184.6	12029	13218.4	13116.4	10037.1	18210.6	1.58874e+06	343313	440310	786283	24899.7	11704.1	829309	38529.9	14171.6	12290.4	721409	16001.3	1827646	2.20752e+06	397921	970485	13696.7	24474.6
617.516	18.5461	10777.1	12351.9	9273.4	11632.2	13211.5	98738.5	8806.76	285390	828016	359771	321287	367966	230234	674630	815062	915922	880112	796008	1.04342e+06	749772	807935	730914	857044	10917.2	8327.75	326029	143366	359062	713311	675947	616969	1.19331e+06	620405	833526	11228.5	10749.2	754361	13785.2	261028	675152	259276	957989	325538	465978	226927	845607	12043.5	10776.9
552.353	1.33719	244.578	344.796	872.095	2727.36	144.781	39014.3	186.532	227217	56193.7	263181	22179	15047.2	65825.6	383219	458672	574697	811389	1.01754e+06	22194.3	1.12507e+06	1.01352e+06	1.12951e+06	833346	991.521	2756.87	23390.5	30417.7	69681	52006.7	139242	9702.69	49042.2	15694.3	877551	320.867	172.298	939454	975.671	49532.1	98502.8	8298.6	1.72466e+06	13250.8	13303.6	7481.31	781817	159.082	321.273
229.654	1.32396	77.16	43.74	89.628	1220.52	193.712	16145.7	77.6345	294649	22622.1	343362	14438.8	8624.22	46181.3	482423	583378	737842	617690	538336	15075.7	555680	548246	561780	635528	331.6	910.997	23575	14316.9	80796.5	76360	91825	6180.52	20602.5	20939.1	611073	232.832	47.153	602152	1370.2	12420.9	31272.4	11242.8	687236	16007.8	7868.77	10521.2	690340	100.909	284.089
1316.22	23.0131	95.98	77.005	220.615	848.795	22.22	1627.06	209.615	462513	127059	723747	21873.2	3478.37	939761	1.25006e+06	1.5252e+06	2.0163e+06	2.3001e+06	2.51932e+06	7614.19	2.41376e+06	2.53054e+06	2.31266e+06	2.52766e+06	76.71	1309.63	141094	3.40994e+06	1.06266e+07	2.41427e+06	3.26792e+06	37765.2	39913.7	55709.8	2.07752e+06	23.23	806.815	2.33331e+06	1136.98	2.92694e+06	3.0808e+06	2268.08	2.3402e+07	86710.3	8.27887e+06	41515.4	2.30257e+06	795.525	395.775
321.318	11.8753	97542.3	98092.1	88347.4	99766	97155.3	133579	93937.5	1.02227e+06	1.68145e+06	1.3079e+06	2.91601e+06	604798	650448	2.91445e+06	4.06159e+06	6.03952e+06	5.28964e+06	4.48696e+06	817204	4.61781e+06	4.59048e+06	4.70718e+06	5.29296e+06	100777	90662.4	365217	366033	2.39049e+06	906649	2.14349e+06	3.15196e+06	814205	3.53667e+06	5.21766e+06	101584	128075	5.007e+06	116659	464524	856107	1.28752e+06	1.05525e+06	4.10288e+06	965128	3.17809e+06	5.60909e+06	102859	130197
473.323	11.5159	3781.45	2981.86	5511.6	4714.68	4679.14	146063	7690.57	597598	69071.6	753017	9.37005e+06	4.83203e+06	39176.8	1.75178e+06	2.66392e+06	5.1214e+06	5.09069e+06	5.07995e+06	8.93928e+06	5.5423e+06	5.24228e+06	5.64735e+06	5.01645e+06	3382.67	5807.13	36286	18570.7	57279.5	7199.14	116250	1.09862e+07	6.09574e+06	9.46269e+06	5.64531e+06	4616.16	2527.24	5.49743e+06	54950.6	46431.8	101407	2.19356e+06	48872.7	9.45744e+06	8.37065e+06	7.41021e+06	5.09418e+06	3795.25	5896.33
744.564	16.8175	6295.91	0	78.6865	0	0	102136	885.515	425441	1.32912e+06	526326	750228	1.46937e+06	1.26715e+06	1.15398e+06	1.77089e+06	2.94711e+06	2.88839e+06	3.33519e+06	7.4718e+06	3.34065e+06	3.37406e+06	3.43377e+06	3.07436e+06	8947.16	391.425	1.15211e+06	548123	2.49315e+06	2.06075e+06	6.8026e+06	2.19486e+06	3.54361e+06	3.60044e+06	3.45264e+06	7575.22	12295	3.36218e+06	42012.1	696635	2.54811e+06	725864	2.73837e+06	1.97445e+06	2.72911e+06	891525	3.30724e+06	8168.81	30611.4
632.639	20.1601	1688.87	6822.12	1200.37	2596.03	8223.8	33714.4	1993.94	475841	1.47155e+06	633503	535192	417796	1.00045e+06	1.18027e+06	1.36218e+06	1.59802e+06	1.54542e+06	1.365e+06	506002	1.20512e+06	1.39043e+06	1.17873e+06	1.532e+06	2135.23	3329.63	1.0757e+06	664856	1.98745e+06	2.1221e+06	5.47368e+06	310763	2.91315e+06	751110	1.3692e+06	6169.48	1913.75	1.2235e+06	27468	590630	2.13263e+06	1.54726e+06	4.56845e+06	333408	929654	2.2804e+06	1.613e+06	2721.39	2557.95
700.534	16.3392	3541.33	10868.7	6340.64	10441.5	16064.2	133834	15402.2	503466	5.46053e+06	651873	2.88027e+06	2.14503e+06	396762	1.4611e+06	2.28155e+06	3.63552e+06	3.74627e+06	4.08767e+06	5.08173e+06	4.08244e+06	4.15791e+06	4.1711e+06	3.9436e+06	6936.97	12053.8	469738	367786	3.58937e+06	4.28794e+06	1.09115e+07	3.46274e+06	7.32937e+06	4.7228e+06	4.36814e+06	7911.64	4251.58	4.04049e+06	46914.9	328879	971717	2.78346e+06	1.60883e+06	3.90933e+06	847327	4.11119e+06	4.48253e+06	3001.18	7408.81
640.742	1.30801	189.86	155.795	219.336	2257.75	219.291	19679.5	248.261	186504	20195.2	224280	25752.7	4366.98	35480.5	339653	410703	518529	541868	596646	4105.55	597097	592386	615074	560040	908.879	3060.52	7611.02	3514.82	41530.3	47722.9	95777.6	5314.86	11665.3	11368	570859	102.98	223.73	582388	356.659	4211.41	11086.4	4470.71	1.3182e+06	11356.1	1209.23	3374.96	543410	300.555	277.616
340.214	1.44658	1972.34	1290.08	1494.72	2647.02	1566.69	7066.5	1282.96	368784	49623.2	398533	21132.7	27390.4	64801.8	531286	621506	734277	989280	1.13412e+06	36741.4	1.29564e+06	1.14079e+06	1.27437e+06	1.00242e+06	2398.22	2532.43	27215.7	36420.3	87858	75225	113152	32308.8	37253.3	29118.1	996227	1351.25	1229.24	1.14106e+06	3312.12	33321	53107.1	20137.3	114539	22217.4	20246.1	16102	959368	825.335	748.313
519.423	17.2452	2080.03	2974.8	5367.98	4012.75	3587.34	181314	5067.83	370661	5620.79	400599	896605	539645	11702.9	499750	526854	548342	572090	489438	758949	627807	491437	493105	538055	3852.99	4316.23	6093.22	5209.26	3880.05	4420.02	5384.71	966272	485866	843309	458763	3160.56	2005.26	300640	98685.4	4523.95	3446.05	497134	4317.69	953482	641371	567703	566945	2955.2	4244.2
784.533	12.9577	201.762	154.785	282.245	335.359	608.554	116938	348.682	481200	506.541	618102	4.28432e+06	2.40186e+06	1711.38	1.4447e+06	2.2772e+06	4.15887e+06	3.41659e+06	3.1067e+06	4.06191e+06	3.15728e+06	3.25122e+06	3.19921e+06	3.4663e+06	241.734	386.873	444.602	1502.89	1197.35	227.907	916.393	4.69549e+06	4.93893e+06	6.56609e+06	3.75206e+06	351.208	268.855	3.57399e+06	44295.3	4304.33	209.647	1.97927e+06	763.461	4.49508e+06	4.89997e+06	5.67214e+06	3.62531e+06	510.113	466.212
502.654	1.32641	0	46.7715	47.111	1294.13	104.624	31475.8	26.355	201265	38034.3	236920	11802.7	11813.3	33601.4	325086	411264	507407	667207	755643	14448.6	843016	759962	847358	685439	494.656	952.602	12009.6	22115.4	54893.2	42466.5	97190.5	3436.63	23300.7	10689.3	696446	25.755	25.312	740802	317.498	30195.1	62491.7	6454.91	1.20529e+06	10822	11859.1	5787.32	639377	25.0205	0
815.707	21.2185	37348.3	218150	76588.6	117029	274813	486135	95770.2	4.53882e+06	2.42437e+06	5.89406e+06	8.42986e+06	8.66376e+06	9.60152e+06	1.09573e+07	1.43262e+07	1.99204e+07	1.93757e+07	1.80269e+07	1.5724e+07	1.6463e+07	1.78375e+07	1.66847e+07	2.0213e+07	92702.6	191137	8.18948e+06	5.16527e+06	2.52257e+07	1.67179e+07	4.61244e+07	1.23017e+07	3.07149e+07	1.09783e+07	1.69492e+07	204292	62725.7	1.65587e+07	830645	8.79725e+06	2.52841e+07	7.98348e+06	5.23589e+07	7.64261e+06	5.5487e+07	1.40627e+07	2.50824e+07	29842.8	143847
1055.31	20.3603	18137.7	19458.1	21270.9	27220.8	20061.6	21424.8	18145	287316	2.66703e+07	339160	50660.4	34873.9	90259.4	688810	1.26612e+06	2.43058e+06	1.73826e+06	9.41124e+06	52050.7	1.1636e+07	9.36256e+06	1.17496e+07	1.70768e+06	19821.4	25749.5	41526.5	49839	50005.3	69440.2	55714.8	143388	33231.5	39010.8	9.90885e+06	17275.3	24074.6	1.16841e+07	18724.9	32660.9	30807.3	29743.1	117042	52144.7	28747.2	46061.8	2.05148e+06	18061.5	21473.2
1130.33	20.6778	18106.4	17672.3	18308.1	26340.4	19374.3	21108	16890	328404	3.28405e+07	392543	55033.6	38405.1	123449	852694	1.49105e+06	2.86387e+06	2.0017e+06	9.91464e+06	54108.1	1.27055e+07	9.9604e+06	1.26358e+07	1.92585e+06	18467.4	23558	49051.9	67271.9	57414.7	99052.2	63383.4	212459	33989.5	40531.4	9.9811e+06	16768.9	26771.2	1.26375e+07	17244.9	34686.3	32661.4	25150.4	178687	59846.3	31914.7	53055.5	2.35475e+06	16371.8	22928.1
1203.35	20.9627	16506.6	15348.4	14994.8	24854.3	16176.5	18980.9	12612.5	309887	3.19848e+07	365645	53019.4	35101.5	148916	827448	1.43303e+06	2.79561e+06	1.98453e+06	8.93488e+06	53825.4	1.14687e+07	8.93687e+06	1.14159e+07	1.92737e+06	17014.2	19883.4	55231.5	73038.7	63039.3	112456	68568.4	253689	32680.5	38081.7	9.03506e+06	14167.6	24500.9	1.123e+07	15515	33351.8	32843.8	22562.1	205367	58676.4	29722.1	57931.2	2.31301e+06	14757.2	22495.2
724.533	16.2605	7138.56	19729	9201.47	17281	27854.3	250683	16974.4	769350	2.55969e+06	982986	1.35216e+06	1.99021e+06	4.21593e+06	2.01213e+06	2.78428e+06	3.89656e+06	4.00785e+06	4.18104e+06	3.18214e+06	4.1954e+06	4.21953e+06	4.29935e+06	4.15564e+06	9158.87	20808.7	4.14492e+06	1.50499e+06	5.10664e+06	3.50926e+06	9.16161e+06	1.67777e+06	5.91327e+06	3.04738e+06	4.34068e+06	21600	12293.3	4.32179e+06	91012.5	2.13093e+06	6.0294e+06	1.22728e+06	8.00314e+06	2.05739e+06	3.5177e+06	1.71315e+06	4.29657e+06	6391.03	16459.3
652.665	20.3923	4406.22	10570.7	4552.6	5018.09	14278.5	32099.2	5254.24	376572	2.01108e+06	583191	1.49497e+06	1.16616e+06	163670	1.51928e+06	1.93125e+06	2.66069e+06	2.88672e+06	2.99864e+06	1.46152e+06	2.5207e+06	3.12168e+06	2.44098e+06	2.84596e+06	5549.46	7393.65	683420	180746	1.1587e+06	3.32242e+06	5.85033e+06	1.3558e+06	8.13373e+06	1.39685e+06	2.80394e+06	9511.95	3608.45	2.28592e+06	30800.9	342322	703071	3.72305e+06	1.17374e+06	1.05078e+06	384893	3.61132e+06	2.9039e+06	5382.32	5710.32
529.435	17.9466	2444.32	2166.41	2663.4	2158.31	3773.36	167186	3713.63	605274	5560.45	779954	5.36269e+06	3.13243e+06	5877.54	1.52284e+06	2.03746e+06	2.94344e+06	3.26802e+06	3.73949e+06	4.56981e+06	3.49349e+06	3.80552e+06	3.44366e+06	3.25059e+06	3040.86	2897.76	9929.06	8309.6	3105.99	4372.03	1416.41	5.39363e+06	5.01526e+06	5.17259e+06	3.68677e+06	3447.39	3245.22	3.32817e+06	74817	11321	17234.1	2.20972e+06	2029.15	5.46681e+06	3.7443e+06	6.38108e+06	2.98371e+06	2924.65	3941.18
520.337	1.74734	31070.9	12107	13718.7	65158.9	21522.4	86523.1	7583.59	1.90342e+07	291693	2.16755e+07	111021	69845.1	508302	2.83303e+07	3.37423e+07	3.86367e+07	4.28e+07	4.28452e+07	250791	4.49727e+07	4.29448e+07	4.57371e+07	4.26162e+07	12395.8	31236.1	179658	433985	651125	1.37712e+06	2.40078e+06	307693	1.3745e+06	145989	4.19976e+07	9832.11	8328.81	4.41634e+07	12842.4	215561	395709	88908.2	1.14354e+06	128663	132792	143840	4.31521e+07	13542	7417.52
476.31	1.44108	26914.7	8728.43	12857.8	45873.6	17757.3	87630.3	5926.96	1.82188e+07	245681	2.06314e+07	94380.4	76463.7	453485	2.67013e+07	3.18141e+07	3.65526e+07	4.20696e+07	4.40971e+07	249399	4.67452e+07	4.39233e+07	4.73155e+07	4.18507e+07	11863.6	29233.3	139899	434759	612087	1.41532e+06	2.51472e+06	49485	168849	120616	4.17051e+07	9251.63	5571.64	4.49332e+07	10319.5	167836	351137	43478.9	1.11538e+06	109724	90324.7	110503	4.18979e+07	13015	4469.91
415.258	1.48028	28251.2	10929.5	13431.4	39845.4	16308.6	77249.9	8427.82	1.82974e+07	251903	2.03896e+07	73329.6	61095.1	438893	2.70391e+07	3.05762e+07	3.54929e+07	3.43012e+07	2.89376e+07	219855	3.06674e+07	2.91764e+07	3.09807e+07	3.50186e+07	12599	24087.3	125158	388811	507775	1.21924e+06	1.88098e+06	47190.7	146915	101726	3.20127e+07	10554.9	8857.63	3.22923e+07	12180.5	193963	357431	42402.2	806701	87661.8	104170	110036	3.70573e+07	14147.8	7179.72
564.363	1.50696	28174.5	8837.88	10623.1	52356	15876.1	132344	4733.39	1.51674e+07	280072	1.72554e+07	87673.1	52098.4	459472	2.31075e+07	2.72316e+07	3.16336e+07	3.23726e+07	3.24364e+07	227315	3.42022e+07	3.24648e+07	3.37205e+07	3.27747e+07	10552.7	25759	126339	358576	617720	1.07674e+06	1.84287e+06	40652.8	204766	170700	3.20243e+07	7775.91	6003.14	3.37828e+07	9917.58	159929	341579	53109.2	992461	140246	118268	99778.5	3.32782e+07	9987.74	4805.8
371.23	1.49977	56596.3	21790.3	31126.6	77286.7	31720.9	197648	22539.3	1.8175e+07	366551	2.04232e+07	133010	72723.2	584747	2.54257e+07	2.98096e+07	3.3316e+07	3.53458e+07	3.1693e+07	313999	3.41141e+07	3.19965e+07	3.47042e+07	3.5595e+07	24762.3	38981.3	156522	414632	598971	1.52658e+06	2.2458e+06	115415	174727	140393	3.36747e+07	23576.8	15275.2	3.5175e+07	23754.5	276787	472596	79407.9	821370	136909	137481	173525	3.70329e+07	29303.3	15372.1
599.512	20.0907	4816.39	6996.25	44584.4	15118.9	10109.1	142493	17637.9	4.90806e+06	33794	6.48387e+06	5.88366e+07	5.22737e+07	115674	1.20692e+07	1.56487e+07	2.2552e+07	2.32937e+07	1.81994e+07	5.84504e+07	1.86047e+07	1.88656e+07	1.82409e+07	2.32617e+07	8354.39	21641.7	70125.1	55906.9	75136.7	76549.4	153280	6.10811e+07	5.93444e+06	6.97127e+06	1.83705e+07	11416	11040.6	1.82811e+07	113865	80716.5	117450	2.92002e+06	114105	5.99048e+07	6.20761e+07	6.80861e+06	2.16805e+07	3570.59	38675.3
459.284	1.52257	20551.2	5185.69	7190.94	30682.8	8427.99	90984.8	3340.3	1.18994e+07	175007	1.354e+07	53405.2	31093.4	283641	1.74762e+07	2.07883e+07	2.39977e+07	2.08352e+07	1.72281e+07	127204	1.71988e+07	1.73387e+07	1.72866e+07	2.09122e+07	5544.71	14230.1	115290	256911	358265	745079	1.08143e+06	126440	132664	82382.7	1.92776e+07	4721.69	5089.6	1.95466e+07	7402.79	184617	239156	35217	635076	63766.6	69941.6	69754.1	2.28067e+07	7299.72	3642.44
608.39	1.47926	17084.6	6026.48	7868	33412.9	10824	76105.2	4135.12	9.67205e+06	265054	1.08961e+07	83821.6	35012.4	412978	1.48925e+07	1.75973e+07	2.05553e+07	2.07204e+07	1.99823e+07	204210	2.13652e+07	1.99218e+07	2.13423e+07	2.12386e+07	7523.57	16047.3	119280	279011	514042	732513	1.2703e+06	37844.6	190291	159194	2.05381e+07	5688.2	4059.83	2.12758e+07	9637.61	145188	318009	53690.4	791528	137411	114781	84477.1	2.17462e+07	7079.59	3569.93
432.283	1.51414	35389.6	9296.75	15095	57087.2	18670.9	148467	7895.37	1.09941e+07	207177	1.2159e+07	74695.8	51796.9	334371	1.59574e+07	1.85305e+07	2.1243e+07	2.63839e+07	2.85552e+07	204284	3.26386e+07	2.83844e+07	3.31472e+07	2.73408e+07	9959.46	24496.9	101251	294545	432082	1.03675e+06	1.85977e+06	40545.3	159493	86863.8	2.60039e+07	7467.2	5416.34	2.84295e+07	7421.91	147353	269904	32691.8	713744	78998.8	71390.4	98124.4	2.62895e+07	12356.8	4282.43
327.204	1.551	73284.9	42693.8	62513	83655.4	50107.5	163279	53257.1	1.0841e+07	432637	1.23185e+07	126776	253851	609277	1.50305e+07	1.71062e+07	1.87379e+07	1.96954e+07	2.03268e+07	344930	2.21669e+07	2.01938e+07	2.1809e+07	2.092e+07	46595.9	65897.1	184521	379603	541327	1.10436e+06	1.71985e+06	150822	173164	173718	1.91619e+07	41960.4	18044	2.10023e+07	41044.5	353936	541005	105763	572351	170877	169805	199544	2.09125e+07	44782.2	13094.7
133.087	1.47238	56012	52920	68728.2	59394	52256.2	113443	66880.8	7.36602e+06	810304	8.2652e+06	207835	231338	794211	1.12206e+07	1.23332e+07	1.37738e+07	1.09755e+07	8.57601e+06	380097	8.31237e+06	8.04349e+06	8.29814e+06	1.0818e+07	56977.8	73348.7	217801	564442	442631	774119	903057	195367	344208	157826	9.87661e+06	52337.2	21597.3	1.03571e+07	57222.9	583425	1.0344e+06	129326	1.88411e+06	186877	300704	216155	1.19388e+07	52697.8	19516.1
579.54	19.2973	14523.1	31047.7	13588.4	17135.9	27798.7	68474.2	13125.2	890756	871859	1.2492e+06	446606	290858	228872	3.56164e+06	5.81946e+06	9.61675e+06	9.77012e+06	9.13132e+06	1.05508e+06	9.41342e+06	9.46197e+06	9.21482e+06	9.86599e+06	18295.4	16853.1	105694	50036.5	457907	7.38196e+07	2.10658e+06	704515	1.55285e+06	697616	9.97621e+06	31108	19878.3	9.15247e+06	223237	70560.9	235454	351586	890053	372560	190071	447904	9.10026e+06	20025.5	20646.1
503.311	1.47523	5862.06	3743.25	2505.83	14941.3	3597.8	35767.1	1460.91	5.8947e+06	222818	6.65801e+06	37438	62892	170199	8.89631e+06	1.02656e+07	1.18551e+07	9.59488e+06	7.74311e+06	107072	7.72832e+06	7.76963e+06	7.68986e+06	9.84267e+06	3135.49	6611.01	142922	149363	250212	407928	545103	44414.7	90978.3	80119	8.94763e+06	2406.91	2221.47	8.83455e+06	4505.97	200990	176730	29074	771026	50038.9	47483.7	43027.8	1.05137e+07	3821.9	1600.55
415.216	2.22712	713.197	749.385	1029.89	601.999	733.284	1006.29	993.44	475554	320319	623463	12227.5	8657.84	266752	1.0342e+06	1.35511e+06	1.78895e+06	2.02861e+06	2.1619e+06	21236.2	2.3934e+06	2.10708e+06	2.44869e+06	2.07507e+06	733.409	351.401	176040	140952	7993.29	3.71436e+07	15597.4	13574.2	21369.9	31896.9	2.17373e+06	919.923	1848.52	2.38714e+06	5748.14	248455	313442	13153.3	3199.06	9393.09	5482.67	16646.6	2.01547e+06	3217.05	1412.12
720.595	18.3179	33922.9	134557	54380.7	80436	55105.6	348354	52853	1.34221e+06	1.63432e+06	1.72497e+06	4.16715e+06	3.4287e+06	922704	3.27652e+06	4.41112e+06	6.22419e+06	6.3831e+06	6.71068e+06	3.21971e+06	6.60534e+06	6.76674e+06	6.66063e+06	6.53448e+06	37111.4	88130.5	927922	781943	1.52273e+07	5.75412e+06	1.43029e+07	1.53229e+06	3.53283e+06	2.99549e+06	6.63981e+06	102463	30109.1	6.75887e+06	189166	2.52525e+06	2.7402e+06	2.67229e+06	1.2085e+07	2.3492e+06	3.90018e+06	2.95944e+06	7.84833e+06	21376.7	53626.3
219.177	14.7871	12620.9	13077.9	12578.8	13953.1	13530.6	55028.6	13388.3	490179	40972.6	640319	1.08044e+07	6.14719e+06	26784.3	1.48946e+06	2.30713e+06	4.219e+06	4.36684e+06	4.53753e+06	1.33495e+07	4.96489e+06	4.71326e+06	4.99496e+06	4.3922e+06	15552	12918.3	17838.9	23059.9	14130.1	18775.6	15188.8	9.39226e+06	704878	4.5795e+06	4.53632e+06	14576.6	16018.1	4.78934e+06	34378.6	18921.9	19755	265832	14214.7	1.13447e+07	8.51347e+06	2.69572e+06	4.3164e+06	12763.6	19057.4
817.719	21.3951	13234.4	70210.2	26711.8	46417.6	131945	245630	31975.5	1.75656e+06	1.18913e+06	2.21947e+06	2.20806e+06	2.59043e+06	1.75104e+06	3.88212e+06	4.97087e+06	6.83805e+06	6.72901e+06	6.03458e+06	4.67033e+06	5.82825e+06	6.00892e+06	5.86613e+06	6.97764e+06	33186	70204.7	1.97483e+06	1.21214e+06	7.33172e+06	6.78276e+06	9.05324e+06	3.94631e+06	1.30812e+07	3.14516e+06	5.67049e+06	57300.3	19481.8	5.59218e+06	294628	2.33191e+06	4.73257e+06	3.79485e+06	8.31952e+06	3.17172e+06	6.7393e+06	4.75749e+06	1.04536e+07	10578.2	46593
551.508	18.4539	26479.7	40463.3	19433.6	27255.8	37239.3	113161	21150.1	361150	605480	475447	207944	192992	259909	1.12703e+06	1.67712e+06	2.77253e+06	2.81369e+06	2.65338e+06	793417	2.70456e+06	2.75119e+06	2.71945e+06	2.89342e+06	28479.4	22319.9	115624	87843.2	364373	1.60152e+07	1.05736e+06	424508	1.83866e+06	435567	3.08094e+06	40602.2	32479.9	2.71777e+06	67291.3	121283	258683	197308	1.05003e+06	277921	302633	226051	2.65548e+06	28054.2	29473.9
274.277	1.91491	3748	6377.32	9441.93	18730.9	5142.66	9000.41	6491.09	1.05533e+06	134740	1.07454e+06	413915	520162	1.39711e+06	2.02231e+06	2.8884e+06	4.1569e+06	4.21775e+06	4.69547e+06	669132	5.16788e+06	4.56426e+06	5.23883e+06	4.42316e+06	7298.85	17480.1	400936	87511.6	452461	4.62772e+07	1.78042e+06	731056	415569	467004	4.84318e+06	4637.85	8534.32	5.12838e+06	219998	44047.4	401718	94705.4	453502	567466	102235	434352	4.34121e+06	20138.4	16908.8
268.266	3.03608	2362	2726.8	10482.9	11921.2	6565.65	11780	18143.5	716075	974983	1.00926e+06	5.76436e+06	88376.7	425303	2.24129e+06	3.45883e+06	5.59407e+06	4.96902e+06	5.0737e+06	3.27869e+06	5.33844e+06	4.93774e+06	5.52238e+06	5.20732e+06	5291.91	15203.3	2.86488e+06	828395	40345.8	175003	236638	6.05823e+06	2.32156e+06	5.08223e+06	5.61495e+06	9251.4	6859.47	5.78322e+06	5923.19	51093.6	700523	40110.7	47824.6	5.67219e+06	56163.6	723044	5.61591e+06	1626.24	2295.42
885.556	1.27999	22.1975	0	24.787	1098.53	23.138	14811.1	0	234074	17159.9	292053	15684.3	3363.02	27532.3	469889	589269	737330	749634	716740	1884.27	741159	713839	755520	753119	73.887	1038.15	9924.58	7036.33	33442.7	33906.3	84576.1	4924.48	22873.2	8494.52	747413	0	0	731881	223.613	9110.56	16371.6	3455.44	1.2561e+06	8938.61	1015.13	3809.61	769866	22.088	0
652.416	1.51233	10750	4817.03	5871.93	19758.3	5993.93	54086.9	3585.42	4.75083e+06	211663	5.78222e+06	67299.1	113892	311392	7.51959e+06	8.77395e+06	1.01517e+07	1.0387e+07	1.05822e+07	162964	1.11235e+07	1.06628e+07	1.11461e+07	1.15558e+07	6075.82	10142.3	108290	187507	388649	448395	745039	33756.7	170492	143388	1.10266e+07	4060.53	4523.03	1.11367e+07	8242.75	134071	258929	43088	566826	117695	95312.6	61281.1	1.0436e+07	4981.94	3619.83
616.54	20.145	1075.26	3731.42	22458.9	5511.51	5512.91	49320.8	8731.25	994642	9417.53	1.3266e+06	4.27099e+07	3.1297e+07	21197.2	2.74209e+06	4.25911e+06	8.36863e+06	1.06792e+07	9.47552e+06	4.44088e+07	9.94724e+06	9.94643e+06	9.75448e+06	1.06417e+07	3034.72	10005	20246.4	19850	9558.63	7938.55	36717.8	4.49837e+07	2.39731e+06	2.92177e+06	8.52531e+06	6022.53	1146.26	8.51485e+06	39599.3	26894.5	34441.3	949894	12730.8	4.11557e+07	3.34476e+07	2.51403e+06	9.52666e+06	1287.06	10919.2
177.114	1.53019	33761.8	26681.8	36638.4	37627.5	30308.8	96908	34290.6	5.92558e+06	475550	6.75634e+06	158807	135736	542265	8.75549e+06	1.01602e+07	1.15297e+07	9.21582e+06	7.04685e+06	247476	7.3201e+06	6.91835e+06	7.29989e+06	9.24165e+06	31253.2	40020.2	147505	335187	360779	618822	738654	164311	206139	188515	8.54979e+06	28240.7	13700.2	8.32804e+06	31898.4	336999	703339	100150	1.65358e+06	161095	189222	166564	1.04837e+07	27312.5	13138.2
219.177	12.7267	12546.3	12806.4	13105.6	13799.2	12686.1	197755	14214.9	1.00865e+06	105732	1.28282e+06	6.92684e+06	3.89373e+06	46171.5	3.18423e+06	4.80977e+06	9.10632e+06	6.43507e+06	5.11384e+06	6.74869e+06	5.02888e+06	5.30433e+06	5.11744e+06	6.47471e+06	15676	12924.8	19501.6	39608.6	16100.4	21217.8	22168.6	7.89587e+06	8.42593e+06	1.1166e+07	6.66736e+06	13750	15952.4	6.04051e+06	95064.2	18798.7	24764	3.4286e+06	20397.1	7.53634e+06	9.64076e+06	1.00347e+07	7.34397e+06	14344.3	19489.1
522.359	5.08932	1387.26	4183.65	2804.18	14624.7	22892.4	181028	20235.4	710869	1.17251e+06	955424	659217	2.91805e+06	648844	2.20064e+06	3.47233e+06	6.36813e+06	6.11159e+06	6.84389e+06	1.54997e+07	7.30589e+06	6.66087e+06	7.53292e+06	6.21494e+06	16807.1	15953.3	623504	618370	719786	879291	2.69434e+07	9.72005e+06	7.99834e+06	8.36525e+06	6.86722e+06	5880.64	1869.35	7.48357e+06	26198.8	739740	4.17931e+06	925469	2.10038e+06	1.43387e+06	1.04775e+06	558794	7.48103e+06	1212.48	3209.5
719.576	14.7666	2440.03	18662.7	18328.9	26744.6	20203.5	99366.3	28561.4	569581	8.45941e+06	670177	2.49685e+06	1.60074e+06	335881	1.41886e+06	2.07883e+06	3.31091e+06	3.51875e+06	3.51765e+06	7.58375e+06	3.59374e+06	3.84428e+06	3.6318e+06	3.57801e+06	12671	27615.4	822190	506762	2.03421e+06	5.89687e+06	1.76693e+07	5.17328e+06	2.99621e+06	4.55322e+06	3.85377e+06	17386.6	7195.34	3.83961e+06	66574.9	327495	1.42468e+06	4.39842e+06	538945	2.43596e+06	263482	5.11717e+06	3.93227e+06	3496.49	12766.8
567.366	1.40279	157.178	170.683	331.733	2490.57	371.828	34803.4	111.867	374171	84159	436068	26015.6	18808.9	84066.2	610528	739171	887393	1.11269e+06	1.26377e+06	11338.3	1.32254e+06	1.29906e+06	1.36494e+06	1.11074e+06	572.84	2430.98	92397.2	54701.9	72548.1	61184.4	145112	7933.16	19149	14246.3	1.10917e+06	459.737	350.211	1.22448e+06	877.082	126989	139382	8222.7	1.79371e+06	13647.8	970.128	9032.51	1.057e+06	146.05	149.69
240.235	2.1763	6299.03	6687.49	27229.9	35101.4	22088	29903.1	47921.8	1.82525e+06	1.43649e+06	2.47942e+06	9.49719e+06	144599	796486	4.74359e+06	6.87079e+06	9.80481e+06	9.37454e+06	9.66515e+06	6.2061e+06	1.00428e+07	9.40521e+06	1.05183e+07	9.72005e+06	13887.3	40652.2	5.32813e+06	1.62241e+06	75627.5	201270	198776	1.29772e+07	4.11372e+06	8.59672e+06	1.04053e+07	27529.4	18372	1.08232e+07	15879.1	91976.7	1.13929e+06	43396.5	61736.3	9.42393e+06	99496.7	1.24135e+06	1.00093e+07	6153.52	6086.12
813.692	19.5897	20742.8	159035	37602	70759.6	76818.6	361821	43895	2.48008e+06	4.8568e+06	3.26949e+06	3.93592e+06	3.48975e+06	1.23251e+07	6.14819e+06	8.96796e+06	1.32837e+07	1.2848e+07	1.2949e+07	4.01253e+06	1.28642e+07	1.30121e+07	1.28088e+07	1.33006e+07	33965.3	117712	9.81734e+06	5.33192e+06	2.43324e+07	7.59625e+06	2.48471e+07	2.24269e+06	8.3075e+06	5.8957e+06	1.31306e+07	151723	54245.8	1.32245e+07	527200	7.14213e+06	2.38369e+07	2.51646e+06	6.13511e+07	3.90232e+06	4.68025e+07	5.23504e+06	1.59949e+07	14960.8	73251.5
675.682	11.8831	1785.1	2007.82	2116.85	2074.8	2356.51	7855.41	2557.49	466812	1.38566e+06	793060	6.12246e+06	358317	261754	2.95854e+06	4.88856e+06	8.70911e+06	1.1811e+07	1.42748e+07	453820	1.5722e+07	1.49688e+07	1.60514e+07	1.15888e+07	2387.93	2105.83	62256.8	65825.1	4.03875e+06	464360	3.51337e+06	5.98574e+06	319920	7.70464e+06	1.32789e+07	1683.88	1915.45	1.37031e+07	3595.01	130447	327914	1.23433e+06	1.05175e+06	1.04362e+07	417307	5.31911e+06	1.04857e+07	1633.55	2342.79
744.596	17.9537	25644.8	105407	54909	83489.4	90191	469622	86728.4	1.631e+06	2.67035e+06	2.02526e+06	2.66957e+06	2.33834e+06	639217	3.19324e+06	3.92387e+06	4.91972e+06	5.39336e+06	5.62248e+06	2.65997e+06	5.8367e+06	5.70643e+06	5.83315e+06	5.46379e+06	39799.5	102327	747658	526833	6.92321e+06	1.5124e+07	1.2494e+07	1.91782e+06	6.61202e+06	2.66621e+06	5.68761e+06	74657.3	21083	5.58351e+06	344116	1.04756e+06	2.0518e+06	2.54897e+06	5.23622e+06	2.34811e+06	1.92204e+06	3.07171e+06	6.48526e+06	18737.4	49023.7
756.56	15.0374	6500.83	24641.2	11226	30971.4	22733.1	176998	19445.3	678799	819105	878699	508535	2.0141e+06	1.40328e+06	1.83729e+06	2.62896e+06	4.19002e+06	4.17851e+06	4.2536e+06	1.12174e+07	4.43324e+06	4.34924e+06	4.48614e+06	4.3354e+06	17006.8	36150.8	1.2671e+06	901223	2.089e+06	4.05133e+06	1.03937e+07	2.54094e+06	4.30828e+06	2.4544e+06	4.49863e+06	31547	23256.1	4.49101e+06	90803.4	868930	5.3616e+06	328292	8.1685e+06	1.67677e+06	6.08972e+06	805108	4.40571e+06	7376.47	36384.3
555.358	1.35035	435.118	634.366	1631.37	2593.65	1139.28	26809.9	770.453	282135	48497.8	325029	37940.9	13279.3	79819.4	438800	500615	603695	691550	737393	17368.5	807758	742003	785577	697897	996.996	1668.75	99362.9	30749.3	233056	154932	192413	15293	22493.7	65420	681466	1347.55	526.764	745885	4531.52	71645.8	91758.8	31115.4	615256	55445.7	8338.96	28529.5	692414	631.478	495.192
725.563	15.3246	9672.14	40439.4	17270.6	33976.8	37285.5	244294	31389.3	1.87735e+06	1.14169e+07	2.37705e+06	4.43112e+06	4.42844e+06	6.76584e+06	4.48275e+06	5.93898e+06	8.36942e+06	7.78891e+06	8.56613e+06	7.71525e+06	8.83247e+06	8.65126e+06	8.80268e+06	8.06058e+06	24074.6	39317.4	3.53744e+06	3.46715e+06	1.12764e+07	7.53066e+06	1.64366e+07	4.59296e+06	1.13967e+07	6.86707e+06	8.5742e+06	31481.5	13917.3	9.00861e+06	146060	3.28728e+06	6.69186e+06	4.03976e+06	1.27169e+07	3.95629e+06	8.42606e+06	4.90105e+06	9.14727e+06	7500.31	21744.1
808.59	17.735	16329	45977.7	26447.1	70118.9	52290.6	300681	65843.5	944583	1.07734e+06	1.09474e+06	376330	702804	2.23233e+06	1.41785e+06	1.44755e+06	1.48954e+06	1.56497e+06	2.00983e+06	1.63288e+06	1.6938e+06	1.86111e+06	1.65153e+06	1.68223e+06	35450	93710.7	2.44468e+06	1.30146e+06	4.19617e+06	4.86489e+06	4.96545e+06	1.08382e+06	1.577e+06	1.21308e+06	1.92676e+06	61346	38009.3	1.73641e+06	251080	1.94632e+06	4.56782e+06	380511	5.93579e+06	797634	2.99245e+06	629500	1.64098e+06	18056.7	59761.5
607.571	19.8216	8557.66	21679.7	9350.2	10574.9	18842.3	41570.6	9120.4	872001	482832	1.13954e+06	308132	192833	169820	2.06702e+06	2.30666e+06	2.5358e+06	2.57743e+06	2.13881e+06	359961	2.21709e+06	2.15183e+06	2.14271e+06	2.54761e+06	11512.8	11368.1	67584	28432.3	220565	7.39252e+07	1.12396e+06	229981	359132	471585	2.05298e+06	20987.6	10631.4	2.21471e+06	258167	41173	170017	289789	462030	249892	63729.3	277671	2.49521e+06	12310	11339.6
731.612	16.8419	4092.61	16731.9	8515.3	17622.4	23094.8	84254	16218.4	435821	4.85509e+06	579360	711647	985115	2.5336e+06	1.13593e+06	1.64201e+06	2.61768e+06	2.47423e+06	2.66888e+06	2.7352e+06	2.63413e+06	2.67707e+06	2.67329e+06	2.5344e+06	11617.2	22572.3	1.52415e+06	1.82377e+06	3.26765e+06	3.68325e+06	6.79414e+06	1.30043e+06	4.20437e+06	1.73236e+06	2.68804e+06	15246.8	8837.2	2.814e+06	75052.5	1.52305e+06	3.14978e+06	937256	8.14129e+06	766427	4.00789e+06	1.23119e+06	2.74572e+06	3361.81	12954.3
469.333	13.7435	32221	31668.9	27312.4	30667	30650.5	186953	30071	835734	5.38708e+06	1.08732e+06	3.73112e+06	1.88581e+06	5.17935e+06	2.18877e+06	3.16975e+06	4.97375e+06	4.45897e+06	4.28139e+06	3.88741e+06	4.47903e+06	4.41508e+06	4.51321e+06	4.54937e+06	34289.7	28711.5	2.7081e+06	2.71848e+06	4.19128e+06	4.90939e+06	5.52355e+06	4.25701e+06	4.07931e+06	4.14271e+06	4.74331e+06	32458.7	33400	4.66735e+06	88662.4	3.03587e+06	5.0628e+06	1.76125e+06	3.67838e+06	3.95728e+06	3.89329e+06	3.56951e+06	4.65216e+06	32017.3	33029.2
481.268	1.48103	2884.68	991.702	800.666	6356.32	1446.4	9547.03	366.181	1.19681e+06	176466	1.29607e+06	14731.3	44109.1	156559	1.85026e+06	2.19928e+06	2.5484e+06	2.44302e+06	2.36089e+06	64163.8	2.28477e+06	2.38382e+06	2.24845e+06	2.49674e+06	1108.32	2457.85	44006.2	116780	81573.6	123538	215374	12266.9	163876	30338.2	2.49829e+06	1019.98	544.758	2.27524e+06	1469.2	158279	302809	6456.73	130263	22837.7	54821.7	18502.7	2.53652e+06	1278.87	642.977
437.239	1.57159	2979.59	1980.49	1862.74	7014.11	2637.99	13037.3	1288.74	1.26492e+06	113383	1.36576e+06	15956.4	20726.6	130670	1.92907e+06	2.24615e+06	2.47874e+06	2.34965e+06	2.29978e+06	57042.2	2.25673e+06	2.2688e+06	2.25104e+06	2.36982e+06	2101.99	2589.67	47138.7	84957	70114.4	121310	248281	13543.6	121207	28579.4	2.30115e+06	2442.46	2387.4	2.19017e+06	2143.58	92963.2	155306	6537.41	141022	24205.1	29269.3	19298.1	2.47661e+06	2535.34	1894.83
384.24	1.3974	517.074	1052.94	908.934	2088.96	1082.95	3581.79	494.505	317069	52818.4	360212	21232.9	23022.4	75670.7	464409	546691	625410	753709	803991	31671.6	809582	786436	853922	785470	579.291	1604.38	48462.4	39912.6	116391	81414.1	93183.2	10017.9	33018.4	35424.1	723342	655.237	237.718	794953	2217.01	37915.3	67532.3	14883.9	98918.1	25391.5	19297.3	17214.4	765158	506.316	230.126
740.47	1.48608	1082.65	692.162	773.832	4374.02	767.11	12396.6	475.786	1.20329e+06	115207	1.36386e+06	34509.5	47326.7	158069	1.94747e+06	2.25695e+06	2.6632e+06	2.72735e+06	2.51408e+06	82139.7	2.66029e+06	2.52319e+06	2.69535e+06	2.77881e+06	907.659	2422.25	61191.8	77286.4	190577	156010	237227	15747.4	106082	74038.2	2.57288e+06	201.49	789.737	2.59949e+06	3189.99	65656.3	141772	23405.6	369138	58980.9	40565.2	28187.5	2.84484e+06	385.474	389.643
806.573	15.5113	22719.6	30694.6	26306.1	44950.6	34705.6	84984.3	35357.1	1.02731e+06	2.73589e+06	1.39841e+06	491135	374648	5.60762e+06	2.96227e+06	4.20345e+06	6.60867e+06	6.17906e+06	5.89613e+06	815283	6.94369e+06	6.07234e+06	6.98567e+06	6.23618e+06	29189.3	53362	5.58941e+06	1.95656e+06	1.98416e+06	3.86172e+06	4.51769e+06	633574	1.56235e+06	851771	6.19254e+06	49329.9	35099.9	7.34358e+06	117631	3.14732e+06	1.02943e+07	212383	4.07461e+07	726267	1.221e+07	1.37817e+06	6.36648e+06	24394.1	38138.2
283.178	1.56209	87063	80157.5	120160	97474.1	81918.1	118948	111609	3.81601e+06	503472	4.18875e+06	254841	146071	596361	5.05396e+06	5.46046e+06	6.2192e+06	7.09252e+06	7.2062e+06	253516	7.78979e+06	6.62491e+06	7.91741e+06	7.23699e+06	80541.1	110106	170634	317777	257487	524438	749283	230840	118110	240995	6.80141e+06	76289.9	19348.6	7.38516e+06	74218.6	372459	586393	123436	278643	221310	140700	211212	7.01971e+06	75407.5	19021.5
705.594	15.7644	12071.8	43818.1	21190.2	39628.7	57968.2	341549	30510.2	1.24774e+06	1.50461e+07	2.68789e+06	545977	2.9892e+06	6.21949e+06	4.62742e+06	5.8013e+06	7.20653e+06	6.71791e+06	6.48513e+06	3.09707e+06	5.52275e+06	6.5306e+06	5.42769e+06	6.84404e+06	28316	49520	3.29573e+06	2.17526e+06	1.02575e+07	1.01498e+07	1.17759e+07	3.33724e+06	1.00321e+07	1.87578e+06	5.67725e+06	29767.1	16090.4	5.69058e+06	159842	2.32813e+06	5.76144e+06	1.13108e+06	6.61298e+06	2.71318e+06	3.62756e+06	1.02384e+06	8.95483e+06	9099.41	25172.7
313.277	18.4741	18819.6	27386	17123.1	21777.5	26723.1	82416.7	19694.8	323410	1.41127e+06	433091	526038	521462	279147	1.03698e+06	1.55591e+06	2.58861e+06	2.41103e+06	2.25967e+06	2.89938e+06	2.14854e+06	2.2727e+06	2.16223e+06	2.59443e+06	21765.7	19700.2	290756	157448	775743	4.06428e+06	3.00497e+06	1.41484e+06	4.32263e+06	1.43816e+06	2.54583e+06	26633.3	22962.6	2.33741e+06	37763.3	243092	803344	434710	2.99242e+06	714883	894861	519093	2.3693e+06	19602.4	23190
547.392	18.009	4210.36	4331.68	4807.27	5386.54	6482.5	111555	5165.93	349313	7605.82	458394	4.91391e+06	2.44968e+06	7425.25	981344	1.42906e+06	2.22879e+06	2.32613e+06	3.08589e+06	6.08589e+06	3.19924e+06	3.16705e+06	3.14428e+06	2.32224e+06	7070.95	4387.77	6925.8	5806.76	4575.6	6601.92	4460.48	6.14824e+06	1.98599e+06	1.12597e+07	3.13303e+06	5210.78	3642.07	2.99272e+06	33933.5	7491.83	7772.13	847604	4166.33	4.0682e+06	1.88936e+06	2.72526e+06	2.1792e+06	3610.73	5209.59
394.216	1.47583	768.325	1331.59	920.511	1173.53	1212.75	1922.52	1079.19	176573	24439.1	195254	7374.6	7147.84	26427.7	256822	296309	340747	346702	314456	14934.4	315225	323262	311032	337426	975.307	1336.3	9911.81	16889	26691.7	29256	52601.1	8030.73	31786.6	7780.44	339367	1080.51	817.006	314229	1153.61	13083.8	27904.3	5056.45	26491.7	7852.14	6282.42	7985.84	352481	1223.88	1126.46
660.671	20.7403	1271.91	4753.72	1495.84	2220.74	8674.24	14921.2	2324.27	488914	1.7476e+06	769939	2.72169e+06	1.4816e+06	127137	1.74736e+06	2.47075e+06	3.66267e+06	3.36234e+06	2.73264e+06	1.69801e+06	2.54902e+06	2.83829e+06	2.47562e+06	3.36331e+06	1949.09	2870.76	718539	127284	1.31644e+06	2.97697e+06	5.83777e+06	1.94707e+06	8.69779e+06	2.36888e+06	2.71388e+06	4644.16	809.41	2.51591e+06	24293.7	152254	622090	3.74496e+06	827825	1.59629e+06	428304	7.17866e+06	3.25377e+06	2252.38	2150.99
637.311	6.76288	7458.57	7659.33	8690.91	7847.15	7298.42	8301.47	7609.03	990017	9.0608e+07	1.31959e+06	54762.8	13319.1	6.10013e+07	3.02436e+06	4.64915e+06	8.75642e+06	7.58291e+06	6.81884e+06	20781.9	8.03566e+06	6.62325e+06	8.28664e+06	7.53784e+06	10855.4	8232.75	6.83731e+07	4.03974e+07	386402	3.71698e+07	355526	18542.6	14178.9	14911.5	7.39815e+06	9725.16	13940	8.66728e+06	8361.67	9.15801e+07	1.26975e+08	11725.8	757125	22773.9	12172	11100.5	8.13297e+06	7515.53	4354.05
221.143	1.52417	2870.67	1449.06	8408	4416.28	2126.42	34203.8	395.446	2.66416e+06	169915	3.05698e+06	40430	71881.5	229982	3.94613e+06	4.62687e+06	5.28657e+06	4.40606e+06	3.44341e+06	95486.4	3.53316e+06	3.44276e+06	3.50266e+06	4.46593e+06	1363.53	1549.04	104495	141952	220440	338284	362517	24973.6	86824.2	61245.7	4.02013e+06	1033.74	3233.53	4.00988e+06	1547.03	163897	269887	31630.5	1.30895e+06	47876.4	68703	34292.8	4.98263e+06	884.913	2747.24
687.437	1.41247	657.398	380.432	915.697	4210.99	1036.26	70505.9	1243.56	733169	32329.5	871844	28684.3	12259.8	48551.2	1.2433e+06	1.45615e+06	1.72804e+06	1.69481e+06	1.69466e+06	18396	1.74761e+06	1.70648e+06	1.70969e+06	1.74926e+06	1578.38	4507.18	50851.6	13301.5	141791	125456	214845	11983.5	50074.9	38574.5	1.70993e+06	1180.79	268.735	1.71897e+06	2388.73	18974.9	41249.4	20472.5	2.44299e+06	34721.7	7387.45	20662.9	1.77339e+06	247.127	628.602
611.727	1.26537	24.2085	147.056	109.922	1618.14	79.4155	15715.7	26.8975	148737	12605.1	176260	16230	2853.42	20141.6	261564	321258	399542	462957	500920	2445.56	527693	498978	536208	471267	116.27	2119.03	5532.92	1703.4	34026.1	33103.7	74694.2	2507.72	9487.5	7602.03	489575	140.039	0	496976	248.279	745.796	1553.84	3179.21	1.02544e+06	8157.75	343.06	2769.35	448484	73.3535	0
828.522	1.44089	241.317	74.721	21.921	724.077	174.307	4781.52	0	445834	51597	507276	20822.4	14502	80286.1	748454	879522	1.0488e+06	1.02801e+06	937635	34045.1	917179	953462	916982	1.04082e+06	232.477	554.108	40684.4	29564.1	111221	92387.1	113025	9048.38	94923.6	41562.5	944510	70.2765	0	960683	1513	28207.2	67366.4	12475.4	240201	33352.2	14393.8	15100.6	1.0686e+06	31.248	46.056
709.45	1.38637	714.299	534.371	511.289	3811.48	501.732	66460.7	231.916	711505	34762.6	839210	28043.5	10390.8	44758	1.21033e+06	1.41661e+06	1.6917e+06	1.69232e+06	1.64256e+06	18842.4	1.66955e+06	1.64149e+06	1.637e+06	1.70677e+06	1242.06	3061.33	38744.9	14312.3	131711	119111	218344	12454.6	52364	33181.1	1.69381e+06	330.952	47.427	1.66623e+06	1682.58	19707.4	50458.9	18596.8	2.65579e+06	33398.6	8929.29	19521.1	1.79671e+06	379.632	349.896
795.706	15.1947	268.671	391.538	466.681	246.233	496.57	51335.1	192.512	377859	185211	395731	366225	308543	111485	379345	366366	363145	478449	578195	754007	576602	602453	553735	466676	68.7865	224.702	353786	221286	184559	265640	267991	308381	641139	1.03319e+06	481092	237.273	228.413	458441	665.327	268657	130624	547650	70815.9	479121	139593	653713	326581	98.4365	226.103
696.442	1.48014	3317.1	1029.7	1546.44	7133.39	1441.97	26336.8	993.276	2.24666e+06	156568	2.56005e+06	48801.2	72077.5	218490	3.61573e+06	4.19411e+06	4.99196e+06	5.0543e+06	4.79851e+06	117244	4.9847e+06	4.67502e+06	4.96294e+06	5.13449e+06	1959.58	4339.86	80420.2	122360	263748	239025	383753	21155.4	135250	104804	4.88456e+06	921.013	678.354	4.92522e+06	4807.11	101557	188308	30770.6	460834	86711.4	62285.8	41850.2	5.19026e+06	2511.05	1007.19
680.697	20.9515	5682.26	10201.9	5034.98	5889.84	15313.9	19325.3	6979.41	614773	1.53613e+06	840969	3.16937e+06	1.74901e+06	92554.4	1.81203e+06	2.4864e+06	3.57435e+06	3.78825e+06	3.16413e+06	1.70613e+06	3.10276e+06	3.24833e+06	2.989e+06	3.78756e+06	7690.83	8278.32	966353	114474	1.20216e+06	3.16067e+06	5.45836e+06	2.85546e+06	9.91449e+06	2.1857e+06	2.98685e+06	10852.2	6225.92	2.80939e+06	32924.9	147443	657032	7.40339e+06	533941	1.61908e+06	186744	5.34179e+06	3.49548e+06	6847.84	7033.99
547.34	1.43302	3067.5	1102.29	1343.13	6667.95	1428.72	27933.2	586.37	2.42056e+06	94857.1	2.72838e+06	34203.5	38194.6	131255	3.64537e+06	4.29965e+06	4.96303e+06	4.09235e+06	3.09681e+06	60154.5	3.11201e+06	3.13262e+06	3.08182e+06	4.11253e+06	1732.53	4220.67	64462	81319.1	161293	198313	273726	32087.4	67361	59052.3	3.79163e+06	1636.55	1188.02	3.549e+06	3355.06	72344.9	146956	26335.2	931425	39424	32122	29695.1	4.49545e+06	1193.01	1522.44
520.514	16.5879	620.179	898.046	511.366	973.643	1130.44	67982.6	991.808	506862	5.57148e+06	670302	3.51698e+06	1.49169e+06	2.56669e+06	1.60314e+06	2.48088e+06	4.10358e+06	4.17667e+06	4.34572e+06	4.29342e+06	4.43123e+06	4.54275e+06	4.44968e+06	4.19731e+06	593.98	886.769	2.95376e+06	1.42605e+06	2.37815e+06	4.80789e+06	3.80824e+06	1.72895e+06	7.37442e+06	3.95844e+06	4.58854e+06	1148.03	1381.08	4.36662e+06	11470.7	1.26021e+06	3.06243e+06	3.1497e+06	3.74199e+06	1.65131e+06	1.88715e+06	7.29369e+06	4.13253e+06	1382.18	1143.47
381.301	9.87984	24588.5	25164	26377.8	27671	25234.6	67521.1	24562.6	560293	698641	780528	385596	175560	638719	2.15816e+06	3.33446e+06	5.6225e+06	5.56761e+06	5.56959e+06	2.07384e+06	6.12209e+06	5.84599e+06	6.21258e+06	5.54781e+06	24313	25438	248196	302019	346775	3.27236e+07	6.34023e+06	1.06514e+06	918679	778180	5.77053e+06	26028.8	31982.7	6.03581e+06	26513.5	212013	386700	316773	1.50588e+06	290349	250919	260449	5.60007e+06	25937.6	30885.2
734.577	17.3761	31924	205132	70040.9	161619	97767.9	428319	77450.2	1.5371e+06	3.1803e+06	1.19955e+06	709064	1.33511e+06	1.41861e+07	1.27959e+06	1.30503e+06	5.33772e+06	1.33526e+06	1.42411e+06	367433	1.38672e+06	1.53691e+06	1.4073e+06	1.33193e+06	50003.5	227467	1.81654e+07	9.51556e+06	2.07419e+07	1.67186e+07	1.7849e+07	658868	855637	441103	1.52526e+06	186227	145399	4.58693e+06	574639	1.31853e+07	2.56362e+07	799076	3.73453e+07	848426	7.06183e+06	1.18369e+06	5.83368e+06	28598.1	237020
382.444	7.57466	1063.8	2689.08	1145.2	682.751	364.896	953.765	2374.05	827703	7856.39	1.0473e+06	1.38152e+07	14253	9423.35	2.43561e+06	3.82467e+06	7.11366e+06	6.39427e+06	6.7845e+06	20584.6	7.50275e+06	6.96097e+06	7.50929e+06	6.46246e+06	3079.13	1232.51	1.42163e+07	2751.87	1.11077e+07	9.56933e+06	4.41495e+06	656230	28421	2.96196e+07	7.10301e+06	4133.15	2562.82	7.69997e+06	77450.1	1654.44	5524.21	3.47667e+06	1.85771e+07	2.70897e+07	34768.4	1.4736e+07	6.61282e+06	995.21	543.552
501.402	16.6595	1129.6	1627.93	3013.54	2540.84	2378.31	131668	3006.82	560218	8161.07	728641	9.62702e+06	5.33345e+06	5593.94	1.59127e+06	2.32353e+06	3.51342e+06	3.83684e+06	4.07186e+06	6.17114e+06	4.2656e+06	4.23164e+06	4.21108e+06	3.803e+06	1923.47	1757.61	7912.45	6838.5	1590.94	2685.1	869.634	9.95188e+06	4.54249e+06	6.56926e+06	4.03518e+06	2520.1	2272.05	3.92892e+06	47191.5	13808	12286.7	2.18407e+06	546.69	9.38637e+06	4.97396e+06	6.40105e+06	3.50977e+06	1954.17	2709.29
453.214	1.6655	413.173	578.902	527.798	655.149	824.131	2097.19	425.099	150257	18138.2	146727	5577.88	6162.76	15674.5	356091	665994	1.35932e+06	1.38517e+06	1.524e+06	40433.9	2.27598e+06	1.50629e+06	2.34596e+06	1.44372e+06	202.492	342.337	16521.1	16445.5	14280.7	25002.5	239867	10938.7	32269	19662.6	1.52881e+06	441.394	620.938	2.30084e+06	674.566	7170.64	25281.1	4488.91	100555	7030.16	13086.8	6093.93	1.59756e+06	414.446	597.338
872.549	1.35661	0	0	0	233.587	160.511	3471.27	0	265052	31031.2	308597	16145.3	8489.03	52301.5	472945	560067	665106	628396	570061	20975.4	587663	562489	576958	634158	0	377.938	28512.1	15885	78772.7	63614.3	90318.2	6707.74	38458.7	30350.3	593412	21.837	46.204	584358	1012.46	16989.2	38982.3	9738.31	184057	24012.7	7476.39	10635.1	662320	0	61.5665
591.04	1.27027	0	24.239	123.191	599.388	46.8935	10850.7	0	159419	13219.4	193483	9560.8	4444.35	19976.8	285884	345310	427395	382950	337050	6564.98	335779	341314	334196	393192	288.864	1237.23	4867.61	3674	25199.9	28532.3	49112.4	2652.08	8403.87	7068.56	367817	121.837	0	347698	147.061	4476.82	18372.5	2587.26	728109	6076.47	1235.34	2873.75	412150	50.6025	0
597.049	1.27706	22.154	127.186	95.338	1224.5	52.98	18227.8	21.629	158182	11817	184278	16577	3127.27	19748.8	271862	332247	423269	501030	547688	3577.65	587004	548972	585548	520710	252.321	1483.19	5268.61	1385.92	34097.9	32943.4	76134.8	3597.78	9984.51	7258.35	514865	86.1105	0	527608	183.371	2784.08	1448.35	3957.12	1.08148e+06	8557.71	311.014	3790.17	492059	23.714	22.8865
265.173	1.57385	7464.08	6868.71	8495.36	8128.19	6976.3	26833.4	7186.15	1.36121e+06	210202	1.53286e+06	93091.5	90382.8	172711	2.00012e+06	2.36642e+06	2.76524e+06	2.18537e+06	1.78898e+06	140343	1.80337e+06	1.81039e+06	1.83974e+06	2.22882e+06	6314.9	8131.67	73266.9	101495	152642	157972	196697	97617.2	104463	74862.9	2.12901e+06	6270.57	6429.87	2.06586e+06	7724.88	101131	194206	49592.3	694060	80739.3	47088.1	50838.8	2.44484e+06	6452.26	6413.63
303.307	11.869	26522.5	24960.2	21821.4	24293.8	24568	36913.3	21479.6	322730	464563	421487	704433	162512	196256	899421	1.26167e+06	1.85098e+06	1.44358e+06	1.10959e+06	219131	1.14707e+06	1.15811e+06	1.1692e+06	1.44728e+06	27631.6	22931.5	102688	100056	648132	268618	531313	802446	233571	899242	1.43114e+06	25671	33541.1	1.29983e+06	29821.2	147961	255970	345475	286255	1.03474e+06	290437	844957	1.58e+06	26924.5	34181.2
560.507	16.6852	3504.52	4108.33	1382.3	4737.41	4518.24	55259	1766.15	317996	2.52364e+06	403935	882627	510391	1.39432e+06	729897	911751	1.07926e+06	1.00997e+06	1.046e+06	746941	998246	1.06684e+06	991274	1.06247e+06	4503.37	2280.73	1.67343e+06	967618	1.05776e+06	1.797e+06	631538	460756	1.61978e+06	933872	1.10173e+06	3783.97	4349.36	967852	11817	899199	1.12258e+06	1.19739e+06	588735	449201	421151	1.86026e+06	981969	5177.88	4306.01
665.424	1.43201	1127.6	1260.27	1077.61	4121.3	1501.99	67302.3	675.054	727858	40059.3	864349	31535.5	13777.7	54839	1.19689e+06	1.43769e+06	1.72008e+06	1.7077e+06	1.68028e+06	21769.8	1.76227e+06	1.72157e+06	1.75451e+06	1.7474e+06	1227.71	3950.97	55810.7	19333	162761	143318	245205	14218.5	71317.8	45098.5	1.7484e+06	766.092	895.479	1.70228e+06	2907.11	26169.2	60861.2	23306.7	2.18623e+06	40913.8	18074.7	25050.4	1.75624e+06	1188.42	800.983
731.464	1.39293	437.331	191.157	151.243	3228.19	496.174	61971.9	24.407	667462	25161.7	801122	26094.7	8241.12	37395.6	1.16747e+06	1.36854e+06	1.64277e+06	1.62852e+06	1.5811e+06	13452.3	1.64224e+06	1.5685e+06	1.64428e+06	1.63889e+06	1014.68	2861.73	29660.9	7736.17	122794	96794.7	194128	9523.23	49932.8	26486	1.59904e+06	405.804	68.523	1.60821e+06	1465.68	12796.9	28076.3	16369.1	2.70005e+06	24986.6	4050.8	15753.4	1.66873e+06	45.843	90.9595
811.677	18.524	8691.07	45629.4	13127.1	25916.5	19971.2	105906	14648.7	596688	797513	796661	950895	699452	2.67606e+06	1.72867e+06	2.4659e+06	3.08933e+06	3.76547e+06	3.93424e+06	867868	4.14091e+06	3.99004e+06	4.20332e+06	3.89545e+06	11131.7	35112.8	1.4542e+06	1.39826e+06	5.77429e+06	3.07128e+06	3.92587e+06	395944	1.34921e+06	629036	3.56745e+06	36755	12791.5	4.45868e+06	133339	1.72122e+06	5.80989e+06	285795	1.57255e+07	1.58286e+06	1.22742e+07	1.07678e+06	4.11067e+06	5752.48	18040.3
433.208	1.66508	1072.22	1492.74	2075.87	765.193	1025.17	2841.76	1626.07	233984	9659.74	309851	111938	39360.2	8279.92	448454	556151	718423	630986	591236	51612.8	561158	577919	577095	641294	1158.53	1217.32	10931.1	6736.99	6116.7	2917.69	14159.6	129178	71425.1	92196.9	627538	1095.68	1440.49	639612	3583.06	10611.1	17721	58545.3	6122.72	86085.2	76665.5	107197	665536	1618.14	989.488
753.476	1.33871	171.481	218.976	339.967	2994.49	151.044	58507.1	141.989	632452	31199.5	756321	27290.3	7658.25	38522	1.08523e+06	1.32183e+06	1.5775e+06	1.59161e+06	1.50177e+06	12914.5	1.57372e+06	1.56226e+06	1.57757e+06	1.61731e+06	1075.57	2768.75	28611.3	12838.2	104255	90816.6	195919	14216	50371.3	24016.9	1.57191e+06	415.349	113.448	1.55298e+06	1294.46	21361.1	39398	12556.3	2.75097e+06	24484	4865.47	15569.7	1.63779e+06	199.095	69.2045
540.538	15.6782	3267.44	3412.9	2134.67	4644.42	3218.41	8192.96	1412.48	463102	228149	611622	94677.7	101142	43159.1	1.27343e+06	1.76215e+06	2.55496e+06	2.57112e+06	2.59457e+06	84313.1	2.56078e+06	2.6982e+06	2.53522e+06	2.55357e+06	3528.11	3189.14	52502.9	35092.5	104529	5.73182e+06	206963	111516	263637	86426.7	2.72041e+06	3696.18	3826.53	2.55277e+06	88689.7	45693.5	70049.2	107532	78385	73505.7	22110.2	175904	2.46395e+06	9883.47	5079.37
512.506	13.7409	4704.76	3583.78	2072.48	4305.3	3513.18	4222.41	2077.17	375705	25569.2	497548	18132.7	11242.7	25949.9	1.1178e+06	1.65729e+06	3.05862e+06	2.95141e+06	3.18548e+06	21181.6	3.27345e+06	3.33813e+06	3.31756e+06	3.0037e+06	4329.22	3092.58	13925	10063.4	13639.4	6.24423e+06	23277.3	21455.5	62999.4	21061.3	3.3299e+06	3153.08	3925.16	3.28847e+06	45716.5	9456	22154	13147.2	5693.56	24188	11496.9	17644.1	3.03577e+06	7342.81	5690.29
698.449	1.41307	0	71.8965	22.971	539.49	23.388	2508.92	0	197083	58629.6	225271	6766.77	50970.8	77971.2	314599	375348	429754	447044	414141	74365.3	420402	401132	417723	451217	170.319	209.889	11737.6	28828	24966	27667.2	138089	4234.93	50529	10663.1	435973	143.443	0	414935	234.393	33874.4	71885.9	3739.02	38089.3	7931.78	35105.3	5325.35	463409	23.616	92.826
1056.31	20.3632	17584	18847.2	20186.6	26726.1	19654.2	22426.4	17052.8	286468	2.59962e+07	333954	45322	35546.3	85248.6	683420	1.25054e+06	2.35754e+06	1.66466e+06	9.22424e+06	50332.4	1.14071e+07	9.23116e+06	1.14623e+07	1.6501e+06	17930	25154.5	37841.5	48299.7	46181.3	63373.1	53438.7	138608	32418.8	36882.8	9.43818e+06	16944.8	23819.3	1.15396e+07	17236.1	30162	28786.5	28882.9	114187	49944	25342	43001.9	1.9425e+06	17365.7	19353.1
668.636	23.2428	7828.88	18526.4	9212.64	17440.4	8920.11	68702.4	8514.67	1.12866e+06	574986	1.51132e+06	169524	278030	1.63354e+06	2.83428e+06	3.76906e+06	1.10585e+06	5.70412e+06	1.08698e+06	204999	1.37888e+06	1.0965e+06	1.32526e+06	5.54286e+06	9414.76	30970.7	1.02368e+06	2.64406e+06	5.863e+06	2.57312e+06	1.20298e+06	159328	335519	146206	960261	13253.9	6794.64	1.28738e+06	36873.1	3.92302e+06	4.2892e+06	272525	4.3242e+06	265511	4.69631e+06	144236	5.728e+06	8528.12	9741.75
866.822	23.208	20509.4	24105.3	19950.5	20951.9	30683.4	48743.3	20618.4	217648	491854	258953	619067	492873	208444	455874	625762	355292	853790	733096	649331	741432	752520	766246	379252	23157.7	23282.7	243133	113346	368024	542879	786474	511070	2.17828e+06	432594	364581	26012.4	17671.6	674965	31997.4	140758	377285	217222	296430	144347	270222	195791	863800	18468.2	20551.3
251.667	1.31814	205.917	74.261	152.999	1312	0	18656.9	0	311699	22554.4	356614	16426.1	8140.19	50558.3	518235	628334	791888	672083	574486	14573	619377	586282	627198	701128	849.648	971.898	30628.9	16306.5	87754.5	89845.7	101867	7667.49	22930.8	25086.4	684480	211.055	174.142	645882	1246.4	13603.9	33123.9	13640.3	803211	17732.6	6526.76	12422.2	748643	130.799	51.2575
547.014	1.28828	22.7475	103.766	68.426	847.817	0	23654.2	24.745	253899	18462.9	292833	11419.1	4992.06	22360.1	438957	516840	654443	684016	667112	6887.46	684969	665724	680533	701881	507.843	1750.16	9752.3	7730.44	45774.9	40435.9	84033.7	3855.03	14198.6	10011.7	692491	173.656	65.1165	690712	588.971	12178.2	28650.9	5014.71	1.26285e+06	9186.77	2728.45	4618.1	709295	23.184	50.694
576.032	1.25231	24.7715	44.813	50.0975	693.432	47.946	17351.3	22.308	235481	22093.1	280384	12964.9	4842.63	24641.6	411028	498633	626285	565666	528244	7860.39	537102	533067	538886	585256	604.45	1182.58	7525.61	7276.05	38811.2	42353.1	78011.9	3278.33	15832.7	6485.42	584181	345.378	27.5825	570276	182.627	11821.4	32092.3	4061.55	1.0925e+06	7876.84	4372.75	3820.4	605396	102.474	0
561.689	1.28775	0	53.7045	0	1071.36	74.9515	19689	23.0625	236091	15704.4	279627	13024.3	4942.18	21036.8	402434	495477	611939	624928	558372	7152.8	601712	555232	597659	634063	393.204	930.747	7009.2	6042.75	39077.7	37408.2	76900.8	2647.95	12168.3	8244.98	628976	101.365	0	600374	281.901	7907.05	22818.7	4644.9	1.132e+06	7121.49	2079.29	4366.28	649413	56.2985	49.4355
599.885	1.37542	201.44	310.251	262.959	1559.58	155.131	29832.3	96.328	335330	12569.8	381563	21962	5377.82	30127.2	528673	625559	733473	765357	796732	7665.81	840855	824368	854958	787479	420.054	1173.68	48570.1	5303.04	140875	105263	134724	8369.97	18846.5	40872.4	769069	144.918	68.6555	816988	2544.18	7241.58	13774.2	18417.7	760544	36950.5	3028.43	17843.1	777473	166.346	0
842.748	20.0182	3025.55	8259.97	3874.86	6240.51	16964.4	24167.9	5287.61	410278	2.76155e+06	523605	731185	972859	164889	870887	914152	856889	952078	1.00914e+06	1.4849e+06	972476	995052	965368	948006	4387.95	5992.42	440030	323822	1.86164e+06	1.87504e+06	6.25592e+06	1.56796e+06	2.76694e+06	1.15323e+06	950384	8176.02	3116.12	958942	46351.8	118663	1.45965e+06	1.80408e+06	387468	530428	27206.8	684506	864402	2541.7	3169.24
1280.93	16.0668	326.818	378.017	308.906	685.081	346.764	47702.2	199.137	186022	17350.8	236461	452899	485977	15513	367717	426846	338477	365382	353031	343369	313132	351096	299382	374519	379.798	48.164	8468.31	9222.61	3178.53	17799.1	3752.33	394985	404438	450349	353520	68.819	340.782	299764	37778	8324.91	5045.76	741422	1375.01	452572	226446	573075	321562	444.831	277.694
273.68	1.39287	47.899	111.035	23.5715	631.871	68.476	17428.8	26.659	265904	17860.9	304684	14022.9	7297.6	41056.4	436346	529099	657287	546946	490252	12240.1	506632	494356	504376	576215	401.298	903.404	24402.9	10115.8	79302	79894.8	87283	6542.88	19607.2	22054.9	559049	237.068	119.864	541374	1490.79	10631.4	23174.3	9386.61	686318	16946.1	5029.04	11503.7	588680	115.3	118.084
907.568	1.30916	0	78.141	23.0625	909.088	27.665	10737.6	0	178051	11763.1	220063	14506.7	2491.81	21863.4	367539	459886	585526	581721	562551	2564.97	587421	576021	595194	588442	0	1164.59	5442.32	1807.42	26687.5	26166.5	70190.5	3113.9	19580.6	6426.79	597543	21.6505	21.378	567745	99.4235	2412.26	7483.93	2545.13	985206	6487.92	460.189	3195.15	590277	47.47	0
569.374	17.9786	5979.11	6492.44	6819.9	7786.14	6526.8	171851	9333.73	405120	4396.32	494958	1.36851e+06	739941	7013.36	745599	826390	822965	783457	991299	1.23145e+06	881820	976925	836352	784028	6576.34	6352.86	6325.18	4924.7	2904.17	3963.16	1042.74	1.48319e+06	623038	2.37802e+06	997589	6850.42	4629.29	860619	55620.8	6972.19	6254.23	392819	577.94	1.15455e+06	655900	1.03461e+06	721480	5767.95	6423.29
834.798	23.0808	3166.99	2645.46	10023.3	5232.45	10173.2	19237.9	6404.57	227051	1.12575e+06	289637	949712	1.73753e+06	109108	498378	650341	914816	1.02075e+06	1.00605e+06	1.55293e+06	945153	1.02786e+06	940947	1.023e+06	4560.14	3367.57	410472	105162	585251	1.11034e+06	1.72461e+06	822578	2.89817e+06	1.00785e+06	909767	1143.47	2683.38	824240	9878.12	133363	1.08771e+06	493767	163045	377647	54973.2	270442	964284	1369.13	1888.43
746.581	17.6665	6535.35	11017.5	0	3480.14	0	145374	0	435791	1.3781e+06	517369	896355	1.27402e+06	1.01168e+06	921344	1.28848e+06	1.86953e+06	2.06998e+06	2.57131e+06	3.13902e+06	2.12233e+06	2.56015e+06	2.15548e+06	2.1594e+06	9029.98	1026.88	1.12917e+06	429844	5.28985e+06	2.56169e+06	8.29523e+06	1.14145e+06	2.60713e+06	2.26622e+06	2.63804e+06	4349.51	12341.3	2.1941e+06	54867.5	840954	2.44426e+06	969332	5.15402e+06	1.06187e+06	1.12573e+06	1.04438e+06	2.27871e+06	5848.12	24630.9
497.235	1.51019	359.446	373.217	279.711	628.635	455.637	739.6	466.372	137571	23178.9	141163	18791.4	15346.9	20071.1	335946	632070	1.27847e+06	1.3376e+06	1.45595e+06	38659	2.07853e+06	1.44432e+06	2.18601e+06	1.39241e+06	348.777	492.574	19444.8	14764.5	10706.4	25466.1	205369	23088.4	42025.2	21383	1.45836e+06	175.333	223.913	2.16102e+06	1157.46	20377.2	38799.6	6583.8	91273.7	20143.6	19107.4	14793.6	1.54226e+06	330.941	360.417
775.49	1.37416	77.018	84.413	60.056	2713.38	96.2	52264.7	49.2695	588840	30960.3	723853	22813.3	6453.84	40232.7	1.06584e+06	1.27233e+06	1.51924e+06	1.46262e+06	1.49352e+06	8346.06	1.46779e+06	1.46383e+06	1.48372e+06	1.47789e+06	848.591	2681.31	27652.5	11811	91676.9	75598	170543	6748.02	44335.4	19591.8	1.42734e+06	312.23	98.4575	1.49554e+06	1183.03	23640.1	36096.3	10604.8	2.67331e+06	20090.9	1954.84	11659.5	1.52585e+06	24.541	49.471
746.577	16.6764	4317.94	0	0	0	1579.66	175203	0	619031	688525	817521	423941	1.28429e+06	792397	1.57994e+06	2.17149e+06	3.08972e+06	3.05373e+06	3.23164e+06	7.53369e+06	3.30374e+06	3.27102e+06	3.29702e+06	3.13374e+06	5051.14	0	994006	507720	1.51002e+06	2.52545e+06	4.51359e+06	2.65601e+06	3.22827e+06	1.968e+06	3.27641e+06	0	10838.5	3.26308e+06	53425.7	535663	2.10371e+06	406720	1.99691e+06	1.35402e+06	1.46172e+06	545625	3.36584e+06	5801.9	23244.6
886.058	1.29471	48.2255	23.588	27.83	1090.74	25.175	14142.4	0	207444	11870.4	271916	13709.5	2486	17924.7	431248	535059	666460	643431	662006	2292.3	658804	664524	664533	646935	150.042	1043.33	5493.52	1543.6	27231.8	28179.7	69882.9	3473.31	16574.1	6891.38	656001	0	0	658364	193.085	1642.91	6037.97	3531.42	1.15309e+06	7732.34	107.109	2974.2	663980	0	0
643.41	1.37535	546.193	279.627	440.766	3089.95	613.974	63480.1	219.502	728776	24006.6	844470	34949	13197.7	76505.5	1.19072e+06	1.39413e+06	1.65202e+06	1.69128e+06	1.70514e+06	23495.9	1.75447e+06	1.68496e+06	1.77856e+06	1.71201e+06	865.915	3294.4	68984.2	1984.74	178695	153836	225088	14260.2	49428.3	49788.3	1.6528e+06	950.575	336.268	1.67109e+06	2819.97	1262.29	7176.87	24571.1	1.89651e+06	45970.7	7701.93	25219.9	1.75038e+06	100.285	150.744
523.341	1.44591	492.244	868.403	192.267	1579	1377.22	19245.6	436.435	207569	13614.3	233998	9859.1	4232.41	12241.5	321286	374692	443392	577168	692830	5906.49	756655	674694	756703	588137	1028.59	1798.29	18612.9	6514.83	46728.2	38964.7	94919	6022.32	4705.04	9200.02	579095	276.592	3078.45	646510	669.731	7209.79	7082.93	5295.95	645834	8405.98	3394.77	6437.22	542529	58.809	4114.3
554.397	14.4258	34045.6	34793.3	36106.8	39342.3	37410.2	165035	33900.8	405966	55775.5	510699	1.98776e+06	1.27154e+06	43341.1	950249	1.35666e+06	2.13741e+06	2.00798e+06	1.84749e+06	2.06561e+06	2.20325e+06	1.85757e+06	2.22667e+06	2.00847e+06	34179.9	30805	30183.3	28579.6	39554.7	41295.6	32687.7	2.06219e+06	1.55189e+06	2.31414e+06	2.00314e+06	33135.6	28145.4	2.29305e+06	70652.2	35938.1	35266.7	846009	35044.8	1.8373e+06	2.91303e+06	1.77505e+06	2.08588e+06	32931.8	33278.3
772.627	18.8146	25771.3	125125	51183.3	63439.3	36861.1	461312	62560.1	1.34477e+06	1.39729e+06	1.72691e+06	4.616e+06	2.67677e+06	594924	3.12918e+06	4.23573e+06	6.14661e+06	5.96225e+06	5.75598e+06	3.41765e+06	5.90988e+06	5.87697e+06	5.92722e+06	6.07052e+06	25461.1	70729.8	430179	371330	1.55483e+07	3.44674e+06	1.24982e+07	1.44832e+06	2.17554e+06	5.18344e+06	5.68263e+06	89317.6	12955.8	6.01671e+06	111643	2.17835e+06	1.71355e+06	3.39959e+06	1.14762e+07	2.00245e+06	2.47225e+06	3.11616e+06	6.9393e+06	12966.7	33025.3
797.502	1.32986	171.077	74.0595	225.024	2614.25	149.482	41193	80.19	539863	26271.2	653916	23667.5	7155.68	34799.5	974596	1.17918e+06	1.4057e+06	1.40404e+06	1.37838e+06	6338.99	1.35733e+06	1.38726e+06	1.3746e+06	1.42434e+06	805.506	2607.26	18982.3	9307.32	78922.4	69639.3	158649	7556.63	41145.3	18422.8	1.31824e+06	196.692	25.375	1.35571e+06	648.232	11815.1	27749.7	9507.34	2.44669e+06	17949.4	4135.53	11018.3	1.43816e+06	75.1685	0
748.534	15.8036	4509.95	7915.77	2706.62	7802.37	8185.68	94517.6	6176.53	406922	837813	611639	390876	392312	3.58645e+06	1.20428e+06	1.87929e+06	2.05322e+06	1.72203e+06	2.1335e+06	819998	1.99812e+06	2.1885e+06	2.02466e+06	1.69514e+06	4380.26	9234.25	3.9997e+06	1.21423e+06	2.17332e+06	3.55587e+06	3.64434e+06	557933	2.14006e+06	670702	2.20922e+06	8791.22	9708.26	2.08371e+06	49044.4	2.1262e+06	4.47996e+06	459075	4.12889e+06	851809	1.8725e+06	1.07962e+06	1.93698e+06	4628.69	8909.71
147.069	1.80374	1258.65	1404.43	1827.94	1121.38	1851.3	125264	2214.37	357432	1.71078e+06	473140	1.98396e+06	1.36005e+06	1.39198e+06	659607	836184	1.03735e+06	835138	757208	1.50294e+06	789169	733947	803926	853959	1868.94	1922.98	1.71951e+06	1.29441e+06	11511.7	375837	29632.1	1.89563e+06	1.12672e+06	2.0766e+06	887051	1196.75	3254.3	934134	107031	2.00239e+06	2.22e+06	1.22626e+06	15621.4	1.71963e+06	2.00098e+06	2.12462e+06	930445	38095.1	2001.16
832.666	17.9834	4650.14	14727.1	8619.39	20035.4	13198.2	93084.2	16528.2	560376	604692	696260	455462	656987	3.61755e+06	1.19365e+06	1.50291e+06	1.92014e+06	2.01313e+06	2.28456e+06	1.77469e+06	2.20255e+06	2.31319e+06	2.18702e+06	2.04698e+06	9481.99	27618.5	2.89955e+06	1.04435e+06	1.99186e+06	1.87473e+06	3.97049e+06	585338	1.11698e+06	1.08716e+06	2.23374e+06	19717.2	18364.8	2.27836e+06	68125.5	1.18689e+06	5.09192e+06	350583	8.02062e+06	588607	3.91151e+06	681478	1.95704e+06	4211.97	18909.6
131.073	1.75488	2684.75	3312.26	3262.77	2653.02	2473.39	20835.7	3342.69	208225	172315	220316	600431	395837	139604	290912	367841	405803	283252	551055	673499	562898	550952	568398	273998	2082.29	4361.09	80997.8	77253.5	31455.9	41231	45542.8	732823	424562	612804	270863	3050.93	2352.39	242377	11568.7	115749	170438	229183	89025.9	592981	609905	580439	294770	3576.68	3480.42
344.227	1.48969	4413.41	4189.43	5855.97	6887.48	5493.48	14049.8	4985.05	591701	128343	643454	36057.9	45137.3	102059	785602	896820	990192	1.51861e+06	1.95695e+06	61350.5	2.22693e+06	1.89003e+06	2.22583e+06	1.54798e+06	3545.63	6625.81	115428	112654
[truncated: 89 more columns]
