# Supplementary material for: Non-Invasive Differential Diagnosis of Cervical Neoplastic Lesions by the Lipid Profile Analysis of Cervical Scrapings
Source: Metabolites. 2022 Sep 19;12(9):883. doi: 10.3390/metabo12090883 (PMC9506087; doi:10.3390/metabo12090883)
Supplement: Supplementary file 1 [file metabolites-12-00883-s001.zip › Table S1b.xlsx]

## Sheet: Лист1
m/z	retention time	10_cb47_2010	08_cb45_2008	07_cb44_2007	12_cb48_2012	09_cb13_1886	10_cb14_1887	07_cb11_1884	53qc5_1930	54qc4_1931	14_cb17_1891	07_cb77_2116	09_cb79_2118	55qc3_1932	56qc2_1933	05target_1880	15_cb84_2124	05target_1881	11_cc09k_2011	05target_2003	57target_1934	05target_2004	05target_2112	13_cb16_1890	05target_2113	13_cb49_2013	11_cc01_1888	09_cb46_2009	10_cb80_2119	19_cb53_2019	21_cb55_2021	18_cb85_2127	16_cc10k_2016	18_cb52_2018	14_cb50_2014	12_cb15_1889	15_cb18_1892	13_cb82_2122	08_cb12_1885	12_cb81_2121	17target_1894	08_cb78_2117	17target_2017	17target_2126	24_cb57_2024	25_cb58_2025	23_cb56_2023	24_cb90_2133	20_cb21_1897
724.472	16.4453	5643.78	1044.35	3467.67	2724.4	137582	225100	353957	263033	447255	1203.58	795648	1.87765e+06	713464	972992	1.42691e+06	4449.71	1.39848e+06	1.62576e+06	1.59126e+06	1.62849e+06	1.59595e+06	1.6008e+06	537580	1.65126e+06	686030	1.33901e+06	2.26781e+06	2.68053e+06	1684.38	3267.19	3977.36	255208	583300	422519	1.06351e+06	795946	890900	1.2072e+06	1.41146e+06	1.56936e+06	5.42158e+06	1.64859e+06	1.73482e+06	1584.17	610.436	224289	280022	755037
702.488	17.3373	7401.94	1068.43	3815.54	2236.6	159520	183519	154548	227536	378138	1392.53	960240	1.82861e+06	557541	758130	1.08348e+06	7399.98	1.09093e+06	880678	1.19978e+06	1.31864e+06	1.2255e+06	1.15269e+06	345883	1.18975e+06	1.01529e+06	1.14055e+06	2.29332e+06	189895	3023.1	2564.51	4223.64	143670	978132	621913	721526	147972	772893	3.05642e+06	118588	1.23239e+06	478053	1.23806e+06	1.29582e+06	2494.9	633.76	308044	53170.1	183796
728.504	18.1969	6808.13	889.19	3427.49	4710.63	152947	461386	345582	202054	358330	1325.34	1.0562e+06	1.39856e+06	584391	799913	1.22977e+06	5282.21	1.24038e+06	1.98758e+06	1.39486e+06	1.4598e+06	1.42946e+06	1.4224e+06	361356	1.46599e+06	278909	1.78058e+06	1.85174e+06	1.42923e+06	1330.02	5849.62	5053.63	312168	250959	788404	687825	793675	969480	868693	753992	1.51814e+06	1.81015e+06	1.48371e+06	1.61452e+06	2565.78	531.39	207669	346613	541342
341.083	1.41679	4383.15	2018.31	2534.29	2721.96	25311.2	26340.4	91833	26590.1	61214.1	2574.24	325739	330428	78406.3	100176	117281	3802.99	116318	23700.1	143382	120855	147191	126164	111720	128512	171914	238606	3.5797e+06	97878	2471.01	2057.37	2456.93	15038	87815.4	546290	205877	6392.38	438037	722898	292235	122696	129191	149133	131162	2642.68	2776.13	66729.2	9771.55	64021.6
843.52	16.8393	598.592	52.62	1046.48	443.72	113669	69769.7	168948	47364.7	65315.8	246.364	73464.2	131289	103268	134155	186331	488.128	186736	179057	198705	184979	193368	192895	162246	197622	99533.2	225292	268289	201310	318.577	560.947	925.906	158361	107037	85947.9	214021	321962	73469.2	267420	124247	190552	302153	194943	204431	109.768	147.785	38732.5	102160	72395.7
834.458	16.6209	1434.44	178.969	1527.43	1635.8	143595	185737	425613	59324.3	74408.3	1565.44	214337	136030	99305.9	118335	128299	1289.93	138376	249002	273652	131035	266511	266780	409898	272329	64965.6	224989	406346	173786	628.296	1572.73	2781.96	254199	61048.3	258780	749781	704123	300465	396258	118693	153337	103610	284047	315302	533.312	380.239	81046.4	386604	573818
750.489	17.2718	8351.58	2168.84	8465.27	7105.24	599685	1.19875e+06	1.74614e+06	386212	658231	4657.97	846063	1.77025e+06	1.0854e+06	1.39701e+06	2.06867e+06	6549.28	1.87761e+06	3.06708e+06	2.26426e+06	2.20224e+06	2.0433e+06	2.29153e+06	1.55034e+06	2.16173e+06	289901	1.99502e+06	1.76255e+06	1.25786e+06	2638.53	10427.3	12179.5	1.0342e+06	269132	551334	2.75831e+06	3.58529e+06	982271	663017	742201	2.14813e+06	1.04101e+06	2.07822e+06	2.39523e+06	4251.39	1168.13	117278	1.39801e+06	1.75179e+06
733.495	14.5813	454.714	93.043	421.397	217.078	68704.7	81741.4	164556	64369.3	115178	282.977	302103	389292	213279	293611	456712	938.831	447485	342647	504993	513638	516387	514827	79789.6	530354	195439	428961	556469	976984	97.818	89.77	945.855	180492	180873	262148	239106	546849	215331	722944	401856	508848	2.11981e+06	506333	562992	24.24	0	106795	74551.9	92712.9
861.637	21.2236	63676.9	950.825	16681.7	11964.9	247078	967350	134229	582743	731948	4731.64	364638	692419	761277	895809	1.28405e+06	7811.43	1.28623e+06	1.48731e+06	1.47132e+06	1.46018e+06	1.4142e+06	1.30887e+06	603923	1.33874e+06	465909	939842	2.38673e+06	998759	9553.85	21199.5	31418.6	477710	924362	510333	1.68388e+06	1.46386e+06	582066	1.37411e+06	757801	1.64118e+06	1.46691e+06	1.38924e+06	1.49923e+06	13779.4	1408.95	223052	386038	221811
810.468	16.8225	3247.8	1292.5	5285.51	8620.13	129329	155358	267495	118443	200535	2979.91	190307	591569	280443	360647	459367	5278.97	460625	621672	633060	517771	627568	467129	236888	470781	216184	484377	598049	1.01484e+06	3783.2	6962.22	7436.73	214104	352980	166592	481922	459204	432122	293765	452707	514117	758402	659858	534360	3693.78	776.277	65727.2	248737	372161
832.544	18.7128	41963.8	5560.93	26377	18572.1	340170	766467	738847	694841	1.25866e+06	8358.6	1.29538e+06	3.93235e+06	2.03671e+06	2.72099e+06	4.40486e+06	30448.8	4.33771e+06	3.60801e+06	4.94115e+06	4.94666e+06	4.98243e+06	5.08827e+06	787983	5.15288e+06	1.97902e+06	3.96312e+06	4.87789e+06	8.35563e+06	12447	30045.2	36077.1	1.30648e+06	1.42018e+06	795450	2.09145e+06	2.52733e+06	1.98305e+06	953225	4.4026e+06	4.99981e+06	1.07819e+07	5.105e+06	5.42821e+06	11751.3	1080.93	430416	831900	1.35589e+06
814.441	15.8042	823.932	142.284	389.295	378.569	257192	336922	545165	60432.5	101959	1191.44	48298.1	76985.3	148079	189774	241875	146.031	240228	304154	236401	270450	229654	237866	583427	246659	74099.5	455319	239669	109029	89.918	683.074	1050.69	82311.2	73286.5	93330.5	554314	253475	99585.1	100880	64572.5	250922	99534.8	236133	270121	148.499	0	15982.8	299901	383697
752.5	17.5196	2295.71	248.68	2049.49	3050.75	140734	309551	345422	171489	297211	449.92	500784	988323	441864	616414	828742	3687.73	831337	1.29122e+06	910462	997737	935825	943785	322255	953049	322462	746511	823321	1.37913e+06	854.605	3063.51	3680.51	277879	287521	242136	757077	840518	462328	514089	695567	953661	2.87028e+06	953600	1.06394e+06	844.755	142.87	105497	191829	417808
817.501	15.6667	3195.38	147.239	2370.8	1670.72	114320	165193	187726	79059.7	136539	303.687	185871	194662	187658	368275	468651	1442.29	489266	327965	484296	521417	381252	537227	85085.5	552641	158352	566381	665270	279187	627.544	2119.2	2502.33	63437.8	242344	85292.1	158025	448907	83805.6	901030	162661	567438	601838	470146	576720	545.248	147.053	52254	146532	94244.4
716.471	16.6212	3962.7	373.021	2359.64	1331.14	206311	280248	436448	211351	369599	1297.5	236351	1.13251e+06	576490	842700	1.19944e+06	2238.45	1.18525e+06	670738	1.36582e+06	1.42481e+06	1.38851e+06	1.35358e+06	469317	1.41219e+06	419775	787516	1.80681e+06	2.65466e+06	1903.09	1786.22	2636.72	691597	748156	204845	1.26859e+06	2.22438e+06	720077	543348	861319	1.45936e+06	2.14006e+06	1.40611e+06	1.48565e+06	940.793	191.533	132767	474864	658431
859.629	19.6053	40305.4	1875.01	18526.7	14605.5	137214	324780	443815	175132	301933	8542.18	686939	864793	233009	309450	862970	10960.8	640376	671067	991654	937057	996513	985026	335969	1.0036e+06	718824	629699	1.94301e+06	939172	8170.04	26135.6	22854	700667	249833	532911	930636	2.55346e+06	613252	803670	1.22423e+06	1.01147e+06	2.34406e+06	980325	741691	10421.5	770.655	597792	603563	649506
872.627	19.0255	10552.4	2271.42	3374.64	3868.92	55280.1	35570.7	47228.1	67748.5	115201	987.065	325977	475526	183633	239987	507210	2871.43	497050	138013	207636	421838	195619	586874	55918.7	582144	378540	519427	915739	857838	2428.09	4571.48	3052.38	47934.6	207293	234293	283419	86565	214987	753700	497948	479847	1.60261e+06	250597	546917	2077.77	2543.29	286216	36692	83913.5
752.656	21.4831	8197.18	588.65	2350.47	2510.92	39870.8	32690	29524.5	173537	205748	1364.02	280596	136917	250053	290385	390975	1560.46	381348	225988	422221	427619	417126	420351	559516	419630	151903	482361	710198	86192.2	2863.43	4525.55	4367.03	46485.4	328571	341431	147675	10874.7	150711	904225	295947	403343	537485	398596	432815	3467.13	1001.58	172937	7711	63295.8
740.467	15.8948	1645.76	147.932	1134.31	321.082	129214	148348	277629	108220	182191	418.628	65224.2	399293	297078	382077	539278	1652.11	542686	353135	555681	642308	571617	602790	248879	597118	119960	416198	487468	988026	909.42	445.072	1924.96	320089	263340	63146.2	725638	1.21183e+06	280275	366085	272001	637489	1.17378e+06	588998	709336	313.408	128.831	57805.5	243541	233078
766.478	16.6577	4453.54	472.438	3386.47	2558.43	398593	516478	1.27723e+06	193873	178859	2700.97	593339	481873	275701	699023	1.33306e+06	3515.3	1.11024e+06	840363	1.05763e+06	1.29737e+06	1.0597e+06	1.05237e+06	1.27317e+06	1.05761e+06	203720	663659	449865	721638	1237.22	3774.96	4847.74	735791	195772	240508	2.66328e+06	2.84225e+06	284799	1.08568e+06	406430	502589	580704	1.09406e+06	1.22848e+06	1485.21	122.789	211352	1.27519e+06	1.81373e+06
655.372	6.87829	469.162	122.207	103.461	578.053	348076	9295.91	396329	82953.5	203460	414.146	808413	1.06499e+06	356655	505329	769912	187.713	766599	4274.81	748652	1.02372e+06	758550	899179	9768.27	934349	1.11041e+06	158253	1.29391e+06	1.37688e+06	408.553	282.794	327.104	3836.84	2.11396e+06	635687	5988.84	478237	921618	785737	1.82224e+06	821227	1.49418e+06	782501	1.01541e+06	197.626	261.531	1.91243e+06	503130	2.77362e+06
672.445	16.1419	2470.27	290.247	1169.48	389.399	48152.1	34129.1	30173.3	105592	178058	2089.82	490862	1.01954e+06	272378	372636	540149	2394.15	521648	225429	597531	609610	608745	596899	86692.1	618981	364046	508194	1.09786e+06	1.47519e+06	764.49	556.224	1496.53	34349.8	446974	203972	125244	33891.2	315883	914625	399126	605400	1.13303e+06	620892	635075	568.102	222.148	100319	21230.6	55390.4
790.446	16.2577	3184.28	218.406	2365.57	1691.27	262733	376449	588545	131177	198708	2056.92	144082	351398	287311	353045	372431	1623.54	383160	746271	458606	423434	440991	404209	607855	414910	96497.6	477879	673809	256989	710.093	2932.67	2857.62	210806	131526	142378	711256	811578	254249	304520	157576	430359	210118	866486	458297	810.556	186.362	48408.8	404333	990382
883.474	15.2878	4235.81	335.114	3101.73	3412.09	326805	305159	740477	155947	279302	858.407	478221	643220	428795	518671	702665	2782.03	706947	1.0081e+06	726450	693690	716652	714666	297909	730854	379044	742667	793197	665174	1088.79	2069.5	3713.12	479461	549258	369614	683540	883344	395499	1.11526e+06	468386	748318	758012	662731	759589	912.657	95.043	167009	376783	388839
826.613	18.9199	4191.97	262.825	642.02	174.46	41593.4	33680.4	19123.2	81144.3	136612	160.555	244087	364841	211761	270060	283908	517.71	285316	187007	339575	487860	349259	366278	43500	378320	328311	373968	1.07859e+06	665593	493.07	498.545	347.005	29717.9	263173	204122	207452	66710.7	194559	515970	417128	371572	1.18211e+06	436784	477789	278.215	188.15	156881	28507.1	44653.6
826.498	15.8141	2671.54	654.251	8861.61	2448.31	1.00178e+06	1.04067e+06	2.69987e+06	300848	520113	8720.21	132716	362860	815270	1.0709e+06	1.5134e+06	4707.24	1.46122e+06	921908	1.60593e+06	1.70811e+06	1.62202e+06	1.69159e+06	2.59234e+06	1.65815e+06	240006	677084	546448	1.76601e+06	1887.28	11562.1	12720.1	1.29323e+06	212336	281768	4.74835e+06	4.15317e+06	493492	393930	653923	1.61494e+06	1.8204e+06	1.65017e+06	1.76998e+06	1994.5	325.348	105634	1.67641e+06	2.21213e+06
255.214	9.553	61118.8	60071.3	60006.9	58500.7	5.32858e+06	8.03116e+06	9.08352e+06	950821	2.20621e+06	68654.4	7.64785e+06	9.35951e+06	3.91418e+06	5.39561e+06	7.59522e+06	69451.6	7.07138e+06	650473	7.33946e+06	9.23347e+06	7.43289e+06	9.018e+06	5.31686e+06	9.38116e+06	7.93987e+06	5.25893e+06	14756656	1.11479e+07	59878.7	59583.7	73572.2	1.66953e+06	1.0214e+07	4.54347e+06	1.26657e+07	5.14716e+06	7.61458e+06	1.20561e+07	1.31498e+07	7.62342e+06	1.04422e+07	7.34886e+06	1.03628e+07	61494.5	57673.4	9.19979e+06	5.82521e+06	1.00997e+07
700.475	17.1857	26382.9	3445.48	10752.2	9884.62	600806	921250	899997	713531	1.20532e+06	4784.9	2.35087e+06	4.28712e+06	1.81263e+06	2.41282e+06	3.43308e+06	17812.9	3.50014e+06	3.93955e+06	3.80951e+06	4.01254e+06	3.8044e+06	3.73834e+06	1.31176e+06	3.81356e+06	1.1178e+06	7.91513e+06	7.94091e+06	5.3782e+06	6150.1	9437.78	13130.5	855591	1.61702e+06	2.41545e+06	1.9986e+06	1.00906e+06	2.76953e+06	5.84304e+06	2.55045e+06	4.06909e+06	5.78589e+06	3.89431e+06	4.16527e+06	10422.9	3734.23	567671	569495	1.15899e+06
747.509	15.3319	32770.2	6200.15	25447.4	27674.7	2.32005e+06	2.24473e+06	6.06799e+06	1.10026e+06	1.9693e+06	12269.3	3.76604e+06	5.67223e+06	3.29026e+06	4.64271e+06	7.64396e+06	24021.1	7.43234e+06	9.59868e+06	8.63445e+06	8.39608e+06	8.73448e+06	8.86128e+06	2.12236e+06	9.03179e+06	3.16425e+06	6.95249e+06	1.11049e+07	9.03676e+06	17995.4	24064.2	34929.7	3.47689e+06	4.13016e+06	3.00128e+06	6.08867e+06	9.95005e+06	3.19702e+06	1.05275e+07	3.97073e+06	8.70182e+06	1.88364e+07	8.56546e+06	9.41122e+06	14258.9	2938.15	1.50498e+06	2.83896e+06	3.10242e+06
804.515	17.1826	44713	11860.5	44479.8	30176	1.40836e+06	2.50191e+06	3.53294e+06	1.43262e+06	2.64413e+06	23567.4	1.37065e+06	4.2874e+06	3.78414e+06	4.79655e+06	6.716e+06	32944.9	6.63743e+06	6.01606e+06	7.15602e+06	7.46128e+06	7.25036e+06	7.25954e+06	3.82916e+06	7.3415e+06	1.88468e+06	7.57762e+06	7.17136e+06	8.92564e+06	21293.7	48656.8	56164.7	4.56359e+06	2.57522e+06	1.16697e+06	8.02151e+06	8.89768e+06	2.70765e+06	1.49876e+06	2.86582e+06	7.39418e+06	7.91442e+06	7.25143e+06	7.89551e+06	19586.9	5238.04	302968	2.13615e+06	2.90177e+06
744.499	17.6613	8831.68	2082.2	6136.84	6355.67	331274	647694	766419	417469	746819	3107.23	917789	2.12525e+06	1.1361e+06	1.38021e+06	1.98694e+06	8044.93	1.98042e+06	3.30545e+06	2.25658e+06	2.34787e+06	2.28482e+06	2.21034e+06	896197	2.24957e+06	560710	1.7339e+06	2.2067e+06	3.22141e+06	2539.8	9054.86	10155.4	728043	832359	589910	1.66059e+06	1.31652e+06	1.11836e+06	997823	1.25131e+06	2.32331e+06	3.39143e+06	2.36992e+06	2.55361e+06	3443.71	1298.05	204962	661129	995241
698.46	16.399	9842.59	1174.43	4829.43	3725.75	230725	234966	201344	434284	745078	1251.89	1.84141e+06	2.67826e+06	1.16882e+06	1.65556e+06	2.3257e+06	7089.98	2.33197e+06	2.37418e+06	2.66032e+06	2.77834e+06	2.75654e+06	2.67201e+06	301569	2.71546e+06	693330	2.85372e+06	4.82027e+06	3.42405e+06	3161.59	3955.98	5556.41	340346	1.04577e+06	1.83424e+06	622364	629134	2.54531e+06	3.66358e+06	2.23975e+06	2.84256e+06	3.40646e+06	2.77472e+06	2.89207e+06	3962.67	963.476	640327	249812	519708
722.458	16.2028	7546.5	1273.35	6004.32	4689.54	1.08633e+06	1.5465e+06	2.8078e+06	478590	813741	4901.79	774919	2.05574e+06	1.24533e+06	1.68438e+06	2.37492e+06	5092.82	2.35165e+06	3.02078e+06	2.65579e+06	2.69672e+06	2.67573e+06	2.64637e+06	2.75181e+06	2.74571e+06	505287	2.18127e+06	3.78884e+06	2.02515e+06	2236.96	7704.96	8165.36	720867	451857	720348	3.91837e+06	2.52998e+06	1.28876e+06	1.1776e+06	1.00326e+06	2.70561e+06	2.08795e+06	2.71221e+06	2.95495e+06	2311.47	550.771	170687	2.19584e+06	3.03592e+06
802.499	16.2154	19575.5	5385.48	26460.5	14909.2	2.10258e+06	2.37885e+06	3.96228e+06	1.1863e+06	2.09138e+06	15735	945447	2.86401e+06	3.26562e+06	4.25286e+06	6.01283e+06	22694.8	5.75012e+06	4.48477e+06	6.56552e+06	6.46699e+06	6.61978e+06	6.68721e+06	3.04026e+06	6.78822e+06	1.42781e+06	7.26938e+06	4.62033e+06	5.18386e+06	11725.6	27533.6	39448.2	5.78703e+06	1.87588e+06	1.22854e+06	7.65556e+06	1.84957e+07	2.65028e+06	2.0224e+06	1.89795e+06	6.27634e+06	4.74259e+06	6.75696e+06	7.23151e+06	13430.9	4111.69	454708	3.22418e+06	3.88962e+06
830.529	17.6475	27831.8	6375.83	29022.7	17773.5	1.08632e+06	1.71817e+06	2.45831e+06	1.17908e+06	2051616	12225.5	1.17537e+06	3.58213e+06	3.12908e+06	4.06472e+06	5.17539e+06	30639.9	5.13609e+06	4.50055e+06	5.82573e+06	5.92192e+06	5.8397e+06	5954795	2.04736e+06	6.01394e+06	2.10221e+06	6.39544e+06	4.87705e+06	8.47163e+06	13090.1	31581	39063.1	2.94671e+06	2.06742e+06	1.11212e+06	5.08638e+06	8.94829e+06	2.39351e+06	1.65579e+06	3.67624e+06	5.71409e+06	8.56834e+06	5.85329e+06	6.61171e+06	14341.9	3537.44	360234	2.11355e+06	2.55001e+06
742.482	16.8411	6004.94	1095.27	5173.83	4018.14	404364	583466	839203	404911	701512	3227.07	482039	1.86119e+06	1.07839e+06	1.46686e+06	1.91614e+06	6327.03	1.92598e+06	1.66211e+06	2.12842e+06	2.20187e+06	2.16131e+06	2.25956e+06	833917	2.30608e+06	581502	1.47327e+06	2.23691e+06	4.3316e+06	2955.27	4882.53	8123.91	580821	1.04047e+06	455859	1.68794e+06	2.00574e+06	1.39112e+06	869725	1.5217e+06	2.28894e+06	4.06837e+06	2.22831e+06	2.57879e+06	3151.07	1359.84	201613	958438	1.28719e+06
859.626	21.0304	116526	2756.87	33720.4	28146.8	1.5188e+06	2.84725e+06	2.13878e+06	1.63994e+06	2.15306e+06	16705.2	1.34978e+06	2.05373e+06	2.12635e+06	2.84859e+06	3.50718e+06	20879.1	3.5214e+06	4.147e+06	3.73409e+06	4.02373e+06	3.71055e+06	3.29404e+06	2.17313e+06	4.05065e+06	1.82227e+06	1.73056e+06	5.11782e+06	2.89333e+06	24284.5	63155.4	78181.9	2.15552e+06	2.6666e+06	1.61236e+06	7.07158e+06	9.27564e+06	1.4233e+06	3.71651e+06	2.09089e+06	4.14586e+06	5.47244e+06	3.81659e+06	3.72051e+06	33486.6	2422.91	628115	1.84789e+06	1.56937e+06
726.489	17.4847	6264.23	1184.15	3533.05	5425.8	142458	346670	215799	264920	451362	844.63	952404	1.24526e+06	652289	895667	1.33379e+06	5018.81	1.34478e+06	2.73573e+06	1.46225e+06	1.47836e+06	1.50639e+06	1.4337e+06	241821	1.46902e+06	267304	2.09498e+06	1.8226e+06	1.41394e+06	1849.44	4089.89	6177.77	292382	379324	828786	538542	592954	1.12453e+06	1.45285e+06	825961	1.54024e+06	1.56763e+06	1.54293e+06	1.58245e+06	2695.06	887.525	219402	183129	387396
938.466	16.2753	1782.68	256.34	3129.45	1102.64	219970	245800	363359	112073	180515	805.672	70600.5	140539	228915	251661	305848	1263.7	302787	353396	303924	254776	309726	295166	281466	303358	97918.2	520795	197251	34069.2	334.31	2583.97	4617.09	554676	187584	97011.5	493586	628853	170501	181502	106065	280401	41066.6	277654	294462	736.99	26.39	43380.5	228616	206588
321.206	3.7937	980.174	293.954	511.666	389.385	179410	293007	1.52824e+06	38475	70368.4	734.799	58122.8	2.35601e+06	110178	116084	246920	454.12	169050	43953.1	307382	281885	325070	356753	26396.9	346404	27000.5	381301	950612	2.28289e+06	435.381	226.371	372.444	33056.4	35259.3	31284.8	1.65344e+06	64099.7	20914.1	1.65503e+06	19672.5	185615	19469.7	299179	359579	433.164	207.359	31073	25074.5	1.03113e+06
536.465	16.6502	25.689	48.23	72.31	21.93	377974	310897	550119	211024	355356	173.629	827648	659276	546528	724546	851260	124.133	829178	607065	968975	1.19029e+06	973899	1.02406e+06	697458	1.04112e+06	419273	909773	1.50668e+06	853797	104.63	217.358	116.97	173531	255823	1.11493e+06	665394	383187	367659	1.09591e+06	380057	985826	1.14115e+06	1.11357e+06	1.21157e+06	185.771	24.36	193931	635099	810857
790.535	18.3849	12543.4	1557.16	13422.8	12204.1	80113.2	318217	158981	262094	500480	1327.55	965673	1.47154e+06	814199	1.05736e+06	1.6439e+06	13446.3	1.67004e+06	1.95679e+06	1.88399e+06	1.79655e+06	1.88737e+06	1.88892e+06	203168	2.06702e+06	511811	1.38314e+06	1.25276e+06	2.41008e+06	4007.42	17466.4	16628.8	331053	370248	501383	573291	566198	615779	711390	753161	1.9505e+06	4.12683e+06	1.8373e+06	2.20211e+06	2896.73	282.875	65444.8	150891	283799
748.475	16.1525	7858.31	1236.09	6743.29	6285.34	347019	668301	907068	200019	363111	2854.12	350975	792321	553647	771030	1.07126e+06	7678.68	1.04245e+06	1.18232e+06	1.19983e+06	1.26859e+06	1.24166e+06	1.217e+06	878654	1.24777e+06	277018	1.28991e+06	996879	943269	4259.59	7543.2	12319.6	383414	359659	341541	1.52671e+06	1.622e+06	426236	294959	511728	1.21074e+06	1.4066e+06	1.24894e+06	1.35587e+06	3551.84	517.897	70433.9	716682	1.20404e+06
914.692	20.6308	15037.8	3537.09	3972.42	4648.74	77702.9	76400.8	34017.4	302807	468060	3841.97	503785	594628	482321	486153	543582	4404.12	550885	278805	577480	574967	596024	604637	252014	611682	434543	454858	1.57323e+06	1.05869e+06	4276.21	3954.82	4562.95	25329	964599	376328	635746	7311.12	413538	1.6293e+06	1.35393e+06	528422	2.81069e+06	585931	627401	4174.06	4096.05	483676	18249.8	62160.8
1016.65	17.8464	2574.3	2087.98	1908.55	2901.3	56170	395070	125352	129770	222402	2003.66	790062	731042	358464	469184	765105	2259.74	743475	2.33293e+06	863954	795484	853745	867144	71466.8	867912	111028	629180	319149	370904	1727.26	4454.62	1975.16	231013	77377.9	277134	299197	340405	361166	209589	99478.6	821846	485410	827498	899902	2425.73	1796.08	7604.91	81819.5	209674
708.598	20.4483	5936.91	403.6	1048.37	481.39	69158.9	52919.9	53871.4	183516	349721	590.95	456699	438306	413880	471331	609313	653.41	608563	202002	710404	615737	711503	666493	237223	672370	238798	560441	1.43783e+06	455430	1225.06	4253.16	3539.29	140887	151636	907862	175576	101923	225058	753111	320635	614385	841182	665264	652801	1845.61	351.84	137174	58728.9	104553
854.644	19.6393	9188.36	630.595	1189.06	1406.87	58278.2	31609.2	16030.3	62020.3	144209	391.86	549063	669815	213373	410751	456203	846.635	461777	261520	519148	752330	531799	480627	47422.4	551700	852767	395066	1.7955e+06	1.2827e+06	1218.85	1370.97	1069	29813	597581	626437	287502	38038.3	577015	1.1293e+06	885157	565157	2.14304e+06	665137	697244	930.775	1245.7	507184	33304.9	40483
872.497	17.1557	11883.3	2407.5	12088.2	7580.65	324529	549361	750012	296293	487769	6456.94	34302.9	247875	655860	780897	1.0798e+06	8238.16	1.13371e+06	1.03256e+06	752809	761608	1.06732e+06	755822	868803	748595	285223	1.28523e+06	618614	754883	4330.53	12035.5	15084.1	995066	546852	194472	1.46707e+06	979898	45122.7	311035	259792	1.0793e+06	682250	665927	779970	3269.51	885.3	53881.6	54361.3	227758
776.487	15.9218	3497.78	637.319	4879.66	1057.85	245790	220446	451502	184045	331834	2299.02	156503	766524	535666	665549	926627	2047.25	897621	519979	1.01824e+06	1.08075e+06	1.0339e+06	1.04895e+06	462104	1.0602e+06	416063	830823	913227	2.10362e+06	3797.26	4945.66	5205.28	397066	777754	157514	1.21053e+06	759409	437293	162493	512789	1.03892e+06	1.5489e+06	1.02707e+06	1.16174e+06	908.334	297.872	73861.7	271657	384919
687.492	15.3147	2368.79	308.856	1576.13	1992.11	213272	208015	505917	159695	300825	694.817	340730	553623	486070	660309	535045	1842.97	553472	965263	643686	1.18165e+06	669217	670127	230661	715680	344613	648137	1.06576e+06	881617	1240.22	1829.7	3864.88	390047	463770	333652	593108	984251	339251	865305	409562	888541	1.61622e+06	933254	1.05073e+06	899.112	22.86	183159	367414	360884
666.556	19.5405	5303.68	584.115	1379.16	1079.09	211350	229758	295056	69838.8	119051	734.025	448495	374725	205305	286147	640997	660.215	617699	290484	695724	549605	685422	703846	342934	694832	200614	626508	942476	367497	1159.77	3893.42	2188.82	210643	56290	760492	438613	562305	290517	341843	238579	611182	666423	625520	646563	2298.16	557.375	114501	556366	795898
831.597	19.6415	20731.8	590.975	8215.39	5515.11	646889	115037	542525	248591	548976	3450.05	649665	854271	595752	899773	1.30537e+06	4045.49	1.32054e+06	1.06751e+06	1.51851e+06	1.44209e+06	1.47937e+06	1.48491e+06	537193	1.5163e+06	754021	858880	1.48031e+06	1.22325e+06	3425.09	14242.3	15176.5	1.41722e+06	374182	750082	1.5764e+06	4.69346e+06	626423	988223	892708	1.43728e+06	1.8243e+06	1.53302e+06	1.75977e+06	5383.77	233.455	332065	1.60889e+06	1.20073e+06
680.57	19.8326	2163.68	193.075	369.12	772.315	108823	77699.1	109156	63502.3	115364	524.35	323003	260945	207057	277769	512444	768.61	483699	144418	515106	447900	499640	526661	177691	530545	122726	351441	520741	292002	489.25	2283	1437.08	129077	37779.5	679169	182287	236733	174304	312441	175390	482070	483146	466308	528492	1134.38	46.46	59070.8	206347	265149
812.483	17.6496	2416.27	735.84	4128.86	3771.4	90079.8	174770	203927	107009	181285	1497.87	260721	562680	276716	360909	495299	3612.35	517494	839224	572019	570015	580768	537331	215131	552733	154104	468691	543905	756543	1197.79	4175.45	4879.63	183480	238749	180621	444976	323572	321038	297899	333139	609816	644310	594952	600182	750.794	457.261	66572.3	178126	297415
627.277	1.38786	30.39	0	21.294	23.804	19961.2	41973.5	13421.8	10825.6	10212.9	23.16	5351.2	1949.32	17773.1	23409.9	49795.8	0	44153.1	10461.8	62179.6	26400	62353	37395.6	19748	39583.2	6588.93	3953.96	5287.83	2638.14	24.5015	26.265	23.299	28450.1	15649.9	1685.49	58539.4	1157.87	1500.3	18122.3	2543.65	37234.7	3362.85	47549.7	28876	26.871	0	6599.44	11260.7	1289.1
319.204	3.82004	1492.29	1056.45	1031.22	953.968	74295.2	17190.5	33477.6	21130	35283.5	4040.93	102356	136882	61060.3	86969.1	45587.5	641.362	149841	95895.4	131180	24335.3	173687	155051	76555.4	22632.8	28269.6	213285	24874	23985.7	862.299	801.698	509.308	44370.4	12050.4	63973.3	14524.9	42777	27520.1	30358.8	23130.6	11654.2	21267	52503.5	28930.3	832.302	713.138	34358.6	46788.1	452097
540.29	4.94512	1858.55	48.148	94.7725	295.226	394343	437406	662682	49368.4	45334.6	433.731	60828.1	349812	172514	242639	503598	223.544	500026	340063	606804	444294	613138	637800	355869	651691	373019	181163	2.31132e+06	517392	182.555	259.452	522.038	218951	155618	60671.6	1.54314e+06	1.01543e+06	132227	168619	278913	491878	423702	531923	616696	237.052	77.4505	89187.2	346557	372863
323.196	9.45371	1863.38	1380.27	2088.15	1083.39	134675	214683	229330	51790.9	47935.7	1915.73	207367	232455	28334.3	44570.9	96364.7	1639.71	186169	37578.6	179370	187703	112158	61435	168317	48976.4	119710	92181.4	244423	95131.8	1391.02	1067.25	1533.16	69124.4	135002	131374	237309	25056.1	202158	266530	278276	74649.3	76994.7	133640	231471	1544.21	1409.54	122982	74276.1	142351
803.568	18.1809	4115.72	230.025	1495.29	1077.45	299747	284180	403907	71734.8	140754	1865.31	29916.5	382206	232772	309070	461580	2244.61	463740	366490	521126	518901	513852	537292	373492	552727	267897	542715	891477	624785	585.83	1515.33	3164.05	241217	24093.1	252386	640513	1.02326e+06	224584	704134	451993	495207	1.21643e+06	535754	599647	860.7	179.195	118651	396546	331642
738.458	15.4169	260.395	69.986	631.11	43.433	77474.1	96534.8	233934	48526.3	84445.9	378.4	64490.8	41517.3	141324	32581.4	310088	357.181	306077	93287	389181	361300	385006	69545.9	208028	72537.4	67373.4	140130	226288	176610	55.178	318.508	964.233	478487	41423.7	72399	641623	1.50363e+06	57308.3	190844	36044.1	342377	271382	392963	82516.2	193.904	0	34800.1	217235	403325
792.466	16.4996	1954.49	175.186	2169.13	1052.01	95981	230757	417417	92729.9	121716	913.511	233937	503092	233364	320612	372510	1590.83	355807	552420	471342	412801	490697	421387	439493	431992	222167	449553	573534	595746	594.177	1849.02	2842.01	261176	223067	145512	670077	694559	287409	361142	395067	411044	883917	506677	505294	619.702	128.397	74354	299869	422940
620.552	19.4676	49.24	21.42	25.75	0	45790.2	52156.3	60172.8	27767.2	45795.5	53.31	101177	89952.6	76027.8	101592	113461	0	112010	73641.1	128864	198874	135761	130876	84286.4	140138	54179.5	139058	241041	89416.4	21.75	105.355	116.38	56718.5	22391	208329	106405	134162	73172.5	77491.2	57385.2	150890	150966	170127	178686	156.32	0	35395.9	165481	196311
875.625	19.0362	14115.1	525.68	4644.27	3502.01	126762	184183	166599	66914.4	122486	1550.45	211237	185309	192487	260787	411447	3875.34	420519	259523	195194	479662	193885	205239	313771	493695	38098.1	179701	675787	247706	1735.89	4802.8	5450.12	100833	35259.5	156092	451778	38069.2	202180	380761	267702	486364	1.27572e+06	185201	525000	1966.62	942.26	146460	278992	326559
764.483	15.5531	1988.02	332.729	4259.93	5981.92	119613	114833	320210	105593	71003.9	1803.5	23325.1	111579	68153.9	80371.5	244987	2842.02	241493	156996	599620	304631	603433	335917	306077	677988	54107.4	112854	158704	599022	695.611	5505.15	5543.18	413645	69035.9	55860.5	806742	1.18769e+06	68425	324225	316319	294169	828571	605927	313194	420.471	177.188	60656.1	204056	382031
351.225	11.8953	2363.43	2682.33	2798.04	2398.59	200120	303343	278557	42516	149564	3593.72	475088	518065	223995	299958	411640	2831.28	402574	43236.1	430141	437174	437995	496965	224286	509947	407990	247411	774855	611716	1741.41	2534.36	2665.96	61240.5	417984	290144	420364	308533	484833	386214	581746	437958	605286	404795	538043	3369.73	1986.45	429655	357168	443422
325.16	1.54973	7612.77	8677.35	9062.11	10062.7	49176.6	53066.8	421196	77162.5	121851	9392.18	3.10273e+06	312829	169443	206498	201561	9630.42	390706	1.98741e+06	782471	407597	784878	1.37061e+06	57065	1.35463e+06	2.7454e+06	630115	175229	206394	9728.46	10371.1	8696.39	370037	3.47961e+06	501712	50029.7	57111.7	313387	73965	609851	222605	268568	823161	1.3344e+06	8565.6	8469.17	2.26999e+06	3.08513e+06	60721.5
684.558	20.0954	1776.12	143.68	1021.07	934.685	83364.5	102423	79191.3	66798.4	43320.6	450.22	38771.3	59215.4	51654.3	58939.3	71940.7	279.74	74872.3	96763.9	77636.6	74456	78963.7	76325.1	138434	66593.9	42888.5	48781	111271	56870.5	518.97	1365.79	1335.1	36952	22665.9	79460.3	114828	58934.6	57508.6	66490.9	41754.6	73971.8	40057.6	74972.8	77149.6	610.22	141.585	25637.3	95843.9	39416.3
305.226	8.94431	2174.61	2331.8	2731.42	1458.46	216106	110359	398261	58042.1	96560.7	4638.04	58219.4	43014	20713.1	250688	497147	2050.16	486697	80607	525842	659074	485351	627333	117278	649817	56400.9	297777	52407.5	931192	2198.03	928.489	2035.99	61512.4	29079.2	59672.1	266119	303978	74133.8	55924	164234	525504	547740	515192	686589	2194.84	1516.86	42617.9	553056	648293
954.654	20.0486	4996.55	2471.26	2990.99	2203.82	36245.4	24653.1	25719.7	31932.7	57130.7	2365.28	164388	218167	89394	118424	185443	2686.26	207423	136086	220620	171845	213480	205058	53253.8	207935	187327	198756	702580	383342	2349.77	2755.36	2676.04	16252.4	153823	107446	143348	39638.5	118303	522309	451333	178684	947052	191206	118506	3167.99	3007.39	138873	13877.2	45280
690.553	18.8311	231.535	0	24.48	97.225	157755	170482	268933	40133.3	63253.5	142.825	54316.2	76816.3	100527	139110	267917	0	253919	193676	291852	252480	290639	304823	192495	298828	25619.4	267661	117493	64196.4	44.41	48.445	25.245	246946	14991.8	56205.1	397252	484119	75650.6	43703.4	17248.9	255662	80353	268162	287598	0	0	12587.8	298394	558767
776.507	17.2432	1707.07	339.627	2795.25	1570.22	116852	298536	363504	87122.6	160789	1756.03	146543	191755	228706	318213	433549	1929.63	440787	481336	440957	498778	444541	496355	331120	494792	122246	508806	204735	296258	1032.52	2262.98	4367.95	182427	95233.2	39060.9	550071	760521	77634	487185	156953	491992	525017	448638	556146	526.78	346.82	52965.2	120694	238151
1018.67	18.6679	1853.58	1427.94	1709.86	1926.32	36920.5	155180	99593.9	38324.6	63006.2	2256.09	212648	181676	99545.5	131396	233827	1957.02	231260	667974	260712	232961	258957	266858	38620.4	263542	46304.6	214040	111238	105899	1370.06	3056.42	2009.13	64428.2	30328.7	94016.8	177975	141214	123109	70902.6	40632.5	246577	165885	257723	274330	2016.8	1221.64	13809.9	56435.5	97397
852.511	16.0381	245.449	68.211	840.995	388.1	237819	310825	667123	90961.7	184928	1307.72	65941.6	185128	282451	367300	520679	312.809	519685	311664	560517	576269	561814	587017	602751	600861	91489.3	311267	213245	382005	253.675	1974.76	1847.95	280887	95216	98256.7	1.30417e+06	971197	76242.1	144229	114591	560881	396580	572015	630848	222.863	25.79	29453.8	364794	508281
873.638	21.6677	30251.6	2586.69	9199.25	9470	123892	51701.5	130429	63676.2	146029	2481.65	151056	479811	101822	254217	411657	7718.12	445703	330141	469341	502974	453585	393061	249678	496784	337943	517200	917026	759945	6702.27	12997.1	17031.7	114262	278361	316099	558884	262673	97837	769892	510330	359834	1.47296e+06	433933	482422	10272.1	3163.91	121939	104041	104378
681.245	6.88488	45.668	67.901	253.937	76.433	3.88103e+06	1.01367e+07	6.28699e+06	83915.7	160050	267.968	6712.03	1774.18	277049	409567	801196	199.503	790477	34271.4	729571	851513	754596	875795	6.48197e+06	925592	2580.8	3.72471e+06	1101.43	2017.57	306.653	26.7225	168.682	63376.9	7.80178e+06	295.886	1.5844e+07	1081.32	1364.11	1.02716e+07	1357.93	741373	2930.86	680775	928862	356.182	177.393	788.795	519.051	883.498
844.614	18.8469	6110.27	258.765	937.215	1553.56	48205.6	45122.9	43534.9	77624.8	128961	174.34	85165	94889	206318	256770	90541.7	1113.26	281896	172012	95887.6	448265	91539.1	103983	44233.4	107015	75646	131138	1.37831e+06	802933	611.42	1662.22	1744.89	105617	274644	42515.9	204509	300244	41318.8	710355	201067	371971	530656	116500	110069	347.25	333.3	64291.3	69256.8	66653.8
855.597	18.4832	5751.08	663.985	3293.52	3538.79	253866	319074	485247	115105	204858	886.55	221801	282708	340894	445792	680259	1109.15	666669	1.09729e+06	760243	758094	761307	771488	258455	786536	89280.5	530559	310569	236221	903.68	5635.98	5543.7	870497	83822.2	164659	973906	2.42892e+06	249696	233721	93409.7	775217	440902	794825	851216	1210.88	133.855	330033	529428	659911
790.493	16.4677	6960.1	598.834	7856.07	7762.9	201354	267087	597843	85358.6	137769	2964.16	71495.1	330054	213534	295776	437112	6870.62	426822	1.10038e+06	477189	489458	482513	487050	645717	515476	225232	358401	420338	1.27365e+06	2518.42	8080.58	8900.35	318509	172444	271263	671656	524856	184016	420401	423954	458922	1.39697e+06	486689	535918	1698.27	303.793	58763.3	387542	699503
903.657	19.8054	20000.3	1058.94	4098.73	4576.75	71975.3	68926.6	57416.6	93975.2	40059.2	1687.35	704228	234420	329628	430325	665586	4122.31	652564	151883	697595	680460	704718	291913	111315	745081	412226	230761	1.0183e+06	585784	2437.41	5883.67	7224.49	54345.7	155547	714491	365439	66369.5	352719	1.51934e+06	459454	662301	2.35861e+06	669674	760029	4235.53	1342.54	392388	73022.9	24132.7
796.49	18.1913	1931.4	159.815	1409.19	1506.76	53334.9	155268	111445	67104.3	116393	541.805	355008	460228	191941	257727	374118	2374.54	376522	616695	410862	441829	425981	409014	120536	424102	107316	550291	552537	401483	267.595	1477.8	2704.44	119996	88371.8	276700	221275	256706	335005	277147	254022	442186	379976	448183	469929	1096.88	458.69	69554.6	118361	176214
845.609	20.3882	15378.4	542.235	5057.25	3430.99	151632	340910	209820	56943.3	497372	1801	309220	444297	569278	578629	746028	3066.66	727616	355707	759757	799873	765469	802436	291208	807387	336995	375091	618090	838956	1669.94	11365.1	13840.7	503389	320260	389262	833339	1.58537e+06	264419	654773	455542	858224	1.4565e+06	816690	927906	3257.93	315.955	121406	433713	349932
819.475	17.141	1285.16	164.853	1429.45	1100.09	95088.3	182058	258468	57186.8	95005.2	427.965	27480.2	45950.3	121908	163789	175666	1200.01	173876	341902	168017	185282	178524	118527	223585	167945	116015	216558	150674	57506.7	273.97	1876.2	1940.56	161865	118612	100468	322961	169195	74495.5	83596.2	16297.7	178293	235001	172924	201089	308.23	229.626	28439.1	85853.6	126708
265.128	1.39602	1507.96	788.452	798.336	1117.18	30158.5	27180.5	603011	26276.1	42366.4	1474.04	558814	126999	62919.6	81878.8	65635.7	1435.37	65805.2	230850	163648	57560.4	153705	168269	84912.4	167519	602789	414375	83153.2	83521.3	1144.56	1294.92	1229.34	335001	701688	177130	72646.4	23159.7	335030	148516	108967	64794.6	73230.6	162725	163878	736.533	1504.87	234958	601583	37089
928.67	20.2725	4612.16	1316.14	1149.72	1788.6	48213.7	40494.8	41808.5	57159.5	108977	1602.36	149459	159003	126349	134906	167698	1836.17	166715	80411.7	183667	153734	186932	178092	38662	185665	147964	137698	472237	332066	1124.07	1973.47	2714.18	9452.95	245689	142905	187413	399282	110458	585911	172572	154636	567178	173205	176253	1373.81	1266.53	84819.9	4851.8	40652
436.251	5.74398	400.313	53.891	765.378	118.41	316426	366033	938932	55712.7	95802.7	226.026	194678	909723	182799	288100	445168	846.214	456321	301567	548873	563451	583183	623528	291362	643815	767854	365257	330703	1.37739e+06	197.288	322.057	278.548	96408	143672	191788	582945	238224	254858	227801	625971	503268	1.01463e+06	599151	708532	115.448	47.959	127936	605077	398128
895.485	15.6392	0	0	96.196	77.4125	115664	115186	306428	43247.9	71931.5	331.283	21608.9	47795.4	73977.7	92054.5	149179	114.887	43831.9	95727.3	144103	135301	140868	68297.6	289181	65669.3	46205.2	89534.6	93400	138452	183.753	481.277	407.129	145782	58044	34003.9	489317	294327	60106.9	62866.8	71030.3	137060	83000.3	116217	32712.3	22.677	0	10244.2	134788	162343
762.455	15.2136	752.819	25.2025	1086.12	343.039	151323	178660	494341	47070.4	68026.9	759.782	25038.2	67190.6	127895	168585	282935	295.285	281567	141457	310143	361420	316928	337484	502137	344296	72738.3	137368	172526	235365	286.048	1032.82	1215.75	186879	48573	66978.2	752465	966850	68815.5	67381	50606.2	307113	313263	324926	386170	239.7	50.0685	23342.1	325394	633415
736.481	16.6321	4667.11	4575.81	4630.75	4695.85	77866.8	139833	225410	50068.8	84028.5	4289.36	124250	277452	128871	179677	257897	5350.21	259665	332406	294342	298387	289953	290420	195915	297719	61308.5	235786	303651	293397	4466.88	5516.58	4847.22	69681.6	50025.2	89100.3	257268	248360	134806	96521.4	167906	286864	446846	299129	330131	6055.84	4052.65	25095.6	185313	259780
763.502	14.698	1440.22	101.177	2676.09	786.919	75838.6	47007.1	50581.9	102032	194262	627.286	586438	577103	326076	457591	756353	4292.21	765112	341617	793258	818847	852730	866412	146296	881432	425202	1.25222e+06	647027	1.82163e+06	625.054	383.028	2655.07	49513.3	175227	810596	315072	528951	508103	1.8176e+06	1.19435e+06	833186	3.89694e+06	800098	926489	966.206	22.932	237526	181953	129596
714.455	15.7297	1425.32	258.702	1485.45	225.796	137341	149275	224052	110231	190330	557.993	71721.8	467977	302444	413514	626919	1239.32	618409	287550	683299	734222	685809	705634	173551	719109	142982	375678	635068	1.32171e+06	663.88	743.683	2025	331588	382439	83730.7	552557	1.15865e+06	378064	278777	290778	802488	1.09801e+06	707264	765625	389.315	174.677	50748.8	247941	357242
481.296	9.12927	4963.51	6263	6586.95	6153.86	117266	134938	136170	38263	75275.9	7047.94	106314	123977	123356	130986	121745	6095.21	123267	37284.8	116479	142676	105434	125610	92101.3	132805	113825	81487	106039	100477	5494.62	5862.64	7647.62	44418.7	86764.5	72062.8	1.08986e+06	143529	92144.5	265548	88754.8	117068	63817	115404	117091	6375.42	5728.96	116663	126695	116495
854.527	17.1655	1091.29	492.112	5335.31	1731.65	569324	684775	1.83492e+06	206021	409278	6352.36	65590.2	427042	629406	812300	1.04531e+06	2637.89	1.03431e+06	798869	1.10694e+06	1.24381e+06	1.13578e+06	1.17552e+06	1.70661e+06	1.19046e+06	125487	603266	403673	416891	655.08	7156.27	9507.83	758353	134211	217058	2.75797e+06	2.16885e+06	137837	28687.3	118296	1.14148e+06	254302	1.15455e+06	1.32474e+06	641.049	191.183	50107.1	1.13985e+06	1.43956e+06
898.511	17.656	7272.42	745.095	7752.15	4635.2	289457	440505	640605	266201	447011	2242.49	267499	653360	627941	749347	1.04117e+06	8760.64	1.00199e+06	854328	1.04652e+06	895702	1.06139e+06	1.07939e+06	497220	1.09025e+06	457399	1.31041e+06	847026	297931	2608.61	7266.07	9819.29	770380	510547	258677	1.12179e+06	1.50054e+06	505431	384399	729364	1.0138e+06	315013	977873	1.10857e+06	1554.7	121.45	73899.5	450586	529191
774.49	16.8701	1068.16	336.593	1824.45	1467.98	302263	569044	933791	95142.7	174436	1648.37	56391.5	293806	275169	424330	606988	625.405	575273	154473	609961	684184	612904	671765	826255	660824	106067	878003	425761	350095	232.501	1789.58	2898.36	185819	89143.2	189372	802415	1.04625e+06	279980	202762	198857	661939	176986	631885	739409	1042.54	306.412	58179.8	662519	826680
900.526	18.6569	9799.4	883.415	7537.56	4731.25	89319	133884	213610	171380	304811	1715.12	198809	989693	494841	635213	1.07867e+06	8436.91	1.03552e+06	794730	1.10513e+06	978737	1.10882e+06	1.14225e+06	211233	1.13427e+06	442107	923697	997202	1.80844e+06	2868.07	6267.64	9802.39	297990	382506	179246	554462	639655	483838	245936	1.0612e+06	1.12626e+06	1.74384e+06	1.06115e+06	1.14033e+06	1447.84	349.445	106323	189829	288256
870.482	16.2617	3669.59	298.226	6462.4	3043.29	475565	524907	852689	221374	385320	2109.99	174225	421545	549228	654246	959285	4780.5	937285	868813	999980	792792	1.00192e+06	983591	629625	981755	242924	1.34841e+06	655437	617346	1206.28	5477.65	9242.42	1.21349e+06	390763	232575	1.33483e+06	2.20912e+06	430970	437272	292714	914360	518780	913755	931197	1610.88	311.514	82789.2	553905	586135
775.537	16.839	3949.92	151.626	1891.67	885.759	328754	294339	528879	116378	213399	1031.73	266965	466016	346143	458956	666289	1959.96	592964	597498	699144	658586	702387	713681	211876	727669	348398	681964	1.07522e+06	765000	257.598	1629.31	4150.27	443345	318830	309386	700655	1.22778e+06	265745	1.00676e+06	445168	629177	1.45483e+06	695164	797445	559.862	0	132307	341855	236149
931.691	20.3628	6914.97	1118.53	1972.37	1482.88	30639.9	21370.3	14720.6	63891.3	49584.1	2223.6	151182	63767.2	65857.4	70256.9	82393.6	2380.96	85606.9	49525.4	87117.6	77511.8	85640.8	76701.5	37095.4	89581.8	64061.8	70120.3	295345	139523	1612.15	2403.27	2687.3	12941.3	205842	41226.5	164986	10614.7	83286.1	567105	137866	155376	387798	84927.6	81858	1505.21	1221.32	41708.9	6154.56	12391.7
894.481	15.5686	385.391	22.484	1459.07	184.519	220525	209488	602081	82963.3	98657.8	1152.55	40183.5	104816	46151.6	73749.3	130707	459.122	115157	184175	271631	111691	260257	131875	549650	138028	67347	208474	150106	259391	382.916	1277.98	2052.93	292805	73536.4	71334.3	975245	187996	94713.3	94894.4	140813	125467	199233	241084	112114	89.8555	51.161	20038.1	244269	353473
830.437	15.248	23.322	23.391	50.8765	90.6035	55137.8	59436.1	163952	17458.8	30210.6	101.461	9809.28	31731.7	50563.1	62170.5	84763.7	89.178	83488.2	53609.9	93112.6	96667.1	96416.3	102544	183538	102264	24979.4	57409.2	88615.1	64903.5	27.82	22.682	81.0585	54860.7	25240.9	36079.2	237355	256531	29478.9	22445.1	27261.3	90885.1	75254.4	94709.1	119191	74.682	23.317	8724.25	111259	208713
533.415	9.36406	28.364	22.352	72.836	45.981	43764.1	43561.6	56290.8	12937.1	32439.2	26.364	82695.6	63438.4	54027.1	71721.9	23518.8	28.05	88924.2	6445.35	85700.3	58678.2	73329.7	69530.9	62805.6	48884.8	104890	58799.1	213119	57754.5	89.687	28.364	0	22865.5	195752	65308.2	218917	74557.6	73287.8	205852	186180	99344.9	71656.3	87884.2	15598.8	0	0	119193	97202.3	52548.5
914.471	17.2562	365.685	177.39	786.441	803.456	133622	115932	195324	43592.6	66456.8	523.57	37302.5	63426.1	34475.2	48351.6	77452.9	614.746	72748.1	178101	64650.4	66793.2	65998	67383.3	180309	69988.2	34710.1	117094	76830.7	57895.9	123.14	1064.13	1539.03	78096.8	48934.2	42904.7	209183	103624	47630.1	63398.8	30911.1	69933.5	40608.6	60063.4	66026	492.446	22.725	12117.4	72910.9	57636.5
152.874	1.36485	25.4515	27.383	74.508	24.36	30827.4	35322.8	63467.1	75243.4	28156.2	22.5635	9186.94	6500.59	30387.1	34339.7	44005.4	31.465	47744.9	2222.06	17988.2	56976.2	13304.5	9350.97	44801.3	10205.6	3313.3	5164.66	4211.89	5382.13	24.336	21.315	26.364	662.293	2207.09	28203.9	35816.5	28910	18766.5	16264	7869.12	48011.3	7784.53	13828.2	9718.1	44.919	23.276	3313.95	620.982	26082.8
1019.44	15.2763	519.351	25.6445	252.139	268.711	83773.9	48169.3	159114	49501.1	72314.4	67.3065	109640	128562	101913	116736	67959.7	300.794	116328	188378	111383	116276	57358	108216	75155.8	113989	85016.1	75972.8	114525	25475.7	22.929	145.108	740.991	111099	133073	62135.5	122374	107002	96053.3	206972	97381.9	123173	47244.2	59999.1	85582.3	239.149	0	45635.8	99293.6	83651.9
899.586	19.5831	6261.34	731.235	3710.35	4965.68	106509	211070	131955	74662.6	60206.3	1430.85	115422	164071	99847.7	219523	304124	2440.7	310722	369327	325493	352866	347928	344375	174121	356428	156450	228819	343341	247089	1584.03	6498.59	5721.9	294456	98331.4	145348	421522	1.13545e+06	136378	253734	189300	358686	377154	366539	404992	1534.36	754.65	98479	261381	257891
923.579	18.4474	954.855	574.73	1095.71	1538.3	87125.3	111404	171671	42586.8	70609.5	408.28	71644.4	94162.6	118116	145565	222811	282.505	218963	341684	232204	222976	228150	232868	88431.2	233211	54824.5	164996	93210	69773.8	1019.21	2017.45	1743.9	315981	51207.5	76560.6	330477	790318	94486	72526.2	39133.8	232197	102251	234582	259624	710.755	603.82	34468.4	191069	220400
900.648	19.6289	14077.3	2899.03	4958.76	4756.6	112181	46423.1	120978	99276.3	168270	3018.46	1.17389e+06	1.33183e+06	316360	505833	1.07568e+06	4398.56	1.02414e+06	453288	1.15541e+06	929278	1.17139e+06	1.15496e+06	78126.3	1.15942e+06	1.34646e+06	740538	3.31787e+06	2.28383e+06	3975.53	7291.05	5079.88	37790.3	923448	1.01102e+06	528786	526512	941208	2.3099e+06	1.66766e+06	954606	3.95024e+06	1.06818e+06	1.08526e+06	3687.64	2523.33	711933	41352.5	56916.1
1175.69	15.9983	5667.79	2881.38	5321.62	2591.96	174777	119356	186092	3.95887e+06	6.36508e+06	3396.88	3.81149e+07	3.57823e+07	9702332	1.23221e+07	1.44811e+07	10097.2	1.40851e+07	15866.5	1.68631e+07	1.8396e+07	1.67636e+07	1.69353e+07	104078	1.73144e+07	3.64517e+07	219999	1.9986e+07	3.07343e+07	3416.99	8662.28	5813.39	7988.1	523486	2.6013e+07	9112.6	1.54259e+07	3.77813e+07	108456	4.10725e+07	1.61361e+07	2.76908e+07	1.82884e+07	1.93691e+07	15256	3193.59	4.89612e+07	2.47945e+07	2.89906e+07
283.243	11.8812	81870.2	77724.8	79301.6	77338.2	4.68555e+06	7.80374e+06	7.08661e+06	1.91502e+06	3.82059e+06	75174.6	1.54945e+07	1.7529e+07	6.40568e+06	8.60856e+06	1.15185e+07	97219.9	1.1276e+07	803266	1.3242e+07	1.49318e+07	1.29544e+07	1.46928e+07	5.53202e+06	1.49167e+07	1.41219e+07	5.61043e+06	3.80258e+07	2.2086e+07	78201.9	79257.4	96306.7	1.60276e+06	1.32882e+07	8.61868e+06	1.29872e+07	8.92856e+06	1.50823e+07	1.11727e+07	2.11624e+07	1.29184e+07	2.19934e+07	1.31508e+07	1.70062e+07	80448	73809.9	1.64327e+07	1.06864e+07	1.52941e+07
281.228	9.99668	52123.1	52606.5	52875.9	51976.1	430369	464565	705866	603850	1.40245e+06	59817.3	3.24407e+06	4.09903e+06	2.61365e+06	3.72355e+06	5.37997e+06	52485.6	5.27016e+06	743509	5.42343e+06	6.92755e+06	5.17151e+06	6.73476e+06	384228	6.91151e+06	2.83456e+06	4.74667e+06	3.48577e+06	8.20546e+06	49887.9	49363.5	56864.7	1.11206e+06	484749	2.31244e+06	901739	3.56963e+06	3.5344e+06	813188	4.4311e+06	5.68345e+06	1.11151e+07	5.3731e+06	7.77537e+06	46544.2	46616.8	3.39753e+06	2.51148e+06	4.17094e+06
915.53	12.3286	341.561	164.833	322.089	352.06	324203	21790.1	277773	637586	1.09149e+06	285.74	7.07964e+06	7.98926e+06	1.7185e+06	2.3073e+06	2.96611e+06	630.53	2.98449e+06	6108.99	1.71452e+06	4.08929e+06	2.66781e+06	3.49615e+06	23790.4	3.60029e+06	4.6421e+06	304666	1.70081e+06	8.72059e+06	284.607	457.081	595.272	7057.86	667859	4.60965e+06	4942.05	3.8059e+06	7.45602e+06	182935	8.00516e+06	3.50409e+06	7.28105e+06	2.98989e+06	4.0707e+06	921.11	333.611	3.99628e+06	4.52787e+06	6.39508e+06
465.271	8.86152	2491.17	2527.75	3239.03	3394.62	334190	50674	570450	879949	1.5641e+06	3556.25	5.34406e+06	2.40598e+06	2.38894e+06	3.04452e+06	4.08378e+06	8812.36	4.06926e+06	2.73115e+06	2.9861e+06	5.05489e+06	3.01435e+06	4.05119e+06	3.11327e+06	4.15185e+06	2.18393e+06	5.45123e+06	1.84366e+06	4.94123e+06	2274.75	4277.81	4703.59	42881.6	1.60908e+06	6.70452e+06	856574	51683.2	7.13848e+06	3.07248e+06	5.14359e+06	4.14441e+06	9.11664e+06	3.12813e+06	4.40197e+06	3051.75	2496.58	815676	210074	631359
694.584	20.0531	11347.4	1233.86	2175.17	3127.36	814324	88479.4	1.01464e+06	440680	743384	1339.1	826466	740823	1.01879e+06	1.10087e+06	1.93785e+06	1985.05	1.52621e+06	959498	2.10652e+06	1.72317e+06	1.85824e+06	2.07613e+06	700724	1.918e+06	464225	1.6417e+06	3.25175e+06	852859	1919.36	9326.24	5383.02	929077	221638	1.87327e+06	1.30052e+06	290883	62576.9	1.61411e+06	522903	1.8371e+06	1.40238e+06	1.75897e+06	2.03318e+06	4641.22	1011.96	80496.1	178343	398324
926.411	16.2938	479.26	0	239.825	98.168	61713.3	79621.3	109569	34818.1	45834.2	284.014	24205.1	43946.3	45131.9	45363.7	40511.6	51.0155	41063.2	128945	42467.5	36204.7	45843.1	36703	109973	39067.4	32618.7	61478.7	54636.2	55044.4	268.477	549.103	600.64	42722.6	40650.9	34129.9	89951.4	64872.3	38225.4	56484	36915.2	41957.9	44171.6	40744.2	73556.8	68.2105	43.715	9508.4	95716.5	106247
682.568	19.4125	4611.41	882.95	1561.27	1521.59	135909	124458	143595	64020	89833.5	1261.07	368151	130769	141305	202771	310996	1431.51	306699	89947.2	295106	377457	289610	327726	215004	335152	207237	287166	679820	124312	1563.38	3327.99	2393.49	52522.8	39373.3	372150	134235	87364.1	248807	427015	139328	345025	37141.5	324224	367022	2836.07	1083.73	153112	122125	106318
150.876	1.36856	28.75	32.63	23.227	97.259	29887.2	38339.9	61760.7	77205.9	28912.9	77.865	9841.07	7352.58	33200.1	35019.7	45037.5	24.36	48247.1	2512.39	12880.9	56987.5	14640.7	9303.55	48089.2	8957.38	3368.12	6027.14	3689.41	5597.67	22.286	0	25.4	674.308	2342.59	30148.2	34541.3	29375.1	22719.7	17159.1	7641.38	51572.2	6997.07	15018.8	10095.2	44.07	48.165	3597.51	444.245	26180.3
696.598	20.3757	12942.5	1318.25	2651.68	3430.48	208834	259193	121849	433064	871787	2023.43	790787	838904	1.10161e+06	1.15516e+06	1.60061e+06	2414.56	1.57222e+06	535919	1.75678e+06	1.5367e+06	1.7332e+06	1.70828e+06	475405	1.67281e+06	567862	1.47833e+06	4.1482e+06	715581	2166.36	8470.91	4940.75	368295	689756	1.21923e+06	457452	278727	538778	1.75119e+06	719891	1.5691e+06	2.00188e+06	1.59324e+06	1.6556e+06	4482.27	1177.73	359087	134735	404321
993.576	19.472	1054.24	663.07	2425.83	2132.13	50032.8	181523	293818	65316.1	59811.3	810.655	101637	131925	156007	204676	254491	1057.93	269067	452189	282117	274529	272699	285296	227342	287783	74812.3	47517	67728	114096	905.185	2566.72	3813.98	361771	62240.7	52472.7	430038	988218	102991	67598.5	90097.3	302392	152733	278343	333889	992.39	629.305	37979.7	247550	265066
722.613	20.7584	13300.3	526.345	2085.45	2349.26	111086	109843	68870.2	655264	949642	1139.56	1.23513e+06	1.1265e+06	1.10007e+06	1.18286e+06	1.63259e+06	1272.4	1.64972e+06	704229	1.76125e+06	1.60586e+06	1.72172e+06	1.69427e+06	569531	1.69131e+06	796469	1.55255e+06	4.76953e+06	970541	1717.72	6617.96	5045.23	338457	640884	1.98339e+06	392682	163228	713763	2.4185e+06	933837	1.59721e+06	2.299e+06	1.61502e+06	1.61005e+06	3116.65	618.65	581233	102551	232712
646.565	19.4529	75.755	22.23	47.695	69.395	69384.3	88269.5	143417	39026.5	64935.8	43.395	73299.7	94186.2	104628	144615	149226	21.21	144884	141945	169671	278514	172368	180273	198244	185873	38928.5	140028	166795	89077.3	0	120.425	50.22	146730	14605	109031	240031	332655	80580.1	42654.3	37896.6	208293	107763	232418	242851	26.775	0	16692	345728	444257
846.488	17.241	1284.02	256.193	3489.75	2681.99	281888	298117	425739	104496	106053	2444.85	156621	86615.9	111470	35794.3	241316	1543.01	238635	402842	235997	207310	243959	235067	394903	241102	84871.2	352372	112778	85761.9	943.985	3232.33	4298.6	197182	77600.1	134920	593185	381710	40890.3	95498.3	101911	235493	65664.3	220088	227971	723.25	215.802	28201.1	78836.6	187997
858.428	16.2712	967.478	49.566	883.333	409.847	113752	152437	225995	53998	77084.7	984.894	49052.6	97255.7	98856	110868	108629	709.458	108262	304007	125122	111326	124377	108544	233965	112572	67896.8	161446	175355	60153.5	47.704	1086.64	1502.05	96189.3	53028	43337.8	231219	202802	76515.9	119863	43377.8	109878	42714.2	116550	125356	185.331	22.22	18429.8	131642	279317
902.442	16.6311	783.533	91.265	816.255	261.038	66021.2	86713.5	175267	52913.2	40311.2	379.991	103202	49914.3	50789.5	69539.1	91587.6	329.417	90070.7	88798.4	90210.7	88913.8	87512.2	93032.8	169701	140484	62283.5	51943.2	151837	51831.5	204.079	392.243	970.975	98555.7	94555.4	125818	263384	216426	137924	184229	39866.1	147901	59471.2	87745.1	103459	178.296	97.267	42644.5	157584	205935
160.907	1.41723	364.5	256.991	280.702	697.353	10677	11789.9	10494.7	20958.4	19904.3	431.764	6457.08	2167.86	15221.9	14129.3	30873.1	203.996	29652.5	2269.89	14187.1	41788.9	13396.5	11327.8	33847.6	11936	1803.69	4359.39	7096.49	859.063	371.784	580.856	358.086	4996.54	1385.22	12201.1	14949.6	9177.8	15311.3	8614.08	1377.12	28439.9	1161.53	14372.5	7807.25	308.904	368.285	2446.24	763.396	9759.39
719.48	13.7903	281.853	68.7005	374.206	176.504	92492.5	126449	344740	56746.5	103298	54.51	228650	287231	174546	248408	403381	303.883	404552	420236	469501	452867	467329	484864	89239.1	488464	140391	398448	522530	507300	98.592	279.752	1020.29	223852	129037	141342	383937	788627	148763	330874	179170	448817	901276	467210	521153	48.6505	75.2825	61287.8	150014	140217
833.606	19.764	12164	157.18	1716.55	684.025	166064	138641	198103	94024.8	83140.3	1667.81	96692.5	212393	164316	368327	468792	1937.13	474989	289775	528097	519023	524732	522218	122197	549553	129052	381722	844364	271606	845.9	2655.52	5964.28	293715	72083.4	203668	177889	704438	189424	490574	361007	558502	702919	515204	584709	1393.18	73.975	33532.7	242141	261912
784.451	16.6072	1491.38	233.75	937.437	128.27	66578.5	91052.4	135224	71322.8	122926	155.999	92509.8	344231	184282	246531	344113	857.923	343334	201474	377906	378201	378484	360445	142463	369115	141473	235314	492854	616192	209.144	504.628	925.605	240025	251072	72763	350133	558434	239716	181009	271136	391009	422059	390569	397238	169.62	26.871	48071.8	154048	210002
900.68	20.2874	7470.55	2588.44	2298.47	3050.18	53813.2	25928.5	18125.2	104512	177702	2363.55	226196	260636	195377	204730	257629	2863.33	230200	73038.3	281918	250342	260239	272376	68961.4	263062	183956	215724	532822	517575	1984.09	2582.38	4005.47	15265.1	219475	164847	225706	5245.64	150785	581799	602706	222175	1.39102e+06	267052	283229	3219.43	1649.04	157826	16446	34755.8
856.54	17.8913	2955.24	417.26	3899.23	2878.18	207379	281262	1.03903e+06	135097	237711	2704.24	127762	386656	359424	443484	646940	2756.98	596721	396434	685910	678030	690087	721856	799131	750362	198930	557407	293148	823387	635.71	5640.49	6333.92	332095	120615	113146	1.37624e+06	1.26928e+06	186292	61278.3	241432	640099	542559	690418	780759	775.915	260.555	54969.5	746585	846327
161.035	1.41462	11896	619.429	1723.02	1434.31	33721.2	66405.8	85497.1	58844.3	132008	2142.24	595262	450450	175167	234374	256120	1491.95	247911	71258.8	311483	254760	314695	260655	220661	255319	199956	302617	8.65149e+06	104217	978.245	670.731	1303.38	7602.91	68915.3	823649	346566	11899.8	927024	878646	310400	255326	138810	327364	276405	1020.21	933.229	66900.9	7373.05	133240
925.594	19.4537	4304.97	424.605	5555.94	5817.82	267610	415567	651581	142888	166416	3268.38	288418	354747	375223	525077	730292	2626.31	718633	1.10325e+06	822413	743389	816624	818027	532269	826281	166737	444435	474195	323426	1421.58	8151.37	8804.96	866903	52148	222647	1.10631e+06	2.58357e+06	271479	271562	72487.3	837433	530130	836708	939569	1554.57	875.385	88576.1	705563	683631
377.058	1.41147	305.079	54.954	25.5695	102.846	23495.5	68977.7	218508	67363.7	88261.7	224.141	578691	210672	148343	207848	226008	227.776	206709	25982.5	405638	166483	401050	287634	322086	288538	56487.7	113372	8.19109e+06	38477.5	47.3675	205.098	192.719	1586.4	9873.87	329994	381443	9918.8	1.40024e+06	536359	155519	223138	64654.3	414237	295258	71.9745	200.216	24139.9	1283.72	107340
927.608	20.9713	13932	1153.89	8477.56	6841.01	218640	433934	455235	130582	238124	4086.86	287040	491223	384650	510024	753313	4206.64	744133	902547	828577	874998	870029	833338	345074	860483	392772	705832	1.16176e+06	721759	3169.87	8005.92	12216.7	444231	337975	312479	1.02082e+06	2.00937e+06	270167	791830	475370	889346	1.23497e+06	862945	945815	4139.28	683.385	125022	338029	383099
856.631	19.3425	9091.34	2672.59	4184.74	3182.36	40350.2	54529.6	50298.6	45135.5	79756.4	692.86	244668	292221	122338	165469	300353	622.8	289097	68982.7	230882	298673	237862	366026	81836.1	369105	347656	229770	1.0054e+06	439628	2498.8	4022.51	1646.84	98410.3	104296	287371	126861	125581	158814	265964	476420	268225	962347	310816	374310	3447.56	2233.92	175698	85686.7	122685
1006.45	16.3013	203.181	73.562	1314.37	248.923	118986	123623	88859.8	62548.8	94462	228.197	36904.8	56333.8	113531	112443	92186.9	311.315	110003	142958	103184	65192.4	103062	102543	135288	100553	47950.5	217313	67887.6	53387.6	198.874	841.772	2017.45	270709	83489.5	49524.8	199359	52330.3	75110.6	60617.8	48010.8	98689.4	33950.1	98463.5	103700	222.588	44.8005	22772.6	108956	74393.6
940.482	17.4477	4441.46	213.04	5034.43	3055.21	149395	259400	311304	137329	201653	1591.69	46956.3	90208.7	107936	131678	99830.4	2949.71	120294	365277	96726.7	87887.7	124425	66224.9	368203	104619	74693.5	451635	94836.1	90080.1	1414.47	4578.73	6890.31	454453	248894	58998.9	520399	75492.7	115251	106984	94024.6	98366.2	191614	95464.3	93885.3	800.31	52.03	33882.6	99777.2	103720
327.211	7.40179	994.137	1242.36	1100.33	735.043	291003	128945	547768	33947.7	70311.9	1946.94	27543.1	40240.4	25830.7	223363	553425	755.772	538597	77886.3	499300	530360	489426	620267	18126.5	662933	40824.3	394191	24648.4	242881	1062.56	669.437	915.026	31602.6	14411.4	44594.7	190619	203825	31857.7	28239.3	73468.6	499278	203323	427920	607028	635.712	508.779	7350.77	499632	750280
818.475	17.1924	3535.63	727.098	3819.52	3489.81	188932	362921	514512	123434	199290	1466.6	130925	325306	274290	322608	350487	3370.48	355108	695464	344981	390002	344073	361219	473126	343232	176983	441649	293859	161702	961.165	3889.92	4116.93	333332	64982.2	98226.8	650731	614910	154402	173728	98231.4	376667	312178	341218	400807	770.092	316.756	36303.9	222289	346956
538.474	16.7733	23.75	71.9315	70.789	23.252	45716	43666	38192.5	39115.5	67656.4	115.3	27743.3	43078.4	35708.5	43169.1	47041.4	105.631	50807.9	43660.1	142917	84399.4	53001.9	157728	43327.6	67243.4	69113.2	54604.1	280715	52342.7	24.745	23.4435	0	38760.2	60485.3	73198.2	44117.1	43038	47254	55466.5	50295.1	69185.7	176870	60148	67298.2	77.379	23.345	29440.7	50132.3	51195.4
405.284	9.70494	70.194	22.4525	217.014	24.298	78518.8	146263	625658	19863	36947.9	293.556	3078.14	838849	62711.3	87319.5	98215.1	236.786	42105	827.653	118070	114493	119603	132268	6781.32	134122	1287.8	7051.56	296629	747633	22.758	148.886	116.75	160.641	3059.54	915.187	640645	203645	2339.62	647568	2912.15	121716	10614.2	119612	76890.5	22.773	257.894	2112.74	838.909	852179
885.64	20.8996	15344.3	711.08	3390.01	2123.66	78256	165613	124284	184889	242267	2121.66	98391.6	378393	282786	317302	352747	2401.73	352934	190347	388461	415978	396538	401455	384672	412247	220890	285192	683862	579590	2020.04	5144.24	7414.88	186963	489509	143238	740938	482262	32751.9	508057	330540	402808	993725	398856	421267	2645.82	541.15	96727.6	238790	164342
648.58	20.1325	1058.61	47.75	99.91	260.615	121738	72896.9	138583	112652	188754	48.73	122027	142591	239526	284124	218600	100.28	198081	155504	215097	346953	224014	224499	117828	230404	86511.5	254607	459976	116743	78.33	1156.88	540.07	171981	46040	294497	216113	173019	88446.9	230416	87169.7	265699	193037	296130	361215	155.505	21.715	44291.4	44319.7	151220
874.63	18.96	13840.5	1326.96	4043.51	4197.82	52000.5	76059	58054	53555.4	85205.9	614.605	196518	249277	136914	187653	326493	2220.93	339238	184638	323273	334220	275006	384449	68449.6	406936	286953	393163	1.14334e+06	617825	1742.83	5448.75	4510.9	68766.7	155141	199831	162459	140738	280063	436859	324199	333493	1.45907e+06	282985	392254	2161.38	1141	198021	63106.7	41832.7
874.632	19.263	11199.3	1328.84	2830.04	2762.78	41937.6	52141.8	40846.8	33339.6	61387.1	383.5	277020	267095	103906	131834	264074	2326.97	231094	132172	51802.8	231251	380646	295322	62075.9	294348	54775.5	280911	1.28161e+06	397132	1658.88	4127.19	3356.03	57180.3	38643.8	44674.6	178676	146862	270089	613847	408112	233483	1.40793e+06	52306.4	294800	1734.83	1012.02	49077.2	55205.9	38539.2
850.495	15.4062	292.943	67.953	722.284	227.107	149898	239389	449610	73071.6	126763	761.284	58040.2	60047.3	28796.1	44620.2	423774	210.854	464437	119589	470594	73192.9	500295	105030	379713	582691	64780	233452	120815	127733	93.367	1813.83	2567.01	271154	65614.2	83121.3	805711	1.00736e+06	73347.4	175574	53758	444511	130673	467337	117814	198.062	0	41436.6	49039	356931
772.471	16.0059	221.991	0	278.438	114.58	79387.7	128061	227912	32420	55766.4	278.28	38425.6	64825.5	78019.6	99401.2	142304	103.978	138464	143331	144807	155097	149975	157302	248424	159715	43702.9	202140	99327.8	73585.1	174.638	281.419	361.273	53203.4	33047.9	74576.5	310356	249341	47567.5	50313.2	30513.2	155606	48621.9	153234	168647	89.726	28.371	21480.3	138238	261481
311.145	1.45666	8851.53	8634.38	10236.2	9762.47	42095.2	50573.7	493963	82811.1	135721	10250	2.36982e+06	242303	175588	218274	193635	9803.77	211863	1.04133e+06	650139	240598	645492	1.28713e+06	67082.5	1.26827e+06	2.10217e+06	583795	152435	168283	9002.27	10597.7	9234.76	278068	2.0769e+06	745712	63624.4	46133.8	269753	86420.6	364694	190886	177677	651041	1.25071e+06	8017.61	9147.88	1.06787e+06	2.09476e+06	51216.9
339.174	1.91945	5817.2	4480.29	7108.42	4376.2	22904.3	26608	173666	30929.8	51144.9	7787.27	1.88919e+06	182197	78746.1	31672.3	240428	4000.97	335133	1.67877e+06	552137	335396	537087	741452	27943.9	710073	2.00206e+06	212485	107328	92458.8	7149.66	5882.29	5979.39	291182	2.7933e+06	722345	23768.3	31909.5	170566	38452.4	600490	303883	219194	552844	637931	6255.35	4505.81	2.24312e+06	2.18524e+06	32765.4
871.552	18.2328	1934.79	283.72	585.76	613.525	98138	95130.8	139680	33719.6	56595.5	383.52	65687.6	119124	76102.7	102039	146247	714.235	146750	113877	156348	156639	162321	159928	127978	159798	95019.9	171208	268478	178168	366.125	1167.7	1268.12	85562.5	78322.3	86919.3	214007	321819	69394	255338	148636	159874	263279	166097	170018	389.405	171.22	52832.3	139589	109857
135.035	1.59973	743.168	435.926	765.956	654.618	679222	1.34947e+06	1.26613e+06	16244.8	31822.3	588.705	31953.5	62760.2	47898.5	36721.4	47477	741.234	40212.2	27090.1	46603.6	116430	64029.9	62137.2	703894	48222.7	27954.7	18868.8	71595.9	72162.5	692.423	494.685	786.83	11097.4	1.35963e+06	42520.6	1.88883e+06	48862.3	47748.5	2.15883e+06	31484.6	58202.6	38713.6	101304	53272.4	1050.18	358.618	85100.7	33412.4	49576
794.486	17.4325	3305.74	592.395	3558.06	2684.1	95350.9	160122	301116	114599	203311	1434.65	228964	318599	273031	369579	142160	4056.06	396579	775462	425718	559563	415593	458797	390331	429009	100498	634375	466481	173068	1275.11	3403.29	4326.25	226680	196625	235166	566594	181593	307284	439844	212596	574485	202154	428535	460061	1590.49	406.185	63884.4	231776	316397
928.669	19.7508	7142.03	2926.4	2787.28	3463.28	48411.6	56387.7	60985.2	38115	82130.2	3658.42	42379	44750.2	81091.4	29620.5	59951.2	3404.4	72066.8	118151	80164.8	64157	77879.7	69725.7	60147.3	69069.7	51265.9	86817.9	109926	191024	2452.68	4075.55	5018.74	10326	269259	72802.4	301553	437538	69525.4	737320	119722	63286.6	275765	71910.4	69494.2	3320.52	2838.21	47332.9	6928.51	63618.7
539.101	1.37183	0	28.899	76.072	65.806	29702.6	31319.5	151333	43391.6	52643.1	27.378	559646	306579	82718.5	115517	113187	27.405	106606	6537.02	211054	94870.7	205062	156912	369207	152247	133794	189474	350818	198520	29.174	83.651	173.627	573.048	25334	736169	503383	4282.53	1.52265e+06	1.19535e+06	757577	120467	350200	211164	157035	21.294	0	50534	1370.08	104622
1173.67	15.8407	7502.78	3218.37	7236.64	3646.17	42401.4	33066.6	39500.4	568356	669140	4522.66	3.99024e+06	3.91332e+06	928840	1.18606e+06	1.6007e+06	15625.4	1.56571e+06	28187.7	2.06436e+06	1.85608e+06	2.01065e+06	2.02462e+06	16222.6	2.0544e+06	3.53435e+06	62359.4	2.57612e+06	3.72135e+06	3803.32	8462.73	7317.42	17297.5	82322.3	2.51734e+06	3601.94	1.60319e+06	4.17658e+06	26895.2	4.22757e+06	1.76281e+06	3.87742e+06	2.04319e+06	2.19031e+06	13296.2	4592.29	4.52642e+06	2.36746e+06	2.96131e+06
828.513	16.42	12869.7	2143.69	12411.8	7252.74	914165	1.00356e+06	2.15999e+06	518387	1.03736e+06	8698.34	487202	2.22359e+06	1.60361e+06	2.10064e+06	2.94293e+06	12542	2.84385e+06	2.05766e+06	3.21082e+06	3.22582e+06	3.22202e+06	3.33682e+06	1.81337e+06	3.37185e+06	1.30401e+06	3.28304e+06	3.14531e+06	4.94967e+06	5579.04	12250.1	18157.1	1.55381e+06	1.13193e+06	519113	4.35468e+06	5.34439e+06	1.21249e+06	699822	1.8049e+06	3.03308e+06	5.0235e+06	3.28199e+06	3.62336e+06	4434.32	395.057	148422	1.56124e+06	2.0455e+06
724.626	20.9643	16175.8	835.295	3593.01	3487.97	85894	106451	44656.5	588741	752246	2163.72	1063005	793123	888355	1.02041e+06	1.41681e+06	2511.74	1.35452e+06	578706	1.41862e+06	1.42993e+06	1.40542e+06	1.40547e+06	609606	1.40644e+06	664777	1.39376e+06	3.80619e+06	613411	3128.07	9292.36	6976.3	173626	975263	1.19974e+06	364675	72141.6	548264	2.17863e+06	1.00988e+06	1.32717e+06	2.22994e+06	1.32886e+06	1.35499e+06	5222.19	881.39	572033	43142.1	245392
815.491	15.3189	11152.4	540.84	8297.57	7775.12	784497	732651	1.88687e+06	376664	646713	3067.05	1.21972e+06	1.78415e+06	1.05449e+06	1.40346e+06	2.15493e+06	8052.83	2.15019e+06	2.83602e+06	2.29607e+06	2.18867e+06	2.31756e+06	2.36647e+06	731183	2.38452e+06	1.0013e+06	2.15869e+06	2.73277e+06	2.32446e+06	4891.21	6859.11	11654.8	1.15346e+06	1.37418e+06	945013	1.85803e+06	2.6772e+06	1.00119e+06	3.05121e+06	1.26952e+06	2.39929e+06	3.48227e+06	2.1909e+06	2.45642e+06	3409.97	581.701	432634	941435	1.00151e+06
778.502	17.1261	9188.39	3360.89	14161.6	14681.6	1.15115e+06	1.30775e+06	1.99315e+06	339969	593998	13388.6	396400	746769	901268	1.2137e+06	1.66793e+06	8698.23	1.65296e+06	2.65101e+06	1.78008e+06	1.93243e+06	1.7656e+06	1.76475e+06	2.1775e+06	1.81917e+06	285262	2.09132e+06	42797.4	758642	4798.99	17538.4	22404	866435	338145	414152	3.19647e+06	2.90017e+06	519494	476942	297653	1.80316e+06	667999	1.8178e+06	2.0124e+06	6773.38	989.415	115477	987813	1.55599e+06
857.611	19.5556	24059.4	1453.6	15534.1	14946.2	484642	1.16471e+06	638618	261066	337609	9951.31	1.33453e+06	1.6704e+06	782481	1.9704e+06	2.85282e+06	8480.89	2.75737e+06	3.14325e+06	3.19421e+06	3.12805e+06	3.23406e+06	3.3279e+06	1.40547e+06	3.36426e+06	745089	1.53474e+06	1.97922e+06	1.45261e+06	4850.63	32092.6	29476.9	3.79957e+06	335454	1.03068e+06	3.69393e+06	1.01607e+07	1.34152e+06	738849	283354	3.18489e+06	2.4618e+06	3.32575e+06	3.69854e+06	8014.86	744.75	267157	3.22584e+06	3.48099e+06
582.468	16.7439	766.543	671.52	499.868	482.255	642229	530411	1.02858e+06	183952	326694	883.05	1.4918e+06	1.11783e+06	521501	693101	1.62695e+06	408.505	1.55784e+06	900768	1.75857e+06	1.17441e+06	1.7337e+06	1.78642e+06	1.15428e+06	1.75797e+06	621880	1.56303e+06	2.46271e+06	1.38008e+06	671.386	860.04	638.955	233999	352426	1.68945e+06	1.10276e+06	618903	554559	2.02347e+06	591944	1.3634e+06	1.92185e+06	1.39518e+06	1.52185e+06	1158.25	249.771	244859	836777	1.35286e+06
886.662	20.1556	26807	1632.52	3045.89	4491.42	306136	70997.3	33791.4	358517	608575	2101.36	925622	1.1213e+06	763254	863504	1.09349e+06	3190.66	1.09484e+06	469712	1.13499e+06	1.17554e+06	1.12464e+06	1.19587e+06	136130	1.20872e+06	982093	876203	3.70203e+06	2.00907e+06	3250.15	4645.36	4572.08	52852.3	934879	743778	710423	134206	691260	2.98242e+06	2.25896e+06	1.09354e+06	5.193e+06	1.17498e+06	1.27506e+06	3567.01	2171.35	765801	132946	129001
303.21	7.95357	6702.8	8428.9	9438.7	7043.86	1.19531e+06	924151	2.36445e+06	28102.8	351366	7257.36	56707.9	616138	701149	1.08272e+06	2.23086e+06	8319.51	2.19822e+06	585450	2.10177e+06	2.51558e+06	2.0781e+06	2.62555e+06	568188	2.80139e+06	191087	1.9217e+06	97750.7	1.86241e+06	6846.83	7309.98	9068.6	250950	60509.1	169958	1.27204e+06	1.38937e+06	191910	101372	444185	2.19876e+06	2.15796e+06	1.90405e+06	2.71077e+06	6219.34	6782.9	50088.4	2.88552e+06	3.53761e+06
279.212	8.29572	49734.1	49989.1	50301.6	48179.5	224149	160988	370375	136044	496094	84301.3	687816	1.16892e+06	940593	1.40566e+06	2.50097e+06	39500.6	2.41025e+06	478107	2.36476e+06	3.18312e+06	2.4092e+06	2.91044e+06	116657	3.11533e+06	588303	4.7949e+06	1.32959e+06	4.52982e+06	46674.2	46469.9	41190.9	388297	187014	612113	459430	1.35638e+06	860434	607425	1.26789e+06	2.49053e+06	5.9031e+06	2.44174e+06	3.46542e+06	45587.2	44305.5	671783	773210	1.51734e+06
749.518	15.8242	10432.3	768.169	7629.39	4736.26	585346	551442	573856	284696	441822	2616.05	353379	584067	899044	1.19046e+06	1.15641e+06	4842.3	1.11864e+06	1.12576e+06	1.29793e+06	1.88003e+06	1.25577e+06	1.25699e+06	317874	1.33931e+06	478218	1.31767e+06	2.91471e+06	931856	3892.59	5037.36	9658.32	236109	839264	629501	618626	1.73062e+06	931315	2.72877e+06	1.20228e+06	1.99176e+06	3.41666e+06	1.23138e+06	2.14834e+06	2830.62	543.093	172156	326605	201254
746.456	15.849	2604.98	229.152	1936.94	1500.16	805937	1.11869e+06	1.83979e+06	212090	368582	3699.97	192572	396334	560842	747667	1.0374e+06	1262.01	1.01245e+06	1.01948e+06	1.10302e+06	1.18956e+06	1.11559e+06	1.12545e+06	2.02108e+06	1.15817e+06	188581	1.59542e+06	1.14477e+06	610808	552.181	2626.56	3506.64	244846	232636	407752	2.13187e+06	1.26352e+06	486707	329856	333391	1.14425e+06	658339	1.13908e+06	1.28722e+06	1286.49	404.812	64731.5	1.31652e+06	1.77272e+06
906.548	14.5798	226.888	47.802	372.683	1494.7	151106	659395	371181	159111	299463	94.241	1.36121e+06	1.17123e+06	509729	717362	1.303e+06	439.373	1.27027e+06	5.78772e+06	1.48353e+06	1.2607e+06	1.47529e+06	1.51559e+06	100879	1.5125e+06	154853	1.27284e+06	490114	604300	74.979	2559.04	238.91	433610	112310	463300	493655	618312	602990	357626	153502	1.31625e+06	653141	1.34591e+06	1.50079e+06	187.479	125.242	12155.6	177965	334696
692.569	19.4729	683.435	46.19	477.51	462.445	415926	540993	938803	133824	228718	420.17	436482	515164	396913	553181	1.15034e+06	28.05	1.10038e+06	729567	1.23404e+06	1.06241e+06	1.21809e+06	1.2339e+06	1.09536e+06	1.23978e+06	181225	855769	947950	484825	74.5	1673.7	413.11	718923	63856.1	583200	1.39564e+06	1.85642e+06	401149	247277	169535	1.08145e+06	586174	1.16373e+06	1.18959e+06	164.86	127.975	73277.3	1.54133e+06	2.2443e+06
884.653	19.8234	10829.1	2986.84	3616.91	3212.74	100504	44319.6	57856.6	115362	217062	1230.45	442885	819047	368516	509289	685584	2191.66	751563	351071	838068	749215	838843	737021	91160.2	752023	900268	64060.5	353813	1.14607e+06	2866.97	2759.55	2121.93	95632	664307	625197	293467	151422	426505	1.39611e+06	1.30862e+06	709387	2.9441e+06	740473	883981	3035.31	3071.35	565717	79794.1	108909
737.481	15.4221	750.79	400.939	816.585	559.17	84549.9	79959.8	210330	46558.6	75060.9	305.949	137815	211369	129890	180460	291146	446.88	292070	315400	311442	303104	309900	308464	87171.9	318663	106981	259217	382673	322677	354.627	1067.81	638.149	127997	151555	113227	217120	310502	117984	364587	152878	308729	561596	299506	342118	377.881	286.704	53724.6	101097	111851
880.463	17.6747	807.54	235.885	633.93	1151.86	42944.2	84317.5	90272.6	50030.1	83104.2	226.185	98292.3	190611	116055	139983	183424	550.88	180022	276881	187900	184433	188030	176208	109366	181558	60796.9	174331	182474	217656	178.865	847.98	1085.59	87159	102421	72061.2	179895	118261	121318	120816	122916	196544	155716	194579	196303	122.72	22	30074.5	73530.2	103062
508.303	7.23299	214.568	27.405	200.735	48.4735	109691	170167	355476	36872	72760.2	77.758	27693.5	159809	92010.8	172528	176203	201.124	179160	205269	192374	294551	206525	221446	171792	238870	226946	89842.3	155155	308325	147.371	188.095	416.305	125261	86202	37217.3	420984	428067	69206.9	82718	227175	229331	446591	258062	300640	71.1985	45.423	49540.2	251197	183502
541.101	1.35447	97.0685	96.581	24.336	26.895	11528.5	11586.2	54899.5	15340.2	19186.3	78.7145	195396	109812	29457.4	42139.9	42249.5	119.435	38256.6	3785.66	73033.4	35642.9	70825.9	55690.1	133008	56184	49688.4	69267.6	134192	74011	43.476	0	28.42	822.327	10730.1	257270	180755	1568.45	519827	421389	263855	46879.2	132406	75027.8	60024.3	49.059	23.385	20265.4	1238.03	39865.5
701.14	1.38577	0	0	0	0	13208.2	9696.56	21614.8	12652	15418.8	26.338	106331	115328	26244.7	34401.8	33381.8	57	32529.1	1544.67	54575.6	32617.2	51865.8	43225.6	40538.9	44197.5	73898.6	105655	12917.8	124689	0	0	0	1052.8	15870	299790	75984.5	1098.6	161425	587214	516031	38165.2	233530	57761.3	49712.4	0	27.351	28556.3	268.3	7520.33
858.617	19.4854	23030.5	1304.01	8543.96	9428.96	255104	102677	366495	126441	192077	5602.85	1.45797e+06	1.67687e+06	265169	801473	1.80671e+06	4808.64	1.78173e+06	1.73127e+06	1.96625e+06	2.0089e+06	2.06112e+06	2.10498e+06	771620	2.14893e+06	1.36853e+06	1.28886e+06	3.60469e+06	1.99686e+06	3185.31	18427.7	17244.2	2.01915e+06	113731	1.08348e+06	1.92232e+06	5.2327e+06	1.22911e+06	1.78782e+06	2.38344e+06	1.92747e+06	4.49406e+06	2.03865e+06	2.22529e+06	4550.86	1243.22	1.12579e+06	1.70331e+06	1.94799e+06
285.249	11.839	972.384	623.356	718.29	299.957	43699	166273	156630	44526.4	53889.4	915.045	319234	361349	63375.2	176670	238359	1298.47	235788	19304.7	57529.2	306689	265585	306001	31060.1	311816	287475	24437.3	729754	445927	563.679	583.87	814.028	37768.4	270537	183055	275816	184620	311590	236315	428328	260228	450437	271680	348937	405.052	275.437	343663	225377	326215
584.479	16.9278	119.365	45.935	0	44.925	94678.3	104555	99887.1	50865.3	61447.4	49.618	117756	207033	93662.8	121973	253970	0	351807	225365	371910	194869	370475	410420	122840	396839	41610.6	436699	632427	273350	45.39	45.204	148.175	48646.4	74466.2	180988	198705	53724	101749	551421	142534	233862	384259	297638	337756	54.585	25.8315	41641.1	45312.1	100754
887.655	22.5376	87420.5	3829.93	25917.2	17208.5	67581.3	60932.5	63118.4	140822	161177	10186.9	220751	379833	194078	284453	341688	19776.8	314850	128969	273255	640411	557787	350163	298372	381410	450259	431430	1.55158e+06	576309	27485.1	25639	39772.3	159117	333297	299256	562500	155182	152012	1.30886e+06	409483	571625	2.13733e+06	613278	448977	25627.2	2207.75	97913.7	124535	73561.3
887.656	23.2227	40741.7	3341.32	14991.9	10054.3	47103.4	94248.2	133497	90659.8	164536	6338.9	182545	33832.9	226095	56659.5	204984	12974	207858	128969	223819	223570	233256	17671.7	288616	285891	185239	591476	397233	589374	15044.1	9057.46	20830.3	114737	543939	198169	378940	82993.9	156351	804730	303276	217705	604967	231396	313786	12802.1	1494.67	94864.5	67443.7	29546.6
123.998	1.43122	146.34	23.638	184.167	201.24	20652.8	49872.2	109052	17399.4	49686.4	218.427	162471	100636	75985	108634	145694	96.456	131177	11638	245144	104514	250700	185219	36765	176671	82992.3	52177.8	153290	374434	72.987	182.831	252.676	22284.3	21339.9	41127.8	138787	53445.7	128313	128052	287794	140651	304097	233901	171873	268.49	124.435	44452.9	1123.29	131156
480.274	7.04834	502.752	23.829	476.448	371.713	337874	343490	1.04348e+06	39147.1	74354.6	881.735	59558.3	545503	89787.2	184071	334056	209.616	294518	350557	393816	398719	354356	396576	403812	432803	443376	150020	94182.9	950323	374.444	783.164	1185.82	93870.9	171192	61689.7	896167	400583	117293	101542	392248	332371	812777	354321	479798	72.9535	132.054	53567.4	481586	361646
930.689	20.2303	9688.14	1669.72	2098.6	3124.6	51622.4	32686.7	20589.1	40534.9	172586	1981.85	240211	192276	193793	98601.4	161291	2771.84	154017	108634	168289	176186	164593	163249	31421.9	289343	123616	184347	632212	298825	1705.49	3071.92	4060.81	19565.8	362035	212866	268477	36869.8	133144	938255	339196	147058	1.03995e+06	180197	295509	2536.72	1818.05	90815.8	10451.3	14803.1
377.256	7.62663	435.891	0	230.861	47.2705	236902	288419	1.32919e+06	35119.3	66415.8	131.371	3146.97	1.93469e+06	46325.1	149638	244657	83.57	240309	1780.52	268414	305859	267043	329920	12716.3	347053	1614.28	10655.1	702833	1.79637e+06	150.484	91.845	222.82	391.497	7574.03	1157.31	1.40664e+06	324495	1711.14	1.25945e+06	3355.84	261578	4417.48	271019	360585	70.82	0	2438.16	961.369	1.92822e+06
877.633	20.0626	13973.2	659.87	3347.38	2392.96	53223.2	108331	67385.6	48705.7	166251	1135.93	53566	108083	182015	206706	265677	1420.9	266378	101760	268889	311729	299194	293050	130468	309641	188431	109830	580515	302451	1654.28	3768.7	6046.73	35781.3	157899	109901	317332	68471.3	196207	318607	205209	299693	46886.1	278944	328662	1976.14	623.87	105572	57607.5	135412
349.228	5.41106	819.421	121.812	453.968	152.707	276656	394459	1.63162e+06	41329.6	81504.8	681.342	7962.56	2.65967e+06	118581	188549	269947	300.629	173518	4651.85	316303	357602	191183	379426	15304.9	393482	3593.44	15795.7	877306	2.40473e+06	236.935	188.161	286.205	2930.93	11737.5	3201.91	1.78258e+06	308252	4468.92	1.54898e+06	7732.6	314221	11164.3	326922	419137	395.241	198.799	3340.58	2889.97	1.73721e+06
896.494	16.3581	1830.4	190.148	2222.7	803.22	225569	247304	508299	124810	223103	725.483	103808	389889	316833	383252	565931	1868.1	538064	420401	599480	490869	586478	582078	37823.3	591235	275228	678488	523668	696690	524.779	2137.46	3217.23	382867	257143	112672	860903	848561	240134	150996	341477	538108	577756	548268	574423	425.675	100.535	34568	304148	363902
806.532	18.4983	8807.23	520.335	5971.74	5605.67	60927.5	215150	225109	106855	188944	1869.71	169577	402471	315805	402753	645030	4108.16	608672	909840	707005	698058	720387	735724	216512	730787	71831.2	636112	529983	385621	1699.06	8914.71	10186.5	270592	89090.8	149390	486100	785709	239735	173468	126136	703857	466918	702458	766771	2181.66	309.08	73774.4	192177	401520
968.63	19.665	6530.62	3574.63	4696.03	4740.41	44917	52526.9	61300.1	45356.4	79764.8	2886.59	277804	339528	132134	169976	279398	4012.07	273591	195455	299762	273163	305383	303964	34874.1	312592	301771	306380	865951	618343	3793.93	4716.42	3933.11	10276.3	315950	205195	192905	209072	217761	757914	424691	268568	1.04368e+06	295034	320123	3802.24	3411.05	153201	8153.92	55983.6
720.447	15.3616	223.581	0	48.654	68.984	58228.5	100928	94643.1	22321.6	37273.8	148.285	47099.1	46967.1	59523.2	85620.2	127709	70.1005	127186	69949.5	148021	157476	147730	146738	75050.1	151780	54354.4	153859	200216	107920	23.762	49.8715	87.707	17551.7	54890.5	50688.3	112685	85559.4	47395.2	46631.4	105247	144626	370360	144277	168555	22.3835	24.336	16635.8	42058.1	88726.2
309.149	1.64558	1382.65	3167.51	3206.45	3534.2	20003.8	37052.4	271275	17594.3	30438.1	4002.3	522026	83448.6	43752.6	52414.5	42894.4	3156.58	31930.3	242155	113143	53337.7	118417	116775	66403.8	112395	525620	120512	26795	63442.3	3565.23	2717.98	3971.81	62308	597389	122207	88725.7	32170.9	170455	84329.1	91062.9	41993.7	70442.8	119582	112912	3007.39	2960.6	252025	561916	33203.3
355.227	1.61927	66.962	52.206	85.1885	65.407	77030.7	57256.4	355808	6677.6	10205.6	178.456	17499.6	277540	17588.5	23430.6	36229.8	73.356	31063	7033.61	38972	40218.5	44276.4	41745.2	16181.6	28210.4	5457.21	42411.6	58535.6	147520	45.849	131.215	44.639	4540.05	11225.9	7306.21	282428	143940	5489.76	403398	7490.85	53456.5	5650.71	45230.4	51267	28.4195	78.854	9849.7	1959.51	203544
829.587	18.4392	3127.02	140.075	756.485	404.06	108792	122079	106143	74954	88497.7	393.64	85353.6	101616	143892	203101	309845	578.255	304054	325869	330004	328699	335899	342814	69159.5	355474	59409.5	261413	699361	162784	246.345	1874.96	1817.12	390984	125224	62878.7	268736	1.29937e+06	34093.4	105400	91722	334919	251482	329322	380749	569.485	142.68	117803	170860	144648
682.248	6.84416	141.046	27.658	21.189	89.354	1.45395e+06	3.80093e+06	2.34957e+06	32788.6	64456.7	80.0635	2987.75	810.359	92868.7	155812	296253	126.091	292932	13446.1	270751	329039	275915	320158	2.38307e+06	348180	686.256	1.37947e+06	355.306	1068.36	93.1505	0	116.074	24013.3	2.80147e+06	187.134	5.75995e+06	675.757	602.78	3.81487e+06	864.452	281208	811.243	255263	349294	0	0	312.148	102.283	519.122
842.47	16.9212	330.47	201.542	317.95	398.115	94516.5	159795	250657	43705.4	57642.6	313.242	40320.2	51751	80639.4	97908.2	142549	338.719	114857	45864.1	126898	154395	140456	121563	231265	123083	37271.7	184400	95997.3	56308.5	21.21	544.857	396.759	58598.8	39436.4	57203.8	222264	217188	63786.6	65776.5	47224.8	118807	46323.4	145110	167749	243.189	0	14825.8	160171	27274.4
1008.46	17.1768	2165.85	178.945	3220.72	1021.48	38000.4	131123	164168	80364.7	107129	836.621	40821.9	74500	56272.4	58453.1	66601.6	1579.47	70070.8	85647.2	51033.6	64646.5	46700.8	49406.4	170473	54032.4	55485.9	97778.6	41811.9	46017.8	550.729	2316.95	4330.86	229863	130501	41863.6	218799	76280.3	67233.8	61452.6	55027.9	65184.4	45618.6	49313.1	54593.3	191.095	145.385	15557.4	68615.8	69057.8
395.214	1.8979	55.069	95.6095	243.737	216.407	147217	24557.8	242140	59312.7	47379.5	322.533	96675.5	63320.3	121293	166532	266430	251.861	288384	29255.4	286522	328486	307743	304868	35480.1	315869	1.21674e+06	79103.4	580521	79081.9	228.237	67.355	97.196	23374.6	1.81997e+06	136401	31173.7	69027.9	70231	690029	1.04827e+06	287241	392575	298322	346215	279.313	104.427	2.78548e+06	100676	998217
966.495	17.6894	3387.76	304.18	4001.03	2161.99	137990	190801	288513	127366	203952	664.065	106414	194032	270048	276398	280954	3478.55	302536	332512	335543	247704	317387	310658	235260	309384	184735	463326	252217	296304	732.095	2641.61	5744.08	331389	241100	109800	440124	436212	207282	164332	262184	298234	152582	305672	315483	638.655	119.385	44968	205645	212966
720.597	20.1779	1014.46	23.205	80.53	188.835	103005	40758.3	116012	72767.2	117587	190.535	118561	145028	153459	168139	242587	166.16	241482	114381	262748	238292	257293	259553	208453	260108	56274.7	276254	546050	177048	22.185	393.075	384.665	94681.6	42746.2	197348	162261	84947.8	59008.9	268484	88205	239311	236871	245502	251898	200.735	51.265	37944.2	86459.9	81336.4
816.458	16.2378	1989.95	100.852	1928.64	1345.39	105205	195393	258087	60091	99107.6	877.558	90686.1	177529	144606	175973	222725	3066.04	224757	295647	241338	240690	240283	231520	270998	241656	54984.2	325730	187628	127790	842.013	1623.21	3693.37	99145.6	91721	84654.3	416570	319564	99545.9	161831	87350.3	237752	145669	258899	269991	1056.73	58.594	35494.6	166289	234323
951.456	15.3067	1534.6	48.682	750.522	1614.37	155068	145787	334261	86246.8	144463	313.456	220648	272661	193860	231656	271338	862.419	268921	410505	256029	257295	253236	267954	148201	266427	164666	319809	276407	230709	469.241	913.529	1391.32	221400	261317	167984	287531	338590	188279	457528	214673	279493	159841	237619	276796	206.759	66.799	78262.6	180658	170393
878.45	16.7969	663.754	186.339	2018.86	3162.23	59211.2	74938.6	118643	54608.9	82841.8	776.363	78921.8	216549	120046	148165	164172	1552.25	167668	213101	178901	171301	183302	162720	115974	170325	86402.8	178212	181937	291540	514.716	2580.43	3253.88	89418.3	150420	64245.2	177970	146691	170330	116438	173838	176404	173881	182818	177810	637.729	215.041	34280.6	104963	152911
464.28	8.05759	22.939	24.264	233.397	169.398	142154	220915	570357	22755.8	41145.5	107.115	70014.1	319606	67097.5	59481	164640	295.104	165227	288257	199093	215931	198444	218900	124764	231464	111723	152968	97077	209350	46.816	137.304	180.31	59451.5	29622.7	75738.3	236759	162515	69862.5	82461.4	71652.3	189261	169061	207066	247235	21.483	21.974	33449.1	297725	155256
745.501	17.6692	2688.62	636.1	2820.67	2858.83	141133	288470	339854	182698	318324	1206.88	414275	960869	492821	614892	891780	3721.43	900892	1.4801e+06	1.02424e+06	1.05369e+06	1.04154e+06	987753	389086	1.02031e+06	249895	780675	1.02353e+06	1.41509e+06	1107.95	3458.32	3813.13	331024	379915	272909	739617	588555	512199	444350	562794	1.08271e+06	1.53241e+06	1.07489e+06	1.11843e+06	853.24	392.46	91538.5	296121	470655
638.529	18.7707	12844.2	3709.26	6417.82	4595.91	104455	115253	150977	55363.3	49385.7	7216.25	122088	118781	78048.9	101735	238764	4938.51	226955	80654.5	262168	196868	259425	266174	208956	270470	76976.1	256798	383734	194713	5985.27	12151.6	8172.68	40403.5	65965.9	224974	174993	127869	79715.9	179321	89942	213346	441446	227311	249785	9998.85	3330.84	80701.1	168493	192364
179.044	1.39549	7017.11	251.92	594.759	617.951	23756.2	36689.8	52917	31891.6	67800.4	622.507	296985	195787	92440.1	110776	123073	831.574	120168	40532.3	148980	123789	148955	132446	150090	130132	79208.7	135378	2.56643e+06	49968	575.014	462.883	615.059	9275.31	23738.2	359038	162401	19582.7	460657	352760	124668	126261	50539.2	156122	135852	421.575	437.495	33473.7	12739.8	71436.6
610.504	17.9242	7377.59	2840	4055.77	3313.52	90394.8	109625	136745	55561.2	48844.8	4828.68	121056	128981	75731.4	101071	237261	3504.47	221954	58411.6	140519	172536	131633	257272	143039	255500	111906	277090	575872	205417	3288.03	7715.42	4943.53	90637.7	103315	247297	146762	90093.7	613614	240739	98488.5	200347	468013	120332	220576	6444.84	2700.03	95484.1	103269	111502
782.436	15.7266	127.8	48.027	321.348	48.663	55613.5	46074.5	68099.6	48408.5	64789.6	166.031	66965.1	144879	99222.6	126935	179221	461.791	175294	100965	179552	209140	182841	179869	50909.2	183589	54788.3	134663	161019	380225	510.85	524.445	547.312	117031	136143	47335	159835	283800	108761	94620.2	79850.1	209970	245086	180957	210790	311.566	44.938	31081.8	66647	91796.4
962.464	15.6519	123.689	0	136.388	162.72	104733	90073.3	254079	40321.6	64860.2	178.74	16282.6	58191.3	53930.2	72553.7	34426.4	96.7665	90933.7	77184.4	92193.7	88523.7	76357.7	85112.1	246334	87013.9	31815	68248.1	50713.7	82189.1	72.744	327.908	808.098	122550	46786.1	23779	334531	174301	46110.1	46499.5	58961.2	89524.9	38364.9	72851.8	44262	23.5735	69.234	8463.23	47839.4	96028.5
788.477	15.4658	3636.94	469.644	5960.31	8469.71	65360.5	82834.1	235277	29596.3	50368.6	1489.89	34607.1	120380	75178.2	102267	155462	5023.11	155041	97879.2	177997	185544	174594	179483	255488	181771	74446.6	143138	104995	347945	2446.78	6156.02	5667.62	70075.1	60623.8	43973.5	374404	383127	76495.4	43781.3	58687.7	172741	414698	177242	200775	1969.92	86.573	18235.7	132175	253875
431.141	1.78076	271.271	152.121	280.638	186.02	82593.1	151437	229919	5879.32	11286	601.731	192947	166734	23031.8	17912.7	69965.5	286.767	67998.6	6696.84	61532.1	32501.9	79565	88006.5	64161.9	74162.6	165968	48810	187115	132344	246.609	242.649	116.654	6642.35	264541	110873	190906	104811	143504	310385	155789	59374.5	211984	59925.9	61257.6	214.972	99.8885	277162	201307	65512.3
452.245	4.88928	247.084	0	21.798	47.2065	65225.2	91077.1	184350	12105.1	22235.9	146.447	16577.4	154010	40369.4	60523.4	42344.9	124.579	98747.4	64266.4	102951	58498	121015	134072	60394.1	140535	156852	44326.8	160446	343520	44.61	126.105	121.963	66310	111557	18331.2	60390.6	180426	61840.4	37878.6	89125.5	97480.8	203894	120890	153615	116.203	23.1245	19699.1	139305	26857.7
371.193	7.79738	272.083	120.31	189.269	88.0915	64544.3	69930.7	139073	12923.8	27589.2	399.137	13111.3	37501.5	43509.2	61170.4	87807	454.694	78190.4	42362.4	86231.8	56277.1	98595.1	66484	51937.3	88192.2	13450.1	66869.6	8015.16	81752.2	25.573	187.468	254.524	18265.7	5373.28	13312.8	82326.6	83545.5	15774.1	9528.97	25680.7	69698.1	89607.3	88669.5	71259.6	250.907	139.192	4181.42	96523.3	175986
541.293	4.95256	195.073	52.79	51.9525	98.581	63137.8	122926	184567	15225.6	29758.5	286.573	19252.4	85832.3	48311.4	72342.8	146787	73.42	144932	95875.5	177290	129802	176431	178106	100713	189936	104841	58421.1	634328	145542	51.323	209.77	221.097	70985.7	48512.3	20157.7	453953	283848	41400.2	52971.4	84692.8	138628	79697.8	150733	141621	0	22.809	28387.8	53388.1	105523
902.656	19.4596	18522.1	1927.19	4054.58	3827.64	60553.8	66954.2	34815.7	51271.9	102328	2309.28	918105	848713	174019	229349	509940	4014.27	466960	278928	572287	485784	549857	43204.6	38098.7	42603.3	985405	448288	1.96713e+06	81099.5	2611.15	5571.53	4551.69	46174.9	349397	450979	198579	54635.9	1.01315e+06	928510	67188.1	493449	176853	548685	45561	3746.75	2374.82	589880	48697	69264.6
304.214	7.85222	373.781	494.928	653.576	549.747	232587	194832	517450	38147.2	80167.3	657.56	41926	61819.1	29778.5	178845	500465	908.933	476098	126743	447168	555159	445799	542509	28542.7	436295	45442.1	407871	27725.4	264754	329.796	491.419	1053.28	60564.2	11592	40544.5	245633	259832	53982.8	27304.6	65418.8	463846	348056	412670	594463	522.049	540.881	12987.8	611867	743160
928.612	20.8524	11748.9	883.55	5147.45	4935.39	104688	156693	254986	89824.8	129168	1652.63	150739	271499	204186	275436	417977	3346.57	400871	470241	459014	444099	462236	463811	79015.6	468041	119857	344540	612092	394491	2478.19	6665.63	8448.73	235524	178069	172750	543730	1.11578e+06	84595.7	436284	258679	451928	672556	462321	520992	2563.71	1019.35	155874	190864	89516.6
860.629	20.986	63241.7	1643.13	18034.7	14727	582998	1.69271e+06	1.31321e+06	931644	1.16552e+06	8566	779816	1.26758e+06	1.33952e+06	1.55549e+06	1.83867e+06	10294.3	1.848e+06	2.48605e+06	2.01172e+06	2.11815e+06	2.05985e+06	2.14083e+06	1.2753e+06	2.07938e+06	1.01425e+06	1.33582e+06	2.74908e+06	1.69126e+06	12380.5	31602.6	39319.9	1.28077e+06	1.48827e+06	816411	3.62589e+06	4.91628e+06	763025	2.04737e+06	1.16485e+06	2.06109e+06	2.92071e+06	2.01645e+06	2.18379e+06	17876.8	1040.63	357897	975207	971234
770.492	17.521	3578.18	255.84	1553.26	1518.28	51507.4	41726.5	62458.8	71648.8	113497	718.875	183668	307232	141073	170666	196038	3692.39	204810	139018	212334	486438	188526	207991	110875	410169	270292	259771	435738	513432	989.27	1507.61	3051.93	34942.7	376995	124849	181350	448237	289482	808593	255948	198905	1.06292e+06	430832	485402	969.455	290.845	67346.7	50175	50334.9
873.632	19.0182	11326	3037.37	4760.04	4682.98	39288	53310.4	33735.7	39615.9	71106.5	1151.19	183364	268558	109063	140731	277586	3218.24	269399	76907.5	108824	253526	106506	326205	69352.2	328352	202262	289017	464774	475210	3929.3	4700.79	4881.65	44146.9	105925	112511	164609	65919.9	123499	418175	278518	273770	891392	137318	308580	4135.54	3872.2	154827	39984.6	59798.8
684.564	19.2843	1247.26	29.58	271.545	196.555	69975.8	70053.4	65302	41626.8	53592.9	88.13	62015.1	40877.1	63736.8	47851	140255	72.47	113059	54524.7	118324	98970.4	114777	33563.3	92828.9	37266.4	53909.2	111513	67677.7	47555.4	263.235	670.89	396.685	35626.9	23277.4	37206.7	66341.4	44553.6	49635.8	102839	45301.1	100637	39639.7	30349.5	41291.3	265.44	115.325	39438.7	61525.8	47844.9
683.251	6.77812	22.33	23.296	125.403	72.974	345131	894126	555277	8787.62	16284.2	21.6965	607.221	207.65	29007.6	37383.2	75325.4	22.657	73001.9	3511.03	54179.3	30047.4	69687.2	53213.2	560891	61219.2	284.729	332871	305.094	300.721	27.342	48.748	22.5445	6570.88	647979	76.148	1.36515e+06	141.98	457.844	888927	288.654	70939.1	367.41	53891.8	51488.4	43.605	24.79	243.043	89.498	279.74
568.319	7.30359	200.857	71.935	182.869	156.69	237311	267054	588358	34127.1	67841	89.794	37687.9	212116	104596	71384.6	313902	22.254	304132	234731	327307	276649	332849	344035	243327	366990	256385	124508	193807	402305	52.3035	101.664	161.061	139390	100792	43109	666217	528630	74085.7	121290	282506	288499	605305	293465	345038	45.758	0	56407.6	260025	217637
855.53	17.1803	681.221	227.712	2923.26	1928.15	288301	356122	957030	119249	211552	2829.16	79118.1	174977	314904	396614	552252	1155.76	529195	403359	562893	605715	558304	593691	914554	593052	117135	315681	60049.2	31040.4	285.384	4036.88	4241.11	375699	67629.4	108879	1.40729e+06	1.0477e+06	39251.3	152370	21784.5	551524	137209	579046	661432	401.336	48.828	28377.9	569252	709856
396.217	1.64798	29.435	25.3	26.88	28.899	27609.6	4775.29	31788.9	7157.22	12346.6	122.113	11634.4	15655.3	18857	26127.9	30035.7	25.601	52117.1	4323.38	67571.6	42971.8	65103.3	76223	5802.77	81787.8	113175	14471.9	145676	12376.5	54.81	26.364	22.656	3452.66	392589	18291.2	6084.98	9738.21	19959.1	101040	242386	25408.3	88592.7	75156.2	84932.5	45.7015	21.315	331309	13706.8	187083
922.51	17.0867	224.515	124.203	724.806	193.17	146662	172122	481597	61879.3	31259.3	1290.7	34652.2	65678	48625.7	152016	163832	266.583	156167	162267	168575	162498	201230	166719	434769	171995	51051.5	68740.8	74414.1	113193	67.09	705.796	1467.86	192447	51107.5	54417.3	592803	368104	50891	79454.9	50334	197815	88646.5	151870	215884	110.89	52.295	11726	81207.7	168423
952.458	15.2935	894.215	44.4215	519.685	539.672	48366.3	70334.9	173021	45670.6	66021.5	101.619	107405	137622	93296.9	115666	140501	397.086	141564	191009	124841	129838	124180	75333.8	68434.8	137545	85059.9	155421	136372	111324	116.997	194.547	469.781	108756	121025	81583.2	167254	176461	89155	223858	97847.3	146892	35504.4	66783.2	140268	94.3975	0	42466	86035.5	95452.9
964.478	16.4358	432.837	107.025	540.528	292.964	105150	109288	216294	65127.3	101053	516.05	47918.2	137430	135196	156244	174658	535.418	175517	155199	186752	148829	187808	178689	180129	179819	113232	245920	160795	189981	137.144	684.481	511.171	156732	119285	55667.8	306937	245990	93603.3	65208.2	126829	164439	127760	175055	180116	120.677	22.73	16976.2	138369	138024
572.439	16.6553	244.354	82.32	149.922	113.83	176234	118845	130856	71549.4	78066.1	28.56	202824	91207.3	82095.3	88173.7	117123	85.635	112330	125222	123390	98298.4	122520	113246	165999	114790	90037.7	144012	187443	93089.7	49.1235	123.115	21.715	37209.5	75359.3	277569	109843	41139.1	68469.2	252366	62612.6	105918	106350	106244	112191	115.57	71.289	56405	111100	129381
764.489	16.2097	1505.3	380.924	4018.96	6022.13	80739.6	78538.2	96280	85910.4	149379	1667.2	107990	88536.3	100270	119308	137738	2398.18	146614	130399	179827	108862	192748	177165	97428.6	124179	111871	136580	99130.7	155007	625.695	5259.91	4931.32	324865	117503	98703.7	878523	1.0343e+06	67128.4	143380	64753	148277	580038	180468	127941	482.884	153.333	28440.4	84732.4	146791
409.28	13.381	2344.81	1832.8	3156.4	2164.05	48682.2	209625	132105	9163.85	15221.2	1744.43	30981.4	25868.8	26283.1	40684.5	62592.3	1717.62	62647	11922.5	72618.3	72943.1	74618.8	41799.7	133821	46469.8	41510.6	36747.2	34827	29879.2	2104.99	2609.69	3174.51	14994.1	428966	18118.5	2.1126e+06	26664.9	33157	432794	43846.1	17811.9	32332.2	72585.8	45082.3	2962.78	1591.92	53690.2	19744.1	43493.8
466.275	8.70788	161.475	326.41	534.041	364.864	32670.4	83704.4	172167	240759	489981	606.974	1.60693e+06	1.12892e+06	1.02865e+06	1.32262e+06	1.73025e+06	2693.97	1.67147e+06	852293	923135	1.87932e+06	910770	1.99117e+06	1.6262e+06	2.04751e+06	674878	2.38361e+06	1.06086e+06	2.28524e+06	385.337	1071.94	626.849	35387.8	971692	2.01968e+06	359747	54829.8	2.20293e+06	1.65946e+06	1.5912e+06	1.75026e+06	2.68931e+06	942305	2.13072e+06	808.731	416.526	239224	124344	307244
926.601	19.5011	5934.22	1528.07	4745.31	5253.05	157696	227434	358664	96665.3	109074	2276.34	242554	337464	231012	308971	463019	1939.04	448974	613161	488615	484311	497004	505040	294726	502734	194548	334130	701163	393110	1881.25	6460.57	5936.3	460838	124135	184209	628453	1.38075e+06	210108	428164	393124	514854	818661	516262	547773	1719.07	1229.66	129324	379053	370984
827.501	15.9568	1314.5	677.418	2947.93	968.507	509294	470520	1.38001e+06	157493	260984	4812.58	106477	186985	407236	535949	753729	1957.91	739485	458027	782691	853421	819741	831716	1.32701e+06	840211	102856	315172	261005	904518	502.895	4763.1	6411.93	652006	94994.3	138427	2.43512e+06	1.91711e+06	59733	192383	348453	803992	910813	810148	909857	1085.35	604.011	53360.6	837906	1.10469e+06
208.832	1.33494	23.299	104.181	28.1385	23.842	14082	12258.1	30878.9	26175.1	7850.24	24.288	2946.26	2932.64	8908.43	8187.62	10491.3	25.375	14186.2	1463.41	3039.79	18574.2	3875.35	1523.73	29958.8	2154.88	1166.41	2634.99	1922.75	1669.12	0	21.147	23.079	154.901	1168.9	12742.1	13191.8	12420.6	7292.77	4128.71	1696.87	13651.2	2559.95	3447.78	1984.84	105.515	23.7585	1845.16	321.984	10338.8
727.493	17.48	2542.8	201.985	1710.62	2581.75	64868	155498	98449	120902	207079	287.995	436348	562152	300149	421916	601493	2927.3	598702	1.22311e+06	667424	700408	667517	639860	108638	649020	120105	954803	818964	632272	477.96	1600.86	2333.84	134623	171761	368369	251744	253869	530800	668111	368367	712340	698328	692108	720282	937.065	278.825	101711	86337.2	174450
297.13	1.42444	1687.87	2425.44	2341.64	2690.5	11657.1	17373.1	140161	23958.2	37033.2	2562.54	424922	60539.7	49259.7	64356	53633.1	2631.72	54493.6	156676	164274	52103	160865	397154	20776.3	388466	443909	123356	42767.9	58807.1	2633.66	2282.41	2868.11	70754	339164	145670	35002.8	12357.1	69468.5	29171.4	86545.6	61380.1	51172.3	159493	400235	2062.08	2376.82	159413	380348	11723.8
939.47	16.2789	773.027	107.097	1204.76	265.445	112190	122562	176938	59751.3	90565.1	255.705	40765	70751.4	119596	126766	150849	431.958	148948	83833.9	156524	125206	151418	150445	139027	152536	53453.2	259333	97226.5	65661.5	205.896	920.542	2010.61	277485	88623.6	50056.2	244450	303490	87082.2	94166.1	59265.8	131457	66902.5	144233	152018	243.279	0	23591.2	111482	99217.5
639.539	18.7731	3688.76	1072.01	1581.85	1139.39	46423.6	49769.3	65378.9	21764.2	36613.4	1900.92	53306.4	48268.7	52642.4	47626.2	104771	939.24	94025.2	48730.8	144251	87561.1	141918	115873	85123.7	111578	47638.3	112762	256746	85347	1161.76	3514.64	1807.4	33718.4	29501.9	129256	77217.5	57969.9	38196.1	73621.1	50385.9	93548.4	187151	133237	103256	2111.43	638.155	28780.3	79374.7	82445.2
656.375	6.85806	0	21.252	104.39	50.162	132544	6179.53	188799	68318.6	73073.2	90.7795	313057	480262	124240	200186	330952	49.462	355172	1021.03	380914	438379	318112	394093	6663.01	408975	571402	110456	712909	577220	73.5485	0	70.14	2402.75	869389	272621	2936.65	227610	394250	392323	828746	362975	710733	448006	492682	260.489	26.5455	962114	226394	1.2614e+06
862.642	21.293	25917.9	1144.06	6765.98	3135.32	19046.3	254159	126681	233405	309328	2288.56	140858	291402	354836	428310	542143	2998.46	552584	645038	586306	607854	597983	605882	260063	612590	197669	399894	1.03549e+06	400342	3757.14	8047.36	12161.4	70474.7	334610	165248	524282	346832	256259	574113	334720	669535	724842	591543	645818	5057.47	1176.18	98569.1	119511	56766.8
481.278	4.92141	282.246	159.378	96.306	90.71	96934.8	110799	153463	23346	45749.6	259.595	21681.8	100192	76449.6	59583.2	77817.7	76.25	88699.2	110354	133492	116192	144484	153640	94428.7	160560	123743	57415.3	689550	174967	174.824	349.844	149.319	43117	56256.1	25058.4	385952	314045	51870.3	49383.8	85020.1	40678.7	136538	176386	196354	142.26	165.013	38932.4	140091	111480
481.277	7.08869	234.189	318.307	159.657	348.58	59473.5	78735	301015	10073.1	21937	369.914	20755.5	140512	35683.6	54101.6	93274.2	185.365	93934.8	92319.3	118938	90817.2	70066.3	103818	78991.7	98347.5	122907	48770.3	51384.4	253064	118.234	206.882	408.076	31563.4	52855.7	19921.7	266052	109169	40597.5	41824.4	77746	96539.6	232134	98610.6	97176.7	183.748	127.343	23021.3	119666	72239.2
910.451	16.904	22.569	0	22.695	23.19	41088.8	63437.9	98649.2	18772.3	29376.7	25.0595	24764.3	28522.1	38067.1	44892.2	46415.4	49.275	45359.3	40860.2	44102.1	47739.8	46318.6	48003.5	93621	48890.4	13974	61002.5	32164.4	23414.9	47.515	23.205	245.167	33001.6	14897.5	29219.7	76781	51221.2	29677.8	25870	20837.3	49440.1	18085.5	43176	38857.8	25.332	0	4654.81	60409.1	74403.8
882.423	15.7465	51.234	81.8045	266.35	181.733	104366	139240	196909	27441.5	43552.8	388.639	17199.2	31725.7	52051.1	59537.4	74363.8	70.509	74758.3	113499	64888.8	73341.8	65473.7	63254.6	217469	63751.5	19963	163202	62857.5	36618	48.4	98.781	211.848	39189.7	37505	36493.6	183147	61496.4	36011.9	45953.8	26174.7	74197.6	31133.7	66356	75981.4	24.995	43.645	6938.25	94389.4	101361
210.825	1.36159	25.9335	52.1725	29.435	21.105	15962.5	16436.5	38803.2	35799.6	10769.7	24.312	3822.1	3888.97	10332.1	11128.3	13044.2	25.857	17056	1342.06	4400.49	26360.7	4165.81	2193.15	38703.5	2234.93	2462.33	3374.05	2106.34	1858.67	89.7585	29.8835	22.8375	80.439	1695.06	18087.3	14287.6	15925.9	10966.2	5792.58	3292.57	12940.8	2953.87	4928.36	2440.85	28.8705	44.115	2135.44	625.642	14797.4
853.514	16.0187	182.905	0	433.331	47.323	112104	151035	315897	55274.9	93548.7	521.539	31820.3	62285.5	142469	187223	243629	318.161	243015	157135	267987	293863	270218	273435	300320	283717	66581.4	133786	101436	186799	136.916	901.076	421.03	139439	60570.1	57379.8	643198	475324	41184.9	78439	68497	211574	195826	271618	316371	0	22.604	13659.1	176400	238861
395.214	1.57658	55.069	25.372	243.737	116.794	104261	24653.7	136377	59022.1	38334.9	343.797	31018	50092.7	48435	75208.5	101957	244.14	74047.3	17294	123652	131872	110328	121814	35431.9	108653	559248	32084.2	297146	42283.9	201.297	67.355	164.774	23077.7	1.26908e+06	55470.8	30594.6	28397.6	64066.8	471372	378858	113597	122916	115505	118563	209.78	79.08	1.42323e+06	46560.6	787768
480.273	4.92987	2434.6	46.4975	328.908	348.588	393850	435164	584162	86032.9	159520	321.773	69391.9	409884	281909	412068	437027	344.568	430434	427623	543821	734898	588302	592956	363117	633432	506807	193886	2.66513e+06	762324	403.484	866.48	952.153	300877	206058	80479.8	1.46063e+06	1.21236e+06	171507	151684	387452	578190	617232	678359	788387	147.459	99.7735	131619	547678	446243
717.474	16.6118	1585.24	24.99	1009.1	279.419	91103.1	122860	195724	93397.6	164825	520.054	105225	500503	251126	353464	547111	825.719	527103	289979	595133	610800	595648	599270	211811	615676	183230	352676	794092	1.1362e+06	408.768	625.615	1337.3	300215	325397	90360.7	555547	961179	317667	243655	380057	624789	934963	620325	658427	385.661	117.706	57440.2	203353	283028
421.118	1.48591	1340	1803.13	1992.43	1143.76	113353	208359	258941	7384.69	6987.29	1840.21	204359	205987	10488.1	8542.99	20111.1	2146.1	19703.2	7696.96	25459.3	15958.5	26276	17298.2	300247	14890.7	236044	10926.4	22466.4	196301	1525.89	1558.73	1976.27	6019.3	49506.5	95281.7	210761	333513	484690	89238.5	288843	12149	355020	20812.4	14750.4	1314.01	1795.97	365017	85872.5	122530
656.527	19.4435	830.915	263.46	842.5	383.685	72432.8	55183.8	46946.3	28302.8	31334.1	673.24	31817.2	25617.6	32244.8	32683.6	36598.9	225.925	35820.5	33789.7	36136.6	36196.2	35739.9	35647.4	66562	36629.8	16886.3	31619.5	45903.5	23002.5	580.465	923.305	1034.41	13496.5	16199.8	61095	45941.2	33412.9	24983.4	29791.6	18399.7	35366.4	27130	33885.6	36594.3	540.52	75.49	11482.4	48838.6	39652.7
884.476	15.3265	1793.85	69.5345	1345.81	1178.76	158651	148563	371594	73946.4	124921	263.716	233478	314349	202958	251979	348573	978.402	352935	458945	344660	336357	346029	345877	17232.5	361327	180643	372818	381219	310988	607.108	1135.56	1612.62	221503	244134	174301	321787	450919	193349	537811	229148	363547	356507	311684	368361	94.805	23.2275	78351.6	177909	196128
729.508	18.1883	2874.97	226.68	2162.52	1657.49	72686.4	215008	160009	91791.1	171376	230.915	477989	633896	262501	353811	573043	2245.91	561619	906126	629719	670470	661304	662716	165443	657271	126799	820056	846772	639588	562.435	2007.7	1993.37	142529	116638	359821	314392	356308	431722	391206	351392	659041	846515	686235	736527	622.61	178.53	89373.5	156864	247653
886.458	17.02	839.402	104.84	1019.57	508.378	88384.6	155902	214721	69381.8	79682.2	374.744	69130.3	127557	89784.1	71348.5	61896.5	809.762	62057.3	284414	165132	115596	162774	49352.3	218521	34190.1	67085.6	63926.4	127793	62957.5	141.134	1277.31	1517.58	170006	77090.8	61089.8	59591.3	54038.4	86793.7	56085.2	38857.8	62092.6	91037.7	154557	38972.8	255.392	147.23	15720.6	119284	114513
857.544	17.9262	4941.26	631.445	7358.87	7652.22	109567	130825	424646	81695.2	129577	957.175	42660.3	206803	181006	247373	339538	967.87	347188	210919	359565	378159	345909	387771	311198	394583	101367	272723	152305	436907	1340.55	10067.2	2195.04	176998	96291.6	106399	614443	656019	50939.5	105661	127657	362586	323205	377493	426162	1853.55	92.17	28656.8	329736	395096
345.202	1.61195	44.3825	23.657	48.9685	74.373	209076	186809	1.43681e+06	7805.03	10722.5	200.633	7316.83	157271	15667.6	18428.3	15476.1	120.856	35388.7	4532.84	27819.4	20061.9	25928.7	21432.5	8409.82	18393.9	2776.31	28106	104336	105753	206.559	49.1835	24.559	3086.09	26279.2	1754.13	603779	498124	3693.83	433594	6786.49	28152.5	8495.72	20016.2	14823.3	82.821	0	7925.53	3030.92	444221
701.478	17.19	12230.6	1750.71	4191.46	4753.78	272728	403200	404759	309153	532134	2079.79	1.01264e+06	1.81141e+06	787212	1.05355e+06	1.51692e+06	8324.84	1.52194e+06	1.6991e+06	1.60695e+06	1.72323e+06	1.64536e+06	1.62564e+06	569079	1.65877e+06	491709	3.36292e+06	3.31423e+06	2.27815e+06	2284.56	5119.16	5692.54	382114	708255	1.05998e+06	872124	448266	1.20884e+06	2.51052e+06	1.12376e+06	1.74833e+06	2.42027e+06	1.67027e+06	1.80046e+06	4493.42	1403.36	248643	243522	505531
574.44	16.6837	231.343	48.134	88.31	161.733	59146.4	58437	54770	34915	37887.8	25.25	75905.3	42982.3	39317.7	42059	45625.3	0	48584.5	56507.7	48138.6	45010.2	52287.1	51789	76953.1	43916.1	37899	58520	88517	42619.1	77.174	79.448	71.64	19686.7	37411.1	115499	47767.5	18022.6	30764.3	118663	30033.5	49771.1	48286.9	49516.6	40719	240.141	26.28	23236.7	45120.8	52223.4
888.658	22.5049	68610.9	1521.3	18776.2	13877.4	110617	116122	119374	85172.5	142464	8001.99	76361.3	209158	51047.9	86203.8	265383	15625.6	265632	74417.6	307814	228782	303151	247558	134633	125099	138736	230462	793781	357106	18826.3	17966.1	30011.7	85184.6	198847	180360	306187	146322	146241	533117	318929	233565	745877	176243	309960	19315.8	2946.75	96004.2	53645.5	48513.3
831.531	17.6422	16807.3	3026.61	17220.2	12040.7	540405	864891	1.25667e+06	575444	996280	6337.65	582067	1.79199e+06	1.513e+06	1.91992e+06	2.64824e+06	18605.8	2.6225e+06	2.26795e+06	2.91127e+06	2.85786e+06	2.88835e+06	2.94952e+06	1.01354e+06	2.98086e+06	1.04162e+06	3.18448e+06	2.5001e+06	4.18596e+06	7929.29	18448.3	22256.6	1.45664e+06	1.03664e+06	556748	2.53034e+06	4.30256e+06	1.1472e+06	831906	1.80496e+06	2.85606e+06	4.23099e+06	2.95574e+06	3.21292e+06	7443.69	767.802	179111	1.01989e+06	1.25536e+06
667.566	19.5184	2090.5	111.215	163.795	94.62	97939.3	111584	141711	62392.3	55216.9	291.93	203246	168727	95620.5	132775	299441	265.935	272611	164747	417185	263234	419384	321046	165360	312513	138826	299353	733900	170164	101.765	1054.43	789.27	127549	50770.7	476947	215426	274419	130043	152015	105827	280962	297770	412434	292337	609.085	104.83	84456.8	267164	369306
851.499	15.486	105.56	133.712	227.249	46.1085	70000.1	104903	232062	47391.3	69140.1	97.412	28856	59987.7	106613	151038	216981	73.696	208769	61367.1	245055	44616.4	263309	58234.8	191259	305477	51499.3	122241	61078.8	74000.3	23.384	653.897	640.128	124478	53798.8	56397.7	365992	511096	41196.3	90257.8	54128.6	31149.1	79015.7	234892	322932	162.748	46.7265	23327.4	113711	189009
859.431	16.27	307.089	21.294	322.328	315.511	53855.5	78008.8	115824	30820.4	49093.8	331.934	27459.3	44075.3	46530.6	53414.2	53331.6	21.126	53340.8	150817	52380.4	46145.5	60282.9	56377.2	112078	57548.2	34989.6	81214	87890	78398.2	70.845	454.099	514.254	53764.8	41026.2	36436.5	112976	97261.6	37266.3	60885.7	40680.9	53624.9	83074.4	55325	94443.5	74.183	64.81	10295.2	104937	142524
767.484	16.6537	1501.61	342.653	1272.33	804.265	187070	292063	684186	81913.3	144165	1192.8	275308	223394	227527	312871	455462	1348.51	438213	407541	500575	523621	500431	692978	660832	719123	102092	253544	689047	341130	429.599	1679.17	2650.05	351946	92740.1	112075	1.38018e+06	1.32575e+06	136225	527896	189351	478231	276506	521913	782481	333.422	174.257	100903	605842	885528
299.236	5.14155	5035.17	5224.31	6640.67	7732.36	90739.9	24844.1	172988	75027.8	103787	8096.99	97693.9	324777	245471	353054	534906	4838.12	538746	23210.7	560399	731500	565713	657130	123139	665593	349782	95581.5	257546	2.05634e+06	7442.43	4495.07	7991.22	23493.1	127217	65599.9	482627	66023.6	87168.3	140975	860939	592272	83036.6	580004	738503	4983.97	4782.93	34910.4	56488.7	15361.5
668.569	19.6398	3771.36	795.77	1533.18	1066.76	61416	72832.1	65651.6	63980.3	115045	1101.25	312458	311846	198140	278736	544573	753.42	510394	164264	559155	480380	544181	566101	133650	557516	176874	548865	1.14362e+06	238415	917.395	3285.76	2558.05	115129	88978.5	549311	114523	122893	245093	58235.7	258165	503533	602224	512410	517762	1702.98	627.14	119797	117202	256585
816.549	18.4904	3737.15	326.67	4552.37	7263.19	50377.5	170851	63461.8	52847.2	182357	390.59	402355	547891	207408	225373	524784	4383.9	562187	1.40343e+06	693900	654205	675786	707351	56118.3	706059	194896	453474	247524	523074	867.93	9527.06	7687.42	152224	131604	127868	151055	256639	358713	83501.4	107208	713349	919316	691742	753137	838.355	118.1	72988.5	100154	154520
712.592	19.7882	5645.03	587.49	1495.13	1384.11	58352.6	37263	51419.8	73806.6	120926	1098.45	335018	236689	204312	281666	512809	1332.26	492440	141167	520423	435195	511969	528863	54612.4	532135	169007	379819	1.46114e+06	228169	725.385	2588.87	2256.83	112473	73630.4	437898	63298.5	89070.6	291534	548776	152037	479935	532521	464849	496067	1634.19	522.155	94818.8	64675.2	107818
788.513	17.1821	11395.5	2540.58	12871.2	21557.4	78586.2	116148	36164.2	128711	228536	5678.72	374577	407554	330703	451187	628488	13489.6	613301	455845	641832	684836	608251	662812	88384.2	664853	318411	843471	561565	1.2224e+06	6716.97	16364.2	17258.9	148589	304672	243373	419130	234520	331558	57488.7	495375	694937	2.01677e+06	641959	685859	8357.94	2176.64	120923	116067	310062
788.518	17.6678	9413.14	1256.57	8316.55	9266.77	67975.9	45704.1	72927.4	104602	198093	4284.35	590458	417674	330470	418414	669832	10057.7	670477	449494	693148	748952	741764	718827	103691	746761	292644	1.6157e+06	834099	966191	3211.71	9894.62	14063.3	147233	310909	397958	316126	252598	567093	529582	562698	812141	1.1234e+06	733797	770575	4294.81	712.355	105659	94660.5	50864.3
768.465	17.0548	9386.58	1522.36	5281.23	3405.79	313684	287737	780064	236336	380464	1804.53	211846	317621	506135	608604	710921	6257.83	700963	1.15355e+06	891287	751844	912125	958681	725213	974765	251309	1.83866e+06	1.38451e+06	460440	1783.37	4566.57	6483.89	305010	558357	572756	1.26255e+06	881567	224232	1.60929e+06	358935	762001	837280	912405	1.0621e+06	2675.81	1013.9	128813	577275	789168
820.496	17.5695	1872.11	155.74	1617.8	1041.87	88066.5	64769.9	120047	75588.2	126660	448.856	126694	217630	175080	212263	243330	2283.04	249917	377853	272833	277073	272012	248295	68759.7	268871	112845	278880	234228	346314	400.345	2212.45	2428.46	146642	132401	74065.7	269028	329658	135795	170260	183595	266275	464779	268441	300151	507.533	91.425	43534.3	94645.9	116665
1061.56	19.448	1374.47	428.44	1405.91	1180.79	68984.9	90209.8	147976	33496.1	58647.8	834.865	56201.1	71411.8	83917	91108	112795	807.985	112536	211926	62711.8	119398	75639.6	115085	110619	88758.2	41688.8	66241.9	59971.3	55357.4	630.09	1485.06	1343.73	183486	28509	47566.9	214289	435073	62079.1	47894.7	38876	127258	54824.4	115874	132169	939.445	856.745	17668.8	140047	127259
885.483	15.3798	1438.67	256.355	486.699	703.598	109225	56508.8	80223.7	70005.8	120850	352.189	68855.9	229713	54545.4	76160.2	107993	535.677	97581.3	126689	80692	108072	102501	82955.9	151454	107293	93333.7	166270	233571	115757	225.069	1324.93	1998.47	37036.7	101705	31604.6	55035.3	223319	164713	116877	105701	130198	76543.1	88648.3	185996	95.7395	0	37541	60177.5	467108
762.508	17.8326	1545.28	375.275	1800.94	800.185	38334.1	58021	53548	80892	130853	664.015	89561.7	117923	118816	155135	216784	1716.73	216099	255914	252323	240406	239659	243172	58301.7	254845	131084	253042	123361	128831	526.125	2030.15	2523.22	90994.3	132103	76936.9	111308	181285	136029	124220	151762	260927	119073	237753	272800	545.81	195.445	25768.8	57926.9	51861
860.545	14.5734	368.589	22.462	431.724	1332.46	56040.6	350855	79335.9	142181	255362	69.391	783630	695004	437894	614397	581033	410.255	586348	3.62567e+06	705053	1.08017e+06	718226	746865	26418.6	768542	103877	745901	266124	372763	193.917	2743.62	514.698	305731	82228.8	310790	222534	339072	373467	189536	102358	827904	375249	902029	1.04191e+06	108.839	0	10103.4	63329.6	179935
968.509	18.7189	4535.1	395.38	3816.01	2070.77	56405.5	68385.2	104264	88981.3	158200	350.505	89125.7	423769	226615	290452	430353	3349.48	423371	336047	429654	410170	443771	442859	104887	441822	200361	374281	392653	696845	923.94	3059.78	4457.47	142077	183968	58406.3	249675	289299	219747	105765	452738	448805	525317	412848	448263	549.975	168.905	49630.7	98567.3	142005
818.566	19.8916	4797.1	366.65	4285.69	5452.24	53163.5	155302	56002.9	66339.2	310828	185.8	340514	390507	233839	197015	299808	3420.29	517333	633610	547116	345836	336922	570569	48349.5	585140	131085	85415.2	101041	365386	635.855	15914.8	10651.9	145129	120570	146191	155299	156454	170325	150638	58577.4	618243	364270	349636	593059	723.57	191.355	43864.3	84390.3	122442
884.446	16.2897	863.042	48.78	678.411	560.099	62983.2	81289.3	98672.2	37168.1	56622.7	148.007	49923.7	57163.2	53215.6	70774.4	69508.4	639.289	71050.3	108114	75539.5	70753.4	55720.2	72029.4	101441	74846.5	52985.5	105065	98663.8	150717	495.035	801.61	1011.44	75387.3	65529.5	40370.9	126555	88840.1	48547.9	59912.7	82882	72567.3	191290	122045	82901.2	90.252	44.338	12059.9	62424.4	85984.8
838.531	16.9764	218.302	55.508	817.249	841.232	41245.5	79873.3	82789.6	47257.6	68059.5	934.872	63070.6	120014	100911	152236	210974	489.255	203997	267176	223747	249307	229758	250739	77738.5	239016	27177.5	146100	67193.9	132612	396.307	697.192	1703.93	79337.7	28222.9	53403.6	164844	217441	37100.8	49873.9	28288.3	242305	149443	226292	254723	250.124	98.0095	9058.5	63391.7	25396.7
932.455	18.1676	419.98	129.01	271.465	374.515	21398.9	40588.2	39454.8	28531.2	46487.4	173.235	82638.7	101923	50084.9	65725.3	76885.6	160.995	69717.6	113292	82778.9	82423.5	77967.8	76954.2	43146	75302.8	41918.3	101856	97434.6	70034.2	153.08	406.56	346.12	41188.9	39008.5	66176.7	51762.4	55259.5	87245.1	61995.4	63364.8	79947.8	77186.9	80121.5	80281.4	25.245	52.025	24571.6	44036.6	55782
1034.48	17.7278	1361.62	129.76	1700.69	748.5	81924.6	111769	143457	74222.2	104995	337.5	57254.1	90143.8	114103	116493	106905	1498.77	113587	92842	111555	97730.3	114147	112099	112632	105985	83126.9	185624	90824.3	98779.6	449.85	1383.72	3132.74	182027	123459	61923.5	187590	171137	96051.9	83094.8	118946	97060.5	56766.5	106265	108898	416.765	89.35	24954	105354	87271.3
714.49	17.4799	1168.75	163.92	726.11	470.635	46766.1	75353.6	57399.6	51248.6	97049	438.328	79186	130341	147386	209156	70362.3	1358.61	71215.5	293884	364662	78610.6	371919	83805.3	83774.4	56864.2	95545	616685	475480	247387	256.044	662.027	1151.6	46441.8	88960.4	212289	120196	80928.8	62525.2	144743	160170	77614.7	818565	378216	82503.9	406.254	120.076	62970.8	46104.2	87980.6
824.481	14.9246	0	25.623	197.467	47.092	67408.8	73297.5	126465	24714.6	44055.6	71.328	22861.6	40716	70776.4	82679	141784	49.457	127379	49920.4	139264	152147	143056	160065	95494.8	164652	43688	71580	83388.3	74944.7	22.634	152.249	358.575	49180.9	48392.2	42668.7	235622	188454	18810.2	43486.6	42372.5	139691	113905	146666	172188	93.409	0	11147.6	49355.3	93839.8
754.516	18.271	263.26	49	529.795	692.725	21303.8	69918.7	39905.1	40183.4	57355.6	141.825	53848.5	223368	83668.5	126172	190903	460.645	194116	465321	201598	236005	214503	221883	43764.2	230892	65173.4	197040	115145	140315	66.38	241.585	545.985	51112.8	37558.8	111851	84222.6	127240	43506.4	62345.3	55981	226892	168839	227089	269722	93.415	24.47	20467.8	56802.4	81022.6
864.471	18.1868	733.58	182.815	263.355	756.685	32646.8	70204.6	56416.4	39929.4	54134.3	234.355	162153	183878	76754.4	102072	141679	974.45	145344	242854	159246	154977	160758	162777	57932.3	165961	49299.6	207373	203624	145740	340.36	895.82	1106.44	54401.8	42130.7	115811	92750.6	105859	143670	115945	101928	165623	111544	166122	176006	320.525	22.185	38663.3	57843.4	87701.4
780.527	18.3033	510.645	48.96	736.335	987.425	40537.5	92097.2	78384.2	54437.3	85652.4	190.25	194819	289827	126548	180580	265061	672.5	266290	519696	275711	314957	276029	310553	74122.9	318407	59415.4	217102	133113	249521	141.635	1658.44	1252.39	116903	40331.7	78892.2	171783	403508	186167	79102.4	43837.5	305747	330618	296895	350252	337.51	132.87	19182.9	65693.6	148339
990.639	17.8322	2516.54	2154.22	1885.42	2033.35	20186	107278	40771.2	26261.5	43013	1831.48	161323	119399	66362.4	91516.6	150072	1711.45	145706	479001	164476	152895	163461	168693	22992.3	166479	29028.7	122378	55812.6	66659.3	1938.03	2181.61	1525.44	44619.3	18549.3	63066.6	71452.3	78586.7	80703	42430.2	23466.9	157029	107266	159889	173366	1993.87	2780.37	5128.11	29023.3	44202.3
974.532	14.5751	969.224	145.992	318.071	1110.65	53742.8	265681	117143	66412.9	129158	246.845	555730	471699	216406	306504	495521	202.317	496668	2.34478e+06	570740	520585	570627	581522	31750.3	601570	62231.8	517703	185227	239199	527.041	1046.72	307.855	183926	49978	188974	178514	224961	244146	137482	63377.9	530944	243652	555617	620061	315.537	443.623	6169.29	58948	130443
710.577	18.98	2290.9	470.625	984.04	607.07	65582.3	57116.6	59368.1	63820.6	109832	1095.27	242463	135551	177971	225751	401245	400.71	393495	139909	447861	419001	456175	470629	195435	472473	91782.4	420350	583638	281995	700.43	1622.79	721.735	50839.2	34612.2	590957	115828	54604.8	215398	508880	201201	412980	626156	445557	467604	1346.17	441.79	51886.8	71352.7	170436
764.52	18.3319	3472.27	739.84	5641.58	10769.6	92637.8	234220	78247.9	75695.9	192105	1306.53	415378	29267.5	317319	476247	702097	2873.61	690072	1.33054e+06	853038	816519	842476	868477	74900.1	858252	104248	647456	383379	459351	1074.12	11205.2	9806.16	217972	109321	179270	252646	470416	266962	190201	143264	857110	521225	822784	895834	1411.01	327.725	43630.2	89364.7	207805
710.612	20.6454	7245.1	591.24	1672.64	1446.84	40344.3	43891.3	27637.8	189757	292752	970.895	361490	319207	361671	386148	528512	1562.04	529068	137149	565971	515295	545285	553465	191965	560679	195537	456716	1.10287e+06	327396	1539.8	5018.59	4126.55	66458	228148	460853	107585	38821.3	170667	565608	363096	527493	935564	513915	548240	3359.13	1138.69	136643	22846.6	118420
943.608	18.9552	4779.81	841.51	2836.57	2423.49	50959.1	71352.6	76528.5	39734.4	72084.5	578.265	58720.5	67754.8	71284.7	46619.2	63841.8	1092.64	66738.2	38204.6	59632.5	162014	50633.3	66215.3	113186	69098.7	54189.9	81489.5	244514	93871.5	1929.57	1980.38	1768.46	35771.6	39479.4	41115.5	206935	114571	118526	152607	84238.8	162163	326442	46605.3	79142.8	1472.47	1156.3	75653.2	75723	78775
131.061	1.55596	69.9415	170.782	118.788	25.3	22374.2	32069.8	25717.6	13797	22483.9	573.633	25477.2	142897	38404.7	54505.9	106660	233.267	102497	5026.28	60508.5	98761.2	62910.8	54825.8	28823.5	61679.8	31043	10175.5	11440.9	245802	69.547	204.327	93.75	3370.36	30338.7	8091.72	79771.3	33229.4	15576.7	231847	188100	103876	43845	113763	47925.3	244.134	95.265	27104.9	23659.8	24942
821.5	17.4093	1146.13	104.01	1350.57	545.535	59467.6	90300.3	119292	63980.1	101900	337.338	73384	37718.9	134938	169519	72519.3	948.062	41176.1	176035	147758	68032	153145	61242.9	75785.7	59322.4	83219	225512	133597	82760.4	315.195	1059.67	1541.35	148888	110658	64523	232705	87669.8	96413.6	101208	123320	64540.3	66659.7	159606	75221.6	225.655	21.72	25189.4	70952.4	72140.7
297.221	4.87071	31294.2	29571.1	32363.4	33010.2	176471	71335.7	36541.2	151824	120866	52666.6	185834	555220	225092	327290	498595	24556.7	475678	118083	498350	686177	544364	598829	38152.3	610382	293525	24032.3	434905	1.39655e+06	29276.1	28250	27766.7	152015	68687.1	203302	51839.3	47232.7	250811	203726	1.3435e+06	479188	116417	575347	747789	29173.8	27560	479808	57068.7	582265
995.591	20.8889	4622.68	507.62	2981.92	2509.38	108001	131461	144408	62917.5	51694.6	1319.08	135066	190469	171469	96374.1	314293	1407.21	305572	326953	354815	363970	366967	357246	116436	363168	139296	288071	475344	323531	1280.53	1915.98	3573.53	175197	124981	132410	403341	891051	130231	284636	167434	364410	485481	353872	402530	1227.84	510.43	69860.6	81724.9	173451
970.645	17.8666	2630.47	2234.06	2739.7	2594.6	13224.5	99279.4	15972.3	49391.5	85203	2520.18	204289	199314	138340	179443	174848	2738.5	172814	633469	182661	307197	180178	196209	13701.5	201765	42444	173275	72939.9	95051.4	1971.19	3913.82	2508	69123.9	29903.4	75300.7	65906.4	82916.3	96437.5	84849	66238.3	244918	113574	251177	271349	2244.42	1854.47	8598.37	16611.5	51785.5
592.524	18.7361	590.44	74.03	339.935	82.335	34773.7	36357.4	42153.2	17267.6	26661.8	167.3	37946.3	36612.1	39639.8	51227.3	54242.3	83.105	52723.7	30022	65502.9	91708.6	65713	72492	64117.6	69646.8	32176	77813.4	131859	63403.2	172.975	314.075	206.985	18343.5	18016.6	80822.1	57324.3	46173.4	38785.7	55429.9	33022.7	71678.4	130251	79044.1	87189.1	199.685	25.51	14773.4	68753.4	67712.1
847.617	20.4464	6052.1	721.255	1507.81	1681.31	72269.7	73867	117882	130603	172038	503.27	88962.6	127298	199016	229007	250260	538.335	250913	68913.3	255701	270766	271333	280829	77312.4	286197	99121.5	178596	295361	239037	799.99	4469.94	5346.19	82082.6	72970.6	111192	195375	234881	11340.1	215682	168367	292450	389772	277749	313028	1039.48	402.31	42558.2	116766	140927
833.608	20.1327	9080.61	70.11	650.575	527.14	93237.7	59064.4	87055.4	137183	192513	151.765	91197.4	193617	190029	184083	160784	532.22	167150	113798	163831	189938	165284	249240	78734.6	259883	123153	158984	292253	240387	469.905	1917.68	3240.2	104091	164316	158242	157092	104237	178422	213314	236613	187831	291147	167101	285673	901.92	66.595	63567	70615.1	76298.3
566.305	5.12336	381.47	108.079	534.106	69.9215	94555.9	77673.2	100049	101861	206581	165.014	135221	1.10606e+06	373313	539924	1.05429e+06	781.579	1.04854e+06	72760.9	1.22425e+06	945469	1.25669e+06	1.31919e+06	89618.4	1.37009e+06	970633	140435	1.39306e+06	2.82787e+06	392.817	71.902	659.922	62808.8	771153	149470	692630	25521.2	255726	199856	1.87826e+06	1.1234e+06	3.76763e+06	1.13183e+06	1.27605e+06	45.6365	0	231090	110024	49248.7
812.51	16.9802	1121.48	465.555	2851.19	2584.66	79844.1	105947	78800.6	65737.1	119063	1168.24	80211.6	177577	197999	265882	382201	1097.99	373413	430229	421904	423758	440709	446260	164133	452139	129472	271513	214254	288426	579.475	2844.39	2875.64	148915	37320.5	54812	207479	331691	42836.9	190511	65983.7	412814	406471	433690	470228	529.625	197.876	39394.8	76781.5	103868
506.285	5.1514	593.948	197.587	588.893	45.5165	71022.2	47138.8	73643.4	68806	220304	119.552	83083.3	685752	397565	545055	590083	845.069	599523	62000.9	715413	999411	764630	793752	69434.1	848827	795203	50076.8	1.08215e+06	2.06005e+06	949.96	264.85	885.738	56674.6	621756	58330.9	474133	163118	146182	102664	1.43012e+06	878294	2.64662e+06	934025	1.07561e+06	25.6815	24.096	174923	79407.8	57150.8
478.258	5.052	152.917	21.315	1276.8	158.911	96933.4	67770.2	142171	94436	82572.6	374.12	86238.5	846116	300213	433400	718144	4830.01	817835	30180.4	1.02315e+06	840126	878298	966711	78239.8	1.12762e+06	1.08742e+06	84246.7	101067	5.80457e+06	2610.92	133.018	1592.69	89371.3	1.07696e+06	56032.3	621836	43936.3	26180.9	241074	1.9225e+06	803856	5.26977e+06	882309	1.07032e+06	151.132	48.153	213192	114481	80207.5
311.272	13.9032	2205.81	2164.7	1819.2	1525.45	37861.3	28434.7	89742.9	41491.1	86866.4	2864.29	579485	657652	178222	279269	435090	2066.94	424769	25551.9	535644	583900	535236	569646	53822.7	571367	550188	182195	2.02546e+06	972548	1822.49	1677.92	2483.96	34752	187715	288622	166083	266887	554299	203762	843488	492408	1.09226e+06	557793	692458	1733.33	1867.15	667829	302675	474209
994.582	19.4602	2452.56	1854.72	1963.09	2005.38	76689.9	104061	148358	40902	71573.8	824.935	66337.1	117178	67624.3	117864	176050	1239.53	164558	262455	171291	179998	190970	176734	139929	173153	74873.8	113627	187821	124675	1824.65	2535.92	2250.79	197183	51040.7	70318.7	254730	554988	81206.6	139138	132340	190464	190535	185589	190121	2290.18	1233.31	52075.6	154162	147858
860.448	16.4475	656.983	47.608	771.887	355.881	81064.7	43825	176470	54587.2	80644.3	406.117	61301.2	172616	104162	117929	141585	774.636	140455	223648	175584	132480	167881	155917	172681	159885	89015.9	191551	185438	164273	123.523	465.853	1367.47	141143	102442	63425.3	241051	210198	111874	151278	136341	146410	202850	169743	164873	155.911	112.553	35168.6	70241	159064
1152.62	17.8569	1125.19	978.68	901.295	1021	9911.8	64964	21015.4	21952.9	19030.5	1160.7	117525	97593.2	55557.1	71819.1	91978.9	1153.08	65562.7	277356	95775.2	97025.4	104222	97096.3	12792.9	96302.5	21898	84681.1	39633.7	40779.8	952.885	1653.35	1325.33	34909.6	15609.5	46128.4	41294.5	40493.5	56178.9	33754.1	15207.9	94793	34160.9	100887	105844	1358.21	1173.01	2189.61	14490	31835.9
279.212	7.74893	8872.71	9308.62	8145.45	9087.49	97642.3	33546	122215	79987.6	159294	14506	207774	376800	332686	482198	957512	6928.28	924581	200664	945335	985920	941139	894542	28535.4	958175	209961	1.94186e+06	473148	1.45667e+06	8799.21	8792.82	7574.98	159876	74443.1	203935	152043	459384	246171	201544	368742	895497	1.84373e+06	963310	1.03935e+06	8297.97	7608.34	215892	229200	504233
737.479	16.6076	2396.16	2329.08	2325.63	1886.63	46909.2	65839.1	111173	32797.6	53732.2	2038.56	58356.8	132604	64428.5	86011.7	122964	2196.83	122447	156127	139278	143040	140725	141413	95427.8	141592	36561.2	115322	144419	145374	2446.61	2660.85	2720.01	45901.7	36717.8	48956.7	121787	123688	75025.1	75855.8	81603.9	135932	200853	142961	157131	2618.41	1894.53	14690.9	104577	122549
970.423	16.5902	241.935	23.322	160.902	25.8775	43674	49006.9	96257.6	34234.6	47641.4	364.373	48524.5	54971.9	57803.1	38657	40962.2	244.814	61940.2	41518.2	39151	61565.9	42188	39931.5	94660.2	41391.2	32857.5	68844.2	56022.8	40403.4	73.3875	241.281	565.596	58486.7	51749.2	64210.3	123346	89226.3	64162.3	79809.5	56090.7	60231.5	20313.9	40828.8	48628	25.5	22.725	20948.9	86463.7	101266
878.524	16.9271	134.759	0	413.441	162.857	70512.2	88966.5	179820	41711.6	55748	483.43	23688.9	27036.8	93395.1	118924	167827	136.213	171007	58203.6	170367	194257	184291	184280	151276	181556	40126	107243	37601.5	34148.2	75.024	608.287	1070.32	95972.4	36760.2	56006.6	222594	318708	25249.8	68751.9	23973.5	170773	42193.6	183798	204511	257.696	47.686	12797.6	81633.9	116313
379.058	1.39649	209.148	254.308	129.022	99.744	9294.65	23321.1	74226	22171.7	30031.6	207.584	197146	68955.6	52404.3	73615.1	73260.5	320.54	65971.3	9533.53	143320	59275	139609	101709	106633	98602.2	23971	37049	2.5235e+06	15563.1	212.55	70.3	120.897	952.194	4178.36	109082	128930	3498.21	460036	174885	55466	81211.5	24387.1	135635	100478	121.959	147.53	8249.2	825.189	37697.7
814.53	17.4148	983.488	424.815	2532.98	3589.23	35397.5	90382.3	69265	91081	113488	795.552	208618	272326	117144	219672	191911	2402.84	169058	655545	170352	201471	29648.4	235608	59744.8	210226	82908.4	261732	59148	264594	418.368	3195.59	3622.71	138007	74523.8	68165	99854	86334.6	181438	71883.6	129536	213206	295132	207672	200679	560.655	74.955	26607.3	63312.9	127109
862.464	17.5343	1529.65	120.935	786.28	1367.31	56046.6	87202.8	119578	56431.1	85294.9	629.365	69941.1	70317.3	108623	84454.2	93009.2	1078.85	92068.9	263702	91424.1	72758.2	99291.4	80424.2	135233	88162.1	44819	227201	107669	61414.5	347.525	963.3	1763.02	119606	92501.1	77614.2	178601	114302	86903.6	167177	57089.7	86275.2	81010.7	91482.8	88262.7	193.645	131.38	26533.7	51098.3	83745.6
1042.51	14.5388	79.948	246.693	121.157	254.019	20621.1	86502	43627.3	24291.3	45640.5	47.871	186637	155475	71211	95244.8	160238	88.372	157072	691061	183320	164609	185813	186289	12764.1	185659	23255.2	160815	61279.3	76576.2	354.889	252.937	81.01	64736.1	18593.5	63465.1	58874.4	69043.6	85026.2	47833.4	24165.5	164634	71589.9	174690	200012	21.651	65.754	1791.15	22753.5	44430.4
1014.64	17.0538	1633.96	1437.58	1954.29	2278.12	15580.3	73147.8	28956.1	30335.7	46831.9	1440.34	153139	140604	70462.6	91536.4	137306	1984.43	133587	584197	144095	132405	142109	146434	11944.9	146848	21957.9	149523	51006.7	70582.6	1907.62	2042.8	1897.02	54839.6	19702.9	59385.1	64850.4	50917.5	98123.1	54832.4	16654	142652	72138.5	140060	145384	1811.31	1934.21	1645.44	17703.2	47103.2
1084.63	17.8446	1748.04	1433.31	1181.54	1821.25	24868.1	172230	48679	55243.6	99572	2029.37	330608	288638	158058	200885	292623	1940.45	285693	931045	318193	308248	315113	314254	26318.9	315283	50218.4	258402	121815	132172	1558.77	2473.44	1417.93	111930	35159.5	124214	117930	118676	152885	86974.6	39620.9	310863	140791	326452	330569	1765.79	1803.7	4534.96	33384.5	89460.2
1086.65	18.6626	1633.31	1122.22	774.555	1117.01	15768.1	62335.1	39363.3	20174.9	33985.8	1148.26	98096.9	82137	50936.2	65973.5	94728.9	1334.81	92507.1	277539	97852.1	103652	95801.2	98002	16005.3	98408.7	20898.6	88886.5	40903.2	39551.8	1392.39	1735.67	1689.39	31713.7	13850.1	42616.2	71351.6	56978.7	57217.7	35062.4	17167.8	96081	51673.9	102253	109821	935.51	1715.63	4894.93	25554.6	38886.8
154.87	1.35932	27.486	26.162	48.5935	29.406	8005.62	13163.1	21638.5	22939.9	10161	24.432	3039.83	2329.22	9493.48	12216.6	14301.3	21.7365	14745.2	856.364	5813.02	19086.2	5584.92	3070.87	15592.8	2871.17	1086.8	2548.86	2207.25	1450.93	25.35	26.935	25.325	351.535	1183.15	11321.1	11416.3	9567.59	6769.6	5148.49	2836.58	14849.3	2854.9	6389.17	3861.01	26.111	21.796	1871.22	345.86	8274.37
847.508	17.8216	635.815	0	619.52	603.27	81695.1	18202.4	133474	50638.2	76391.9	440.625	75424.9	115183	31416.3	32132.5	135839	697.145	141532	99028.4	134045	155312	139498	139407	120264	140610	52877.3	163190	34640.6	116155	85.185	802.965	961.675	106723	54623.9	58157.5	96880.2	278873	88957.9	60522.9	41572.2	144479	77353.6	150098	157120	389.82	101.23	16651.2	105415	123454
664.552	18.8736	131.095	45.22	155.295	23.715	36729.4	41159.5	55612.9	30086.6	49274.5	46.99	61902	61749.1	78979.1	35471.1	80932.1	47.94	81461	34211.4	162714	69947.1	163392	102590	32785	97672	34011	120542	232043	41494.4	0	375.82	170.125	74220.3	12096.8	139389	45292.9	138098	54443.8	99772.3	44213	80517.2	53608.9	176393	84933.2	50.28	31.25	19269	59318.2	93538.9
773.481	15.8029	407.34	177.313	463.298	347.486	56634.3	61361.5	113130	37081.9	64444.4	203.034	74359	97905.6	102463	138940	70943.5	406.561	61922	37498.7	111373	80627.5	52980.7	72187.3	129082	74835.7	54181.3	97525.2	18534.3	80530.3	210.15	324.416	888.515	169420	49479	68454	156881	114557	82421.5	113031	89750.9	74880.7	151030	53196.4	86107.1	114.168	86.282	24888.1	67275.4	127879
589.473	11.8217	25.35	0	0	0	61820.2	105282	94988.6	19743	40175.1	23.345	158361	258892	71411.9	62677.4	174344	0	170840	3939.47	209827	228103	208524	219905	69866.5	229807	211343	43739.4	785463	353248	0	22.7925	26.208	15213	221550	122098	202710	110525	201810	163563	325345	180353	345639	211835	259415	0	24.346	267341	132081	232817
854.61	18.4309	485.58	622.155	296.875	461.245	24142.9	45592	40056	21748.5	38659.4	290.09	40063.9	96975.5	44147	58089.5	90958.2	485.325	90829.8	136155	125269	93508.7	128931	109472	53014.1	112314	46399.8	40783.3	116789	75784	242.29	444.16	174.98	35426.1	20447.6	46618.5	71119.1	76805	40646.6	61724.4	60405.4	95073.5	143262	132262	112827	308.845	180.55	18134.3	44558.3	39585.5
777.516	17.3498	2682.82	510.519	1461.26	1194.83	108323	108216	144101	72594.4	68703.8	677.971	52937.1	135752	101364	124327	184265	1140.3	184993	289905	278360	204874	276819	201562	133447	202705	133379	165258	587856	78380	342.485	2306.87	2707.12	99832.3	135792	151367	230482	358236	182467	498933	64387.5	226434	234951	236186	234837	889.586	442.21	63269.2	38554.2	143415
564.495	17.8158	47.705	21.21	75.265	0	38684.3	45904.5	52943.6	21647.9	37142.8	435.78	54210.2	56190.9	53035.4	74684.8	79214.2	145.4	80267.7	55453.5	97267.3	116349	98249.7	94426.7	64811.7	99000.8	51696.5	39160.9	211759	90019.5	116.345	272.64	47.43	27938.1	26444.4	93914.8	64640.4	44107.3	55608.8	94013.7	47801.7	99731.3	192188	109379	111447	105.82	46.705	20862.8	59105.6	55552.5
797.493	18.1755	645.695	278.505	227.335	429.635	29754.6	69600.9	50975.8	46428.6	56010.9	67.395	167806	213575	91260.1	133003	183331	665.385	172174	278683	198798	204969	199055	190490	59791.5	199821	51056	251303	260057	190770	71.215	882.61	569.42	56684.9	42743.3	126007	104202	124803	159381	120360	122006	213407	185804	199463	229104	285.1	50.49	46085.8	55599.9	81408.2
215.021	1.41841	58.64	137.559	77.1675	128.121	4677.1	26903.8	60340	8281.16	12565.8	161.325	30619	6527.86	17821.3	12516.8	15762.5	130.507	14998.9	4429.75	18931.6	16319.2	18897.2	12445.3	44313.5	12897.2	3472.32	20580.7	13728.8	3784.86	294.199	50.054	196.865	4155.93	11299.5	18725.1	28987.9	85494.3	175944	12531.9	5983.81	17888.2	7828.74	18996.1	13485	248.436	163.817	10295.6	1484.67	55083
483.149	1.53368	233.031	117.662	189.175	248.178	14237.7	22483.6	15145	6917.21	13293.6	241.209	19647.7	180494	24330.8	24928.1	23524.2	127.796	22237.6	6172.94	25967	35203.9	23030.1	25815.1	12018.8	25096.4	241889	5743.7	15561.7	249235	159.075	132.108	317.58	1239.76	73921.3	81399.1	44542.8	35217.4	30851.6	37495.3	263605	27358.6	553060	24259.3	25658.7	189.22	240.698	91194	15463.7	55147.6
756.534	19.0959	366.33	0	272.725	401.365	11293.4	49527	22973.5	21931.1	34918.5	46.71	108046	111726	44662.1	64806.3	99988.7	147.425	101003	226412	113475	122015	123179	116476	24953.9	121668	23852.5	87708.9	55597	73503.1	24.735	782	542.2	36425.7	16124	65683.3	46222.8	71535	93789.9	34539.9	47642.3	120979	113411	127842	145466	92.415	44.88	14440.1	32678.1	72768.3
611.503	17.8742	1547.12	325.19	1041.8	766.16	40211.3	43949.4	57759.2	20996	34005.8	1137.98	52081.5	53207.6	48611.6	42870	97168	487.905	91556.5	48626.8	112496	72349	110744	107314	58180.8	101292	43857.4	107092	194509	85775.7	281.875	1145.22	790.73	40380.8	33734.3	72942.7	61256.6	41206	144145	100069	40284.3	80577	204769	89749.7	90560.7	1014.62	472.67	29085.9	44084.4	48839.2
760.477	16.2982	312.478	0	98.513	118.123	53149.1	70538.6	116597	31953.2	52594.9	112.824	46697.7	103442	77653.9	86954.9	118254	837.231	119606	73385.9	133147	135996	136555	134420	110238	100920	32528	179734	110554	75089.9	386.282	334.108	571.484	27367.9	33657.7	44335.9	106035	93137.5	58057.4	105628	48762.3	139671	86954.9	141083	145785	356.732	73.093	13735.4	84629	108959
686.565	20.3956	1591.57	28.28	1124.66	932.835	57973.5	67651.8	41000.4	52341.2	53938	398.23	66509.5	64788	64615.2	82341.5	125957	687.925	119964	50610.4	122296	120920	118572	99553.5	99637.5	100692	54310.2	93831.3	197892	61725.3	680.545	1410.82	1151.17	15715.4	42249.8	80470.1	63899.9	34381.7	46657.7	80961.4	61260.3	127939	103219	102424	95860.4	685.155	176.645	33900.3	22677.3	38018.4
967.564	19.5753	640.495	332.975	581.62	915.065	81624.6	79707.5	111600	32392.5	53437.5	422.51	69595.2	69576.3	79400.6	62401.8	99434.2	611.89	121298	161417	130839	124420	75556.9	128000	80066.2	119514	76898.1	83582.4	102827	94768	463.705	524.375	827.235	122776	64290.8	69233.2	200749	438665	75586.8	63221.4	70392	129383	107404	126010	143461	574.895	683.4	36741.6	44927.3	97018.6
1034.66	18.5348	3989.59	3341.59	3847.39	2339.8	37362.8	59444.7	112283	14897.2	23235.9	3792.93	38405.6	38610.3	34215.8	45434.4	41178.5	3803.62	41401.3	68330.3	47922.3	43767.9	47862.8	48035.7	78639.1	46993.1	37209.6	61193.5	77688.6	52565.1	3406.77	4218.13	4072.84	11327.9	23965.2	28014.4	218130	67209.6	38230.7	55066.6	28780.7	43637.2	71175.3	47344.6	50188.3	3428.04	4338.74	19211.7	72312.7	55794.4
770.508	17.6071	3169.92	147.265	1268.13	1128.8	99672.2	80478.3	126477	57764.3	92524.9	740.1	238799	163458	287482	277821	154878	3799.44	147835	389799	382921	422899	387520	200510	107744	406174	266586	450449	519062	746810	866.845	1439.43	3101.14	165176	377123	169409	224801	428528	133518	867598	359759	375260	1.19388e+06	416931	295683	826.825	146.94	85628.9	147022	186343
858.546	18.6265	4939.83	531.645	6060.18	5776.17	59541.1	47029.7	98361.3	81795.8	59621.9	768.51	205036	286806	108498	139904	262961	3191.15	230031	1.57323e+06	689237	276221	700898	272681	57901.6	246802	212349	190018	406792	1.02242e+06	1571.64	9294.1	3721.91	889185	136475	141903	336741	155983	111597	149724	99417	271420	1.11501e+06	744458	543002	1714.9	101.225	41387.2	78348.6	91103.8
876.623	18.7556	5559.37	857.39	2979.66	2377.67	66846.1	94075.8	89426	56055.6	94202.7	901.375	107390	127014	93961.4	141619	228682	1880.5	222172	123531	253840	247450	248897	270034	159345	263436	131900	241106	385297	372566	1289.7	2806.46	3389.11	37615.5	38688.7	170832	280169	85838.9	32144.2	329278	252810	265911	698120	247431	360754	1788.04	933.265	30666.9	107849	164696
181.952	1.43201	749.769	493.382	545.444	910.559	11096.5	18503.5	39021.8	9740.26	14229	786.713	23442.7	9409.08	20891.7	27482.2	34521.4	659.71	32475.4	3665.43	25391.3	29988	22971.1	18497.2	24546.9	15073.8	6022.15	13104.1	17124.8	33235	726.294	967.149	594.488	11774.5	3111.26	20633.2	40686	19750.3	29979.6	23699	38212.4	33335.6	33400.1	22692.4	16004.9	1098.91	770.35	4616.64	2292.52	49009.1
844.492	17.1759	303.4	102.775	486.89	378.77	58654	90420	122412	40727.8	64729.2	90.62	54166.4	88443.5	39607.3	42588.4	16400.9	242.33	34280.1	111317	40289.8	117646	47772.2	139359	116579	140818	35753.3	102498	58532.8	154445	165.81	316.795	622.06	67890	36651.2	45730.3	156036	92763.8	53667.6	147357	75294.5	113711	33453.3	52688.1	48127.2	266.19	53.25	12822.4	33863.9	93294.6
1058.62	17.8334	1767.97	1392.43	1686.24	1884.82	9124.04	38303.5	15245.7	12322.6	20604	956.315	68800.4	48079.6	32406	34923.2	58668.1	1052.36	55167.7	199154	63917.4	57160.5	62405.4	62784.9	8877.6	62082.1	11745	49238.9	24862.4	26501.4	1260.72	1805.05	1175.7	23264.7	7934.26	30390.7	31181.6	31860.2	36647.7	21863.6	10187.4	58179.8	33463.9	67133.2	66587.2	1679.99	1866.16	2658.94	12727.9	20863.7
271.208	3.32025	3533.41	3125.19	4086.22	3495.11	118823	13309.1	153002	19883.6	33403.4	7742.29	56167.6	72279.2	49294.3	71647.1	35562.9	3781.92	111496	23907.7	60147.2	99949.6	92052.5	67564.2	99959.2	11896.5	92917	61923.1	86611.9	625975	3277.43	2553.67	2852.86	20165.7	175235	40239	422652	39418.3	49876.4	363384	187521	76192.6	43218.8	112622	83890.1	3444.38	2216.55	82472.2	32489.8	95942.3
948.447	17.6921	380.35	69.62	142.885	334.765	31033	45497.2	53609	34655.2	42911.2	98.225	48179.1	74666.2	55558.1	65058	71130.2	761.53	72585.3	103601	74527.1	71372.7	71832	67971.3	55515.7	71654.9	38038.2	78465.2	71494.3	78834.6	142.825	264.56	352.805	46507.6	53245.3	34204.3	82659.6	46076.8	52299.6	58097.9	53983.3	74939.7	47073.1	72656.5	72552.1	73.48	21.465	17108	38246.8	50435.2
793.486	16.547	593.348	126.996	1038.25	920.361	73468.5	40171.9	123482	59027.7	66511.2	123.555	119559	243256	144754	185187	241853	588.741	236209	263611	257087	259848	262069	255109	140384	256457	113521	250538	279919	326173	335.723	766.171	1328.44	128258	120285	76054.1	190780	295150	142308	183120	195946	253202	498773	269954	284928	239.898	49.62	38563.9	126482	146868
795.489	17.2917	2216.66	491.493	1295.73	2143.91	71749.7	103019	169824	57613.7	102677	1297.28	117686	44969.4	143522	185108	65144.7	1846.2	74865.5	414300	78257.4	103866	73600.1	68154.4	205178	67857.5	72451.5	332200	255578	92835.9	834.178	2048.43	2960.56	119441	94815.6	123940	302572	250632	133749	202038	93487.7	83376.1	114390	52781	73650.2	1221.12	506.784	37387	121964	173565
437.255	5.71354	125.285	104.212	197.782	117.439	80438	44983.1	221558	13963.8	24688.2	486.648	51618.2	211129	46107.3	67029.7	26956.7	191.697	107313	42265.5	128750	126249	140863	117815	71629.9	136331	178080	86539.4	80987	318393	128.558	282.849	236.044	26930.5	37120.9	47844.9	137187	60488.3	65134.8	62025.4	147347	121166	237974	138744	165117	47.2745	147.362	33225.6	138513	78274.1
730.517	18.2543	2798.14	338.385	1394.2	1125.86	47387.6	101240	67277.5	77551.2	154223	268.43	480490	59324.3	238891	313890	467242	2575.08	457399	575444	505124	612727	523575	40731.1	97850.4	40467.8	309120	372983	627340	94875.6	447.435	1940.03	1614.98	76681.1	199951	240197	232647	153791	329357	518309	71063	534991	311671	562206	37523	695.615	310.045	136572	60056.8	104410
846.603	21.3136	3660.1	275.225	1932.77	3357.95	49475.8	46047.7	42155	61222.3	67139.6	349.73	82482.7	97442.2	78929.2	94000.6	125172	786.15	51810.9	461855	36596.4	20160.7	107014	124129	58840.8	60544.5	33534.2	74910	55543.3	88969.4	461.98	6890.47	5687.9	40096.7	44255.3	56783.4	86128.5	73420.3	56325.3	43312.9	56554.2	64934.8	113411	75263	45891	918.72	282.91	16924.6	56448.9	34862.3
861.548	14.5461	301.682	25.454	69.763	357.658	30124.4	181355	59081.9	71291.6	125626	0	407252	353613	215666	308490	310130	133.677	304098	1.82968e+06	361269	531973	354105	375933	17051	403458	55870.9	378694	138012	185469	54.726	1063.43	54.9445	158273	43812.6	154336	114858	168058	185206	98116.8	51820.7	423681	190062	459922	519016	119.216	51.1385	4948.03	36200.4	90375.5
908.556	14.6077	390.602	528.422	541.898	532.766	34298.5	169332	79897.5	34433.6	53497.7	205.291	277870	227653	106251	128996	215789	158.444	227060	1.09363e+06	279980	251246	295865	305716	22574.1	307549	36355.3	264465	87718.9	124218	388.682	619.38	241.435	86340.3	26772.5	88081.1	94375.8	113293	116977	75179.7	33568	269422	138843	268221	300494	502.716	596.88	4700.11	42561.6	65210.6
901.53	18.7075	5609.99	293.41	3051.59	1521.46	57060.6	104956	60078.4	55623.2	160947	433.365	159246	509822	260069	340432	560638	3630.91	541901	451133	586824	516463	589733	601843	114717	614928	218135	484009	527051	943264	852.62	2924.2	3521.05	158499	194231	93017.4	277661	338727	249237	129416	522559	577355	911313	559621	610802	655.48	144.94	53314.6	101172	157342
746.505	17.6492	423.9	106.265	447.89	448.48	45043.7	76177.6	80544.6	47671.2	84700.3	148.715	112008	251057	116580	165344	238224	790.175	232451	381051	260966	275861	260030	270046	107816	272346	63501	210412	257897	373243	99.75	571.995	1010.23	69392.2	93362.1	71531.8	191215	163291	129582	119464	150278	274641	396433	276744	302723	202.205	46.92	27831	78770.5	118330
975.534	14.572	145.131	44.83	21.587	69.284	29637.2	148180	62868	38536.4	71206.1	0	296551	261407	118518	163611	270523	0	267901	1.26275e+06	306734	285190	301609	314952	16495.9	324497	36144.1	280669	105037	126346	67.334	622.019	23.734	101960	29157.5	99938.1	100789	124355	133328	74268.2	35838.1	281096	133505	306775	336336	25.6055	49.8625	3973.19	33275.9	69396.3
862.554	14.5749	201.544	144.766	289.044	350.302	12368.6	62203.9	23225.5	28866.1	51094.1	263.351	148907	117557	74287.5	110769	108933	0	90324.8	640485	128085	194295	120854	124682	6253.02	144494	21801.5	143151	55002.7	61904.7	0	195.402	223.576	58567.6	16961.9	52498.8	45998.6	60312.7	62331.3	38611.4	19627.6	152816	74642.7	167665	193345	22.864	0	2596.49	13579.3	51013.9
967.498	17.6912	838.995	182.03	1462.79	549.39	81784.1	107323	148083	69643.6	107630	185.25	64098.7	112997	136474	135608	150176	1091.23	150624	172501	166764	121747	161046	163702	113170	167769	100190	247082	133006	35252.1	512.925	1085.22	2050.68	187927	129000	65314.4	214510	236940	111509	85025.2	140458	136610	76756.6	149412	156787	391.54	46.96	23152.1	79702.5	100935
769.471	17.1307	4051.19	393.143	2073.29	1592.91	127728	134823	321067	114010	175832	1339.65	208679	321643	243169	300433	336986	3192.07	329883	493922	307873	384407	344677	327183	297728	339555	182236	838065	421317	362513	446.783	1495.35	2525.05	130507	308243	301680	514968	344933	252099	710762	214447	374666	298297	275953	370585	1704.22	223.94	89432.7	235135	324531
923.514	17.1886	143.045	122.344	241.723	361.274	79333.8	84884.3	238175	31725.2	51151.7	139.975	19509.2	48126.3	75144.8	88413.4	78559.6	0	98305.7	146947	75218.5	84245.6	83799.1	84255	226541	74184	27447.8	78644	38131	73931.5	72.173	525.12	323.938	103717	28189.4	25527.9	300326	162107	26588.5	42066.3	26655.7	83849	48560.1	53328.4	95607.2	154.514	49.725	6766.9	62920.8	76438.8
339.175	4.10963	17149.4	18823.9	17457.6	17799	29916.1	35838.8	299703	100170	76453.6	22004.8	1.86104e+06	63469.4	168266	344724	685069	19080.6	447918	799186	516625	599325	537770	1.16618e+06	68938.6	1.21854e+06	758297	620432	56132.4	105192	18465.6	16949.3	19741.3	270070	1.24549e+06	1.15642e+06	60669.2	23380.9	125148	72421.2	447835	672901	181880	547539	1.28964e+06	17407.6	16271.3	561398	885903	39961.8
818.532	17.8866	3149.25	442.06	4453.71	4623.59	227225	431423	44074.5	65691.6	154132	1236.95	80681.5	412065	257287	321306	476482	5710.52	472477	179926	560920	518605	573263	556340	83954	562113	232922	426982	422679	1.54119e+06	1310.74	6028.29	7027.06	94517.6	193490	104734	220292	216385	174752	80102.8	740977	528078	2.06798e+06	505408	599928	705.975	95.875	50698.7	96310.5	49931.4
816.515	16.7684	1758.3	73.503	4156.93	4549.51	131179	216888	86573.2	122866	111262	1075.91	78345.1	278034	183836	245075	339512	4624.89	336878	249407	397464	378738	401286	411325	83877.3	394876	195378	349731	320649	1.16124e+06	1096.09	4578.42	5076.62	122056	134617	57260.5	236123	491347	133067	59372.4	419181	367827	1.50591e+06	403285	429601	952.961	26.851	21389.4	63233	100734
686.48	17.4631	53.34	21.93	23.23	23.46	387.835	1062.95	102935	524.475	1708.93	26.26	2690.46	4568.13	2791.47	3532.88	5667.43	23.71	6236.4	1177.7	5012.42	6096.18	5034.82	5808.11	925.565	6539.61	724.965	4599.38	837.97	6964.02	21.42	21.21	51.295	550.455	4220.18	903.64	1631.3	782.585	2594.56	263712	3249.33	5511.24	7367.8	4504.84	6505.46	24.48	24.99	215.61	363.58	587.64
846.497	17.8801	982.905	124.235	1710.46	1807.97	156340	201855	98051.4	77185.3	116683	1374.98	85616.1	183452	90449.3	35794.3	23451.1	1196.01	187052	207035	216155	203674	35783.4	182717	79589.2	214924	55252.8	132310	115933	113932	650.065	2226.29	3402.46	122018	59692.1	98089.6	182240	430141	123051	86866.9	67143.5	201872	66134.2	29769.4	224297	439.565	100.54	22991	188897	205990
844.472	15.9262	581.953	75.031	515.57	192.895	59577.4	59804.6	100862	37214.5	60564.5	401.351	27865.8	64318.1	71533	78081.2	153502	337.607	137320	96280.1	142393	132084	161654	164847	105303	167015	70580.1	155719	124254	263329	304.308	376.652	406.5	81078.2	151622	34745.9	221115	99597.5	66148.1	57083.5	74561.8	164548	191719	124290	159606	121.725	48.142	11216	45465.6	76021.6
250.126	3.99002	6947.28	6051.09	5965.79	6467.22	75344.2	29327.3	39379.1	20971	35086.1	7985.38	75470.5	70285.9	64343.8	96535.2	96957.9	8486.01	95265	32525.8	90955.8	122923	82914.3	119010	27095.8	132857	93334.9	60654.9	84735.5	87255.2	7443.13	5353.7	7635.74	38748.7	133004	29842.2	90592.1	51224.2	543518	233389	111437	87889.1	109331	88695	133952	7071.87	7460.31	106294	54629.7	142676
953.465	15.1885	170.643	0	242.968	94.945	35533.8	39506	98909	20682.8	37236.6	51.0035	60235.7	76876.5	54757.8	75309.2	106246	96.3795	44075	48087.2	71462.5	26513.2	74004.7	96019.5	51581.1	43796.4	35647.7	35004.8	77636.8	63733.9	45.111	90.7115	132.109	50823.6	59128.7	50753.1	95433.8	75872.5	60034	118074	42795.9	73546.4	50103.4	58261.2	64532.7	0	0	14557	50930.5	196003
871.619	20.1692	2539.39	368.37	810.345	1175.68	67341.4	86036.3	88148.8	90056.7	79395.7	491.795	160163	95924.3	100995	43057.8	26493.5	539.81	125158	280756	120529	100054	129069	189126	107606	181518	85349.3	117505	155676	235370	784.225	2471.97	1908.59	110357	37662.8	87838.4	189444	120608	110695	66372	208208	225619	553439	216976	220667	704.69	234.825	39675.7	103122	91131.6
1191.68	14.7851	1426.12	707.171	645.57	963.865	54648.5	15044.9	72415	65981.1	112133	2127.82	625896	186979	68013.7	115799	208013	1590.61	210872	12128.3	314620	263906	178857	282508	12837.6	292704	803646	156477	511572	326612	1432.26	1298.63	1176.56	7554.35	168420	416197	5706.04	262520	680257	67103.4	723043	232312	342461	326921	301317	1765.51	935.924	1.00956e+06	506861	643492
714.501	18.0073	23.98	47.185	46.185	46.41	2957.69	4289.01	338313	7752.41	12807.5	96.395	39483.4	65298.1	17398.2	22823.5	26913	223.56	25792.9	6303.28	20197.1	40186.8	20753.9	56504	5264.25	58850.6	4636.35	33726.8	13799.9	98235.8	86.115	155.21	304.185	2585.34	11293.9	11898.3	8777.14	6894.8	37805.6	727456	48986.3	29624.1	111617	19733.8	69426.7	112.775	47.72	3348.92	11111.7	8736.46
329.224	8.29162	232.644	262.276	422.545	336.547	53470.9	57568.1	56771.2	20222.9	44808.9	364.79	20186.3	42666.1	78982.8	111375	140003	236.172	137426	37732.4	184623	214061	192020	171186	35471.6	221789	27907.1	111146	14485.8	110402	163.846	122.511	286.404	23412	10165.1	21600.9	72558.4	91250.7	18645.2	16622.9	52689.6	164871	135731	182786	212453	267.526	202.091	10542.6	131710	19477.7
819.486	16.7344	883.548	172.594	1384.98	873.175	111875	156872	54933.5	65214.3	108799	256.168	80074.7	192793	160536	192317	99463.5	895.189	92584.3	365072	104977	249746	118557	232022	210260	234805	89146.2	141162	74448.7	203533	143.903	1286.36	1233.96	99242.7	45323.7	100844	369778	422669	125890	182635	124002	258746	203476	130622	42190	92.733	148.923	27727	143489	207105
819.49	16.3743	520.184	125.555	1029.82	524.645	71271.3	80199.6	40597.6	43840.7	73845	186.296	47162.8	76110.4	70331.8	87842.5	168886	728.559	165636	202169	187780	82119.9	185888	106892	68580	119469	77150.4	219439	165386	128987	68.648	612.636	900.284	158767	90963.9	73305.7	160499	204556	50223.5	140157	69815.4	100674	202003	188395	89280.4	23.578	146.895	23927.8	61630.6	55605.7
195.124	2.00604	520.542	694.852	798.752	644.706	58880	58957.5	55393.5	14253.5	26575.4	1047.26	41704.8	122467	49210.7	71956.7	93406.9	875.19	93715.2	25784.9	97395.3	133402	98576	100521	46209.7	96556.5	131603	51841.8	135362	16399.5	847.751	523.259	845.504	15909.3	87045.4	56412.3	102646	83106.2	109814	151430	171947	108295	203139	63390.3	91426.3	742.165	371.648	21968.9	101308	204607
969.735	21.4704	429.39	467.765	389.41	310.83	6558.4	2291.86	511830	4884.93	5333.8	925.24	2362.17	2775.92	5096.7	6405.86	8406.12	956.64	8206.15	4243.54	7909.62	9679.18	9613.75	9902.64	3114.85	10053.6	621.565	4623.87	1529.35	5207.29	198.22	349.595	770.085	201.465	3443.01	1779.85	2402.82	177.04	2246.68	575305	2110.07	8776.27	6558.23	8264.85	11298.8	314.92	378.705	966.305	179.75	278.865
885.481	15.1117	683.992	172.55	424.162	632.741	76379.7	89766.9	288048	47722.3	90864.4	162.905	85906.3	119271	14459.1	136931	224684	283.267	215089	293248	264548	243571	238467	225101	42900.8	210013	76177	238340	229900	147059	174.152	1060.01	1441.01	30073	66173.4	51891.2	130971	194151	103459	104116	101085	219316	85327.7	258891	249631	72.853	0	27861.9	71307.5	682820
297.221	3.58598	3011.09	3133.71	3177	3677.07	18629.4	24401.6	49547.8	15837.7	23042.5	5239.29	40356.1	44841.1	38622.5	55760.4	91095.8	2936.05	87463	16593.5	151147	94490.1	145655	120784	21231.5	117407	99726.5	55321.6	128101	240010	2898.22	2837.54	3447.3	24562.9	31918.8	13090.4	145145	30022.4	35254.5	60934.9	239040	92590.2	59712.3	148242	123138	3312.27	2548.63	69818.1	20602.9	52184.6
297.221	4.28695	18228	16306.9	17724.9	19722.6	114386	159732	24628.3	105006	94873.1	30567	222710	314665	165154	254137	397077	13612.8	436445	86366.7	578425	826684	578484	564167	142706	605041	331036	216340	862537	1.06717e+06	16136.7	17046.3	15865.5	113356	149243	235061	497552	96758.7	90418	69288.1	1.00859e+06	517659	51264.8	516648	598706	17059.1	15352.3	468523	94952.2	84093.3
297.221	6.4992	9813.51	10384.5	9435.28	9914.41	39270.1	54080.5	34746.7	16919.9	19595.5	4802.27	26242.1	32897.5	7502.27	30877.9	44580	8154.34	44323.3	17623	12489.9	44624.6	46046.1	14937.1	46846.7	48204.8	26297.4	39821.1	132502	39071.8	8982.3	8712.76	9202.77	17439.5	55382.8	7213.38	27583.1	29043.6	26333.4	96263.8	37755	47156.7	40550.8	41676.5	49360.1	8967.15	8004.66	30176	19317.9	41520.1
777.538	17.2143	2717.17	555.909	1445.06	1393.8	109678	151611	51519.3	74665.8	120457	704.491	152550	133792	53511.1	106269	154831	1377.4	147076	323097	165338	152199	155560	143206	176367	168040	120240	442495	540073	186859	438.65	2391.46	2793.56	33545.4	134264	145622	327142	124855	103088	478807	197475	165813	395807	50975.5	174680	955.466	684.105	65203.7	30183	187453
806.442	15.4377	504.332	0	562.234	594.625	50720.6	60728.5	79071.5	29955.1	47931.4	242.827	45050.6	59833.4	75913.1	65402	91167.6	125.949	93228.4	45446.9	119977	113162	114019	127850	81961.6	120679	43738.4	110899	50927.3	25106.9	47.6295	594.085	199.489	165867	64761.1	43384.9	188101	403906	58274.7	105246	62453.5	104879	38890.6	122886	165613	89.869	0	20915.3	77767.3	115871
328.212	7.34821	45.372	0	55.103	91.75	73526	55345.9	132757	8266.37	18994.3	181.91	6643.77	10570.5	36952.2	57484.3	133996	140.215	72058.8	19349.3	116602	131926	98752.9	105313	43799.7	95821.3	9730.38	32042.9	5564.33	63857	141.893	124.049	33.8485	7773.28	2346.13	11498.4	47992.3	51905.1	8054.43	6867.2	18786.8	50956.6	53180.9	103492	123642	23.016	138.458	916.314	79547.6	184006
331.239	9.67723	44.966	0	27.995	47.246	55904.4	64798.8	61990.3	31640.3	74260.5	94.773	30711.9	74178	80261.7	177784	261844	125.053	249369	37655.7	241564	333344	229729	308431	50152.1	314009	28170.5	157977	15390.4	316689	127.447	165.334	161.883	35990.7	7773.22	19119.3	82520.2	66295.4	25077.3	18418	61359.6	268833	208385	234125	328721	84.07	24.602	10377.1	234751	172101
808.449	15.9028	771.302	69.295	1363.65	1715.86	60902.8	72062.9	109204	50505.6	70217.9	496.856	65329	123154	101058	104227	159490	1627.62	162812	159069	129813	176650	128822	154014	93111.3	158252	75604.4	218414	107754	236908	805.464	824.895	1789.76	110689	103537	52944.8	231764	235145	75910.6	155378	71413.5	193020	243472	137329	187156	602.345	96.7645	22915.7	80040.8	71976.5
873.446	15.293	1559.97	74.751	1781.74	822.577	47618.8	48198.8	91511	24163.7	40108.9	214.895	35020.9	73547.6	56627.6	68723.5	50083.1	305.098	72923.3	113901	38534.2	74234.4	76508.1	37170.9	55045.2	75623.6	52460.3	84870.7	46321.4	69920	145.66	1036.01	735.355	57805.7	68264.4	49377.6	82290	93007.5	54941.1	117825	62439.8	76091.2	64663.1	34677.8	45577.3	159.237	28.336	24572	53104.9	54875
644.547	18.8079	71.19	0	24.25	68.965	32873	33479.4	45893.5	14476.2	23300.8	23.5	14524.4	18989.2	33236.2	37017.3	38921.9	54.075	37872.3	43013.1	44412.1	72376.9	42814.4	47445.3	37469.9	50184.4	6128.83	49011.1	28960.3	17021.4	24.99	24.715	75.525	58776.6	5536.69	20685.1	75138.2	98011.8	18802.5	13900.2	7596.73	53471.4	23627.6	61150	63274.9	22.22	0	4093.49	80616.9	126679
745.493	14.1722	117.274	0	332.813	455.856	41011.2	64596.6	114738	52626.4	92308.1	103.204	125941	157534	160002	232568	377769	283.124	362600	414333	409492	409487	425061	445657	42105.4	450891	94155.3	295876	171775	193738	229.61	485.709	635.403	348920	59743.3	69873	219805	959618	83376	177530	98524.8	416018	304217	408590	479150	169.194	24.707	46254.9	68623.3	105202
293.167	3.15742	7170.44	8229.98	8026.65	7066.75	19525.4	20472.1	116561	20359.5	31162.1	10448.4	231558	45947.3	48138.5	66099.5	110159	7891.41	109899	88883.1	45063.1	78415.4	64939.5	84070.8	37706.3	84620.4	123590	112344	409227	61600.2	6908.88	6565.9	6937.86	74622.6	248230	136222	50617.3	32895.2	60080.3	71372.8	74175.1	118520	68949.5	55658.6	79154.9	6570.99	6374.66	39076.9	122559	56982.6
265.13	2.29423	2543.69	2519.2	2339.49	2644.66	11396.9	13009.8	215397	12147.7	16938.6	2614.51	157821	25033.1	28547	42874.2	81462.3	3033.79	81545.2	45264.5	48761.9	50726.5	45754.8	65888.9	38248.8	55839.6	132373	140938	25351.7	30576	3388.93	2536.98	3127.27	122855	136522	75360.1	34432.5	10186.5	77806.6	68572.1	42404.3	87113.5	32954.2	49273.7	71766.9	3276.31	3501.43	48852.1	98020.6	16882.6
918.478	15.4621	66.437	55.2155	284.965	104.584	38900	63535.5	104725	21332.5	37291.4	46.963	16137.8	27653.5	57715.2	38532.3	99520.7	105.991	99708.7	42261	106213	91189.3	96676.9	96760	91631.7	99882.9	22385.8	56587.5	33934.4	46414.5	0	155.492	133.592	59439.6	24702.3	26764.9	157061	215661	20544.7	51981.8	25196.5	102258	46086.1	92200.4	104497	25.8825	0	9860.43	58502.2	82256.3
885.642	20.6207	16567.1	925.815	3767.09	2114.28	157962	179586	86676.6	207982	278535	2314.48	61633.9	493935	259296	299673	317570	2634.06	256892	182459	335103	406179	357815	490024	253953	395595	93504	242909	686376	740746	2226.17	5285.93	7788.96	176778	436276	64231	642435	497245	208740	500375	484952	399558	1.33161e+06	379700	555202	2723.36	755.06	106880	263640	128789
924.524	17.9707	685.025	144.86	515.885	928.135	77718.8	92934.3	244098	48893	84375.5	356.74	71105.4	54192.8	87140.6	110358	152940	582.755	152889	167506	164866	139285	160248	162809	173244	164733	69211.6	166876	148856	151482	209.345	962.97	1386.68	91661.8	57061.4	65567	275374	277686	85930.8	67840.3	69053	153268	80401.1	158345	175325	463.585	48.495	17836.6	163053	200812
888.48	17.5995	409.195	81.305	1270.72	476.545	50293.5	84526.9	76348.5	49575.4	74745.3	145.085	49723.8	78946.5	69519.6	88393.4	93598.1	531.38	88433.2	123199	100385	89239.9	101673	90227.8	89186.2	94542.9	63693	144098	83196.8	88087.9	249.23	533.295	913.965	82533.9	40788.4	48039.6	137348	112433	67627.6	76674.7	80080.5	91760.6	80026.5	94294.4	96784.2	213.61	88.885	19306.9	70899.8	71932.9
1479.97	16.1978	187.478	455.012	392.09	393.935	13364.1	20084.5	51168.7	4400.49	11220.1	567.02	5792.64	35070.3	23820.4	41250.9	55235.5	339.805	55800.3	70998.1	80414.9	71390.9	82580.2	67280.9	41392.9	74852	5176.31	72077.1	76412.7	40694	527.901	288.296	353.427	23862	10801.3	6939.08	124786	159643	19166.9	19536.1	14325.7	68278.6	83779.1	82631.6	86786.7	872.352	668.086	404.176	33270	45620.2
794.477	16.3622	885.624	99.877	799.293	366.112	36504	41682.2	61555.2	25629.3	44117.6	479.845	31217.7	73550.3	63389.3	77339.1	77812.6	593.859	87395.8	115621	117524	105073	116578	99486	56965.9	99515.9	53679.9	122839	117924	124021	328.135	838.835	1158.8	82049.8	55170.9	34057.1	120171	145111	46540.9	84198.4	71788.9	104044	175102	115237	105777	488.918	120.252	17432.5	33088	54152
204.107	1.52357	5920.11	7405.29	7035.82	6689.39	21625.3	8731.02	38154.3	249564	460279	4652.03	1.37855e+06	231505	628470	778637	1.96312e+06	5713.21	1.85217e+06	7646.22	2.03144e+06	990695	2.01873e+06	1.97368e+06	9399.1	1.86044e+06	21855.9	9803.66	11468.7	20035.9	6198.81	5099.65	7717.6	5777.25	18142.2	17595.6	8768.25	6671	23316.2	59566.1	174682	1.38925e+06	14030.4	1.43215e+06	1.34108e+06	4789.66	4269.97	34779.4	331500	17143.8
886.643	20.5082	27552.9	1491.09	2901.1	6429.77	371365	158843	56020.6	40150.2	122986	2203.66	939088	208326	138458	149535	167597	3065.88	181066	607315	1.13406e+06	148419	1.11742e+06	217736	215184	218449	875215	151549	3.35992e+06	302116	2589.79	4363.35	5270.21	148090	247565	643340	384686	132570	705679	246381	102504	182468	5.32527e+06	1.13002e+06	1.42461e+06	3096.36	1718.09	637074	125074	202525
311.145	2.87983	18189.6	18262.2	17976.5	19160	22803.5	26466.5	429202	71015.3	87826	20463.9	1.39177e+06	53805	138293	213970	344657	21790.7	376437	411513	456073	476813	462599	1.21398e+06	66047	1.19047e+06	754649	415953	47484.5	82754.4	17787	16515.7	20017.7	199738	826674	944013	35361.1	21810	115979	63757.4	195691	490624	65540.7	457349	1.30905e+06	18223.2	18252.4	307138	696454	29655
856.453	15.4182	366.255	84.695	826.486	806.677	26488	35080.3	107421	9602.98	18711.7	216.037	12127.2	28723.7	27308.6	38926	55796.1	90.905	57839.5	47522.4	63492.9	61161.5	62496.5	52713.9	89050	53623	22310.8	58594	42617.4	67719	169.493	595.307	784.04	30605.6	19992.9	20001.5	131138	119979	23029.9	16721.9	27049.3	61879.7	68438.9	60917.9	58011.4	76.2305	21.42	6483.03	54263	146249
911.501	16.8048	46.725	25.5	165.221	119.849	53806	52999.1	55280.6	20977.4	31869.7	208.527	34398.8	43428.3	44650.4	53436.5	60332.3	118.299	60097.8	55903.5	61890.8	52160.3	55012.3	57821.6	65991.8	58258.4	38964	66966.8	81891	56212.3	102.302	49.891	389.753	64104.8	45502.3	37275.3	51322.6	92516.6	33203.5	118670	43296.1	53790.3	66385.6	53551.9	57457.3	103.51	25.25	15946.1	49700.7	51524.7
435.012	1.37344	26.078	0	24.264	25.645	3336.47	8795.7	13164.1	22094.1	26194.3	22.815	23617.7	11992.2	36332.4	45496.3	52941.3	0	49804.8	1637.03	36364.8	42139.7	37234.7	23055.2	18455.8	24547.5	2143.27	10105	125146	2364.81	23.562	103.459	23.368	237.794	867.59	32733.2	31575.7	890.423	57627.9	34300.7	6848.23	53834.4	3345.58	37170.5	26192.2	25.2	21.462	1089.28	337.587	9823.7
653.246	1.42693	0	28.9275	44.4055	23.115	5685.04	12281.8	18691.3	2926.61	5073.22	0	93083.3	5014.03	7290.58	8515.9	7846	22.242	6178.77	12043.9	25713	9300	26029.2	36995.7	9180.26	34865.9	15648.8	101434	16446.4	2927.29	0	44.4055	23.5705	2911.98	22676.4	990.017	13627.4	1986.46	10443.7	13748.4	6295.15	7642.97	4534.85	24895	35170.3	0	21.801	5374.5	4107.39	1798.96
689.503	15.6631	175.191	24.983	174.459	44.9435	54828.7	59686.2	62097	56036.4	70558.9	51.7765	74052.8	47160.9	103450	38198.4	91672.8	197.232	97788.9	137449	103109	68166.1	105292	57149.1	56354.4	54713.3	99248	17172.1	199761	77802.7	45.993	87.678	390.922	67477.9	77461	56318.2	73049.3	104062	96898.7	215880	79062.7	165591	363471	139483	84611.6	0	25.525	44057.7	78886.4	65860.4
1518.01	15.2779	294.383	373.905	513.063	495.892	10611.2	10213.6	50268.6	3036.17	9171.95	613.17	27464.4	44321.8	22997.8	39893.9	73609.2	289.404	75407.3	143940	101502	99001.2	104775	90907.6	14237.7	97795.7	22804.7	69823.4	153081	102219	470.962	195.472	446.557	26035.2	33019.2	18763.2	58459.6	132261	19870.2	133991	32732.9	95799.5	270283	106737	114121	468.998	422.334	4966.21	18354.7	22700.6
852.435	16.5848	558.423	140.285	470.867	198.38	40148.1	51624.5	65419.5	35576.1	54858.9	261.912	43283.3	124898	79139.1	103952	124162	152.981	132235	82040.7	131404	128730	134741	124695	67583.1	133107	55878.7	91821.2	165471	182385	142.637	960.349	402.798	103339	107519	67655.2	139766	183913	99479.7	76976.1	103363	139167	99966.4	126428	139557	43.848	43.728	25302.3	69046.1	83518.8
325.16	3.43714	25237.8	23624	24344.5	25019.6	28231.7	31492.2	452073	105753	24176.5	27064.4	2.31282e+06	70142	204813	336577	662297	25797.9	527557	806750	623133	695952	665024	1.61984e+06	89781.8	1.63335e+06	1.0464e+06	658133	49446.2	35792	24961.8	22309.4	26149.8	301969	1.5438e+06	1.38562e+06	43338.7	28851.8	178883	78370.8	375118	577820	155847	654777	1.73352e+06	24720.4	23130	604247	1.05196e+06	40745.7
925.527	17.9046	1175.01	144.145	2292.75	2916.45	39794.2	43988.4	122717	24219.1	38183.1	106.025	31352.2	60326.4	56059.8	65606.5	85163.1	736.82	82191.5	109347	85181	75063.4	87326.9	93115.6	90026.6	93289.3	38048.4	96384.9	64195.8	85979.1	283.09	3242.7	1136.12	95965.3	27954.3	34339.1	160596	150674	35734.5	34114.3	37836.4	84674	53721.9	88256.2	90700	141.075	50.49	10883.8	85428.3	105092
832.457	15.5639	90.831	98.359	451.194	265.784	59719.9	71062.4	107258	32080.7	53253.2	97.131	67052.1	30034.6	80543.9	59297.3	74874	216.167	77517.8	54802.5	77560.8	94964.3	111385	96973.3	117727	91773.3	49335.1	61679.7	90276.8	60691.1	205.792	411.801	772.848	144746	62455.4	56594.1	245751	303610	65694.5	114780	91123.1	84557.2	83648	109151	121376	271.532	52.757	20749.5	79135.9	136356
96.9526	1.64491	4724.03	3203.71	2954.03	3706.15	39059.4	51317	42485.7	35451.5	46532.9	5040.43	36217	52771	38333.8	30425.7	12573.3	4432.19	69557.6	15329.2	20981.1	67673.3	25799.6	14154.8	64694.1	33295.1	22051.8	63656.2	64888.5	22661.4	4429.99	4021.55	3820.76	14628.3	19324.2	75024.6	46873.6	30897.6	37617.6	63069.9	31063.8	61510.9	56773.1	54707.1	41655.8	4382.9	3258.92	10996.6	22201.5	42165.8
1063.57	20.9294	2106.82	910.075	2126.58	1606.91	54657.6	84381.9	42546.7	33038.8	56894.7	614.99	78018.5	59338.7	93524.1	91683.2	149211	963.485	97823.9	170450	168975	163991	171283	168075	74454.8	173122	62694.3	119372	210848	152254	1399.08	1286.34	1582.35	89850.6	72103.3	77754.1	110486	448008	75064.3	146586	116322	180924	197606	163278	193396	706.31	896.37	40478.1	100539	88803.8
789.478	15.4204	1538.18	140.329	2237.01	3653.79	37765.1	44085	116364	16746.9	27962.2	497.086	16913.7	57218.4	41728.7	57352.3	74231.7	907.169	71966	44031.9	79234.6	81102.6	86056.2	78473.9	126802	79474.9	34228.2	68896.2	77392.8	157933	594.288	1911.73	2515.03	37651.7	27569.8	22820.8	185319	185282	38997.5	38480.4	53169.2	76156.5	190033	81307.1	89871.2	710.038	58.931	10325.3	68735.9	126063
96.9528	16.2792	21893.9	22307.1	21758.2	21214.6	109070	147563	31939.7	73707.5	108527	22528.3	67203.8	239715	18116.7	32988.4	79525	22029.6	259040	205870	76868.8	246405	134353	174013	27895.3	325375	238982	15910.4	359957	259195	20211.9	19874.2	23288.6	147935	82801.2	189268	32778	50427.5	47127.4	194894	258041	126356	457234	46404	154236	20007.1	19194.3	271323	245530	39828
928.431	16.4537	156.676	47.689	519.063	361.793	55032.8	70411.4	48005.8	36075.7	54947.4	240.023	50971	75303.2	61077.8	32062.9	62293.8	598.558	66426.1	116365	71974.6	61911.7	44312.1	64633.8	95227.9	68438.2	50942.1	60280.7	78605.4	60739.9	102.15	548.104	542.956	92728.5	64983.7	39833.4	57158.5	44018.8	62091.9	74441.9	65414.9	63345.1	59729.3	72425.7	71898.2	48.235	24.492	21602.2	64164.9	71102.5
96.9452	1.44956	1449.95	784.616	1231.77	1595.87	18270.4	25245.6	18838.9	16698.5	28046.2	2024.58	34240.9	22521.9	36266.3	40062.7	19297.6	1250.87	19791.3	23724.6	61164.8	19430.5	59204.8	56866.3	20403.1	54126.5	37685.9	25801.7	45487.2	25517.3	1824.35	1466.08	1442.31	103611	42468.9	13767.7	14212.2	15122.7	15545	42815.2	23921.5	19576.6	23041.2	55955.1	58625.8	1525.06	1693.65	23863.4	29035.4	20152.3
800.484	15.0606	369.924	22.834	450.237	117.462	83690	78839.1	133126	55728.1	55966.9	100.278	77165.8	376346	163424	219495	342569	423.244	336400	182055	384975	393859	376427	384704	21409.3	390024	220981	327752	383695	1.1541e+06	323.563	876.752	874.004	151282	221728	72624	431123	574583	93954	130031	271680	379877	1.05592e+06	383320	423413	141.003	0	30051.1	93139.3	146685
441.218	1.43617	45.722	23.697	46.591	145.101	5553.83	8142.57	50128.6	3905.09	7152.19	192.134	86531.3	38852.9	10971	12969.9	17520.3	442.655	17426.9	71321.9	33409.7	19652.8	32196.5	28668.7	8502.98	26210.1	89584.8	36892.6	31413.8	31260.4	51.4785	67.949	73.511	23761.3	118257	14340.7	19596.6	6709.88	19817.8	30900.7	45714.1	17133.5	41868.1	31682.7	25796	23.322	25.857	72219.4	113328	9244.46
353.183	1.47708	282.414	381.249	199.548	386.68	17394.6	19592	178707	9084.32	15992.8	373.763	303223	53242.8	22127.6	28896.7	41517.3	522.4	43233.7	165880	83186	34881.4	74594.7	70018.4	17485.6	68642	322107	65210.3	67643.2	53085	327.633	220.267	211.359	41376.3	337649	96256	28577.9	11639.2	80165.3	47080.9	77389.3	44024.6	56832.9	89582.8	68384.4	284.519	271.783	154733	369783	24698.4
326.163	3.35394	1773.24	1640.58	1949.27	2416.25	3606.01	5588.95	47136.7	16625	24887.2	2395.94	460817	11772.9	46607.9	67283.6	80548.6	2879.06	81571.8	166011	123068	110306	135899	329305	14015.2	329894	208497	69753.1	8429.92	21059.5	2271.62	1716.17	2818.05	60609.6	311631	278910	5783.41	3184.89	36965.8	13077	78524.2	93661.4	32659.5	131397	353816	2518.15	1815.02	123095	211532	5572.19
991.561	18.3439	306.99	349.335	791.355	474.385	44699.5	55515	76578	20397.2	37272.5	310.115	39283.1	42291.6	53226.6	65761.7	77555.2	277.53	81003.7	113904	81097.1	82031.7	79445.4	87562.2	46737.5	86012	19762.5	61540	43814	31484.5	408.335	884.71	656.6	137977	16793.9	31895.8	136266	306221	47965	40518.6	20128.4	87125	34467.6	81038.4	93584.7	696.305	496.555	11467.8	82433.8	92594.5
259.224	7.83867	91.025	137.158	113.865	93.437	53872.6	43876.8	82124.5	9498.14	19937.2	155.921	8111.28	26587.5	35720.5	57277.5	82452.1	213.135	47482.6	30125.8	58583.2	45687.2	63183.2	39036.5	34023	69016.4	9277.02	79823.2	6372.82	80502.9	95.5835	149.547	68.822	11844.3	1902.28	9031.67	56382.5	62017.2	12448.1	5571.65	19330.8	48731.5	89460.5	60036.1	72636.6	24.3295	69.4715	1535.7	89359	123348
297.132	2.00074	1056.5	1232.53	994.67	1207.47	1945.96	3395.55	46910.5	3790.57	6145.2	1168.73	63875.2	5392.46	10551.1	14986	27559.7	1087.84	31304.2	13541.6	31616	35932.4	32920.9	89413.9	4179.95	89046	54950.2	25573.7	5482.93	5777.07	944.324	551.37	1046.75	11870.6	35070.2	81559.2	8190.71	1822.25	9374.21	9480.78	12288.2	31119.9	9579.6	31265.3	99654.5	915.712	954.008	15074.4	32060.7	2028.24
297.131	2.36382	3320.16	4408.63	4121.25	3946.08	7025.68	8155.87	35749.6	14320.6	21016.7	4018.84	230261	14949.2	35495.9	48169.5	78680.1	4671.22	34829.3	54854.1	98441.2	48787.3	106113	321896	14845	323303	169442	74981	14044.8	24551.8	3720.8	3187.9	4058.5	46982.5	122501	95689.3	14631.1	5663.77	35352.4	20326.5	43988.9	52515.9	31089.4	102527	348556	3677.92	3797.97	51737.5	121103	7911.79
715.499	17.6284	314.495	173.2	194.39	78.25	32186.4	44804.4	86217.7	37411.2	63356.7	221.24	112095	195344	66948.3	94818.3	140324	507.65	144509	156510	189558	170084	193770	157675	51277.2	163494	65547.4	269625	227874	288794	96.42	401.265	536.84	42114.8	64418.4	117136	50502.7	66325.9	89961.4	150768	136754	174644	354893	199141	179736	76.5	22.22	43170.9	51924.2	56689
1032.46	16.4644	119.453	25.676	109.189	25.245	56409.3	60114.6	99868.6	36172.7	55114.7	98.269	23390.1	53750.2	35232.5	71346	64813.9	415.972	68330.9	61611	65139.9	57613.5	66069	66300.1	87172.3	66211.8	58831	103445	57563.6	61355.7	0	123.515	273.499	75278.2	61377	26699.7	71674.1	88424.1	45408.5	31571.2	55049.5	60513.1	35899.8	64210.4	66367	101.817	0	9901.56	65751.9	65069.2
942.724	21.1604	1387.42	922.805	235.54	586.345	7747.8	7567.07	106309	28619.6	31416.6	1353.9	29365.9	29524.8	28803.4	30230.7	35010.6	1081.79	33768.8	65312.9	35687.9	37860.6	36671.6	35579	30040.7	36981.4	16418.4	85329.3	64737.7	72399	1161.3	551.68	977.09	2808.86	61957.5	28728	51557.4	389.845	32620.6	232875	72184	35580.5	144676	34329.4	39659	1109.5	459.61	45012.9	2424.53	6559.63
807.453	15.4419	418.043	0	508.402	197.071	42601.6	50596.5	74986.4	22497.1	36696.9	166.054	45454.5	73225	57741.5	73092.1	77195.4	74.5585	81156.1	81391.6	74377.2	96401.4	76995.3	91236.9	74762.2	98006.8	38618.6	38711	78113.4	93499.1	124.328	545.881	270.383	102953	62206.5	40824.9	24149.9	234464	48860.9	79030.8	53521.2	30625.7	94629.5	101432	54999.9	65.949	0	17858.9	51258.3	72399.6
281.07	1.41792	1079.31	701.859	456.323	251.155	10416.7	20220.9	25577.6	9643.24	17445.7	337.005	141475	103272	25329.1	34701.7	39457.9	479.009	37155.8	10052.4	47369.9	37136.7	47557.1	39530	55795.3	39847.2	44532.4	66962.8	378014	23952.3	531.125	330.947	390.337	2789.69	19386.6	179462	86446.3	4620.56	229550	186740	74287	37146.6	31437.7	49115.9	38600.4	378.281	361.144	16457.9	3851.72	31515.7
1450.02	15.2763	266.896	638.225	324.24	743.9	13215.4	13948.2	74802.1	3482.85	10808.7	784.115	36310.8	80708.8	29848.7	51292.2	122292	418.343	116566	199916	150080	155521	145455	157614	17240.9	167616	26983.3	106609	234892	121368	227.19	758.045	502.125	30033.9	40077.8	25172.5	87039	216692	26015.5	220791	41239.6	149648	550491	155856	185591	546.487	396.359	6266.46	22886.5	30192.6
805.469	15.3181	8721.57	596.159	9492.65	6632.14	70113.1	73161.2	141147	34131	55639.6	802.312	87826.1	115291	81361.3	102579	135645	5636.81	140984	170382	129146	137765	131070	135182	62791.5	136966	68957.3	135144	144644	129143	3071.84	8811.88	8374.73	75921.7	98608.3	70966.9	128915	167433	75878.4	202241	89521.8	140632	113534	116261	88261.7	1991.95	222.439	37407.7	72748.3	68740.7
761.519	16.0494	679.368	124.434	643.369	393.97	72799.2	76740.8	110930	51166.2	77614.5	383.818	139789	178314	108648	138941	200486	612.187	193202	193913	206532	217657	218361	248551	95756.1	257079	116783	213421	274242	459517	221.427	245.791	867.097	85744.2	139943	114313	136506	160806	65083.8	417170	208978	213685	894626	221671	270628	237.204	129.494	73548.5	73331.8	91953.5
1480.97	16.1824	584.096	158.356	464.536	565.018	11744.9	18283.5	47959.3	3363.55	10363.6	485.73	4139.78	28496.1	22704	35679.7	55522.1	350.804	52532.4	69420.9	77046.4	63932.7	77200.7	68424.4	37842.7	69069.4	4808.82	67778.8	74007.2	51473.5	340.52	567.034	331.466	22989.6	9123.82	5967.7	121812	141460	14328.4	15306.6	10586.6	61464.1	58537.2	82441	76283.9	642.449	332.095	491.924	29048.8	44520.9
787.461	13.8362	69.513	53.825	146.267	214.214	24063.7	29743.1	75351.9	13606.7	25233.3	23.12	51574.3	65658	41179.2	57477.7	71722.8	219.15	76630.1	81069.7	92590.9	82869.3	96057.3	109169	27861.2	47442.3	35501.1	85828.4	99822.2	96143.1	50.2885	158.3	210.803	57021.3	33052.9	32592.9	79044.9	137122	34555	69792	44862.4	79848.3	170586	89707	105879	94.6755	0	15314	39253.3	42354.4
337.185	1.5495	159.206	250.231	124.424	121.123	6234.36	7941.58	50133.8	5729.23	9058.05	420.139	282406	33190.7	13245.4	14771.5	14424.9	218.896	11772.4	316315	69679.5	14278.7	68927.4	48493.9	11543.2	46232.6	318702	34329.1	14438.1	18700.9	105.933	130.167	117.183	28965.1	650826	4956.15	15248.2	6545.91	39369.3	21829.5	74539.1	16700.5	26401.9	63927.8	40947.8	196.035	198.698	307167	414774	10095.7
734.497	14.5831	124.227	50.928	496.016	22.7925	39489.6	41751.1	70678.6	32219.7	61236.9	73.23	136770	165368	84674.5	128387	202817	24.136	185693	142161	217648	209190	207122	223974	45213.1	229035	83334.8	183139	225945	425716	0	102.292	170.113	75506.2	75085.5	107716	101524	237974	86899.6	314400	166138	214289	917735	213101	238844	21.7795	26.364	57320.7	37095.8	51811.1
240.1	1.45819	55.176	74.4025	200.379	115.551	11663.5	10023.6	21295.7	16031.4	14263.3	121.665	65176.3	23574.5	17241.4	19122.6	37171.9	289.84	36187.9	3206.1	52416	18486	48930.9	42728.8	6392.74	42408.1	11989.2	4487.11	12802	6683.77	123.778	110.84	131.413	2012.08	19043.4	4139.78	15919.8	12585.9	10811.2	29511.3	17054.1	28001.3	6858.98	34835.2	29396.5	104.257	129.339	16699.2	12456.6	36575
397.2	1.46266	204.1	248.316	155.664	22.788	10596.9	12029.7	105695	12687.4	10213.9	211.298	172406	45792.1	15334.3	19755.5	28293.6	255.722	29482.6	114945	54601.4	33262.6	51489.3	45654.1	12527.1	44213.3	186845	60674.1	111262	41794.8	57.2665	172.867	115.899	33140.8	237275	47583	19692.3	7695.66	38587.6	41063.1	66858.6	32032.9	52880.5	53581.2	45111.5	137.836	274.024	132166	209220	32373.6
946.433	16.8159	511.616	192.759	945.586	1869.49	50211.7	69709.8	79897.7	43381.5	50288.4	473.301	39977.5	91312.9	61616.6	71586.3	70496.8	718.922	71762	105539	74917.8	77014.1	75796.5	68807.2	62902.9	71049.1	40918.6	90065.7	74467.4	103527	605.238	672.848	2026.98	84215.8	86769	44564.2	74037.2	60097.8	83151.8	57706.1	80284.2	75188.8	52354.2	74893.7	82187.8	431.772	69.676	18233.5	61098.6	71589
765.493	16.1302	781.646	172.13	1093.09	1889.15	66137.6	75345	54899	36945.8	61646.2	337.447	41027.9	111426	95908.4	122304	66356.3	790.662	53933.5	114699	95026.9	98728.5	99550.9	92452.8	131287	96824.3	45617.6	122853	94888.3	73334.7	211.927	1449.21	2217.94	98663.3	47729.8	41134.3	91294.9	294653	68077.4	72723.5	84426.7	65619	31880.8	72944.6	78606.8	363.895	139.657	14619.7	87477.5	91363.2
799.469	15.3262	214.968	21.739	201.003	183.157	49849.7	51511.9	111304	28066.8	48135.5	0	75903.9	110349	66457.1	91147.6	127020	70.516	125953	173727	142861	141782	143811	135783	54563.5	141237	61312.7	125191	179115	139129	72.7245	187.416	119.337	75218.7	84469.9	64511.1	111271	162662	65035.6	176325	81833.3	147797	216010	140325	159257	143.712	75.7075	33299	61097.2	64238.3
569.322	7.24423	171.972	94.362	22.884	50.735	74795	83314.4	184072	10182.6	21684	174.347	13287	68262.9	35734.1	50294.2	21987.8	89.3425	94723.5	77185.8	95901.8	86384.2	55649	105180	76755.4	114254	75643.7	42647.8	65110.3	124297	49.0295	21.399	148.174	46273.5	35185	12924.3	201065	154947	26754.8	40126.5	84216	92884.6	185029	89047.8	64589.8	73.0125	46.348	17059.4	79226.3	70816.7
269.192	3.27054	7986.48	8850.53	8471.95	7718.1	81769.3	132166	12086.1	19305.5	29418.2	10819.1	72082.7	98462.3	43665.3	61034.7	109419	9355.6	104305	27297.4	123904	119825	123885	130332	120239	129117	114752	74758.4	34587.6	128506	8380.26	7958.81	8412.1	32516.8	108650	70477.9	17897.7	53150.7	71681.1	191909	51017	110919	118325	119970	45548.4	8080.01	7353.14	69958.6	48645.2	14746.3
269.192	4.32463	2938.86	3500.21	3287.05	3476.45	25474.8	45039.1	14953.8	5393.35	6669.21	4664.87	12406.5	16681.8	10630.6	11508.9	19096.7	2695.64	18565.5	7340.67	19071.4	20426.5	19748.7	22954.5	37083.2	23258.1	13316.9	13809.1	25318.6	17709.8	3375.55	3522.35	3234.67	7934.22	33974	8812.96	51720	11621.8	14545.4	34110.3	17352.3	19443.3	17043.2	18756	24087.8	3716.12	2946.16	15303.9	8314.71	19605.9
597.053	1.38394	27.83	22.308	24.843	0	4397.11	5190.12	11457.9	9998.54	13116.3	21.294	28725.5	22389.1	16821.3	21109.3	22601.4	0	21367.4	1826.73	15919.9	19932.7	14359.2	10744.6	27110	10769.1	5947.1	18315.1	7045.91	10995.5	0	0	28.42	81.3315	1521.09	70221.3	49887.1	761.019	72443.5	90145.7	37159.3	24032.4	17064.7	14722.3	11634.4	23.345	27.94	2336.37	1549.59	12675.8
485.242	1.46465	22.421	106.574	47.5515	21.294	5146.49	8348.68	24266.5	2620.91	5046.94	74.006	46293.2	28784.5	6292.77	8064.52	11313.4	23.5615	9873.46	41650.4	20266	13831.5	19392.5	15091.3	7641.8	15704.9	58865.9	21668.1	21850.3	21994.4	69.364	27.405	27.4425	22911.4	79936.3	8477.11	14686.1	4155.53	13528.6	20901.7	40872.9	11796.8	36694.1	20669.6	16123.7	177.359	25.452	57292.8	58615.8	7174.1
509.31	7.3199	21.801	56.03	174.878	193.535	49534.2	53912.7	59243.9	11254.7	22985.2	259.013	10518.5	50640.2	38296.6	52423.8	69823.1	24.192	68098.2	60044.6	75209.9	98152.3	76438.2	79850.6	48808.6	86143.6	70968.9	27282.7	69421.5	59737.7	92.141	151.659	96.2585	37496.4	56127.5	9547.76	63672.5	80567.4	22823.2	48086.2	82224.7	81720.3	78008	86927.6	99438.5	45.961	0	48123.8	75040.9	23940
920.493	15.9449	24.895	0	51.25	72.364	62622.5	82323.4	157132	27540	45003.9	221.556	15169	36259.6	67368.7	78836.2	58795.8	73.807	63319.4	61785.4	63136.4	64508	65741.1	56060.4	141024	42791.2	27194.5	73130.4	42139.4	64440.6	25.854	231.911	231.382	77334.7	29903.9	24973.7	269693	115278	15204.8	42003.9	23802.4	93751	61304.9	103002	52225.6	141.704	0	7839.17	68834.3	89277.4
992.504	17.9316	385.535	21.21	225.69	206.335	36175.4	42474.4	102832	24554.7	36529	97.92	25795.7	41754.7	48433.2	57824.4	65461.6	240.02	65295.9	99207.9	95443.4	59587.8	98215.6	67761.3	70397.2	67100	31661.4	51722.1	43997.3	58507.6	0	150.47	659.8	108083	29500	31282	116692	100483	29104	29081.7	28203	63235.3	25375.8	51424.9	64668.4	25.245	24.99	8172.43	81277.2	88898.3
309.151	2.52665	2501.39	2277.25	2565.84	2691.64	8019.15	11906	139742	11361.1	19715.2	3582.55	198326	25606.2	32491.3	48156.5	74171.6	3127.8	73828	58750.9	70218.7	101704	73341.8	54858.3	27351.8	91350.6	102082	59242.9	28193.5	34897	2721.74	2194.08	3015.2	34466.3	142395	122207	44046.6	11954.2	58738.2	44801.9	45651.8	82755	43308	70373.5	50823.5	2410.79	2305.78	56694.5	68096.1	21547.6
886.482	15.0138	276.74	0	358.574	360.118	14411.4	20601.1	112310	15599.1	26429	47.595	59010.1	62698.5	44790.1	68041.5	90421.4	182.871	83868.6	122101	109354	106115	111755	91195.6	45935.7	97181.9	22254.6	92317	61866.8	79280.8	0	718.137	470.375	27157.6	25901	43094	30926.7	69179.6	62320.5	51496.5	32536.8	98515.8	57471.9	110023	102311	113.151	26.426	8307.77	50127.4	330200
462.264	6.11535	0	0	71.606	21.294	36631.2	67526.9	117743	7309.45	12521.1	21.315	24056	154045	23397.7	34004.3	55727	21.801	54868.2	75743.6	64197	66185.2	66589.4	73828.7	35712.9	74090.6	43789.1	41358.9	18078.5	163767	0	74.9875	125.544	15045.6	10305.7	12512	83174.6	60305.5	25408.3	14859.4	43262.8	60143.6	75265.2	65854.6	85140.2	22.33	22.352	7644.33	79480.5	58716.8
720.481	13.7782	0	22.308	0	26.416	43762.4	56964.1	146585	24971.2	43359.8	23.688	94056.5	64553.4	67331.8	100284	170457	142.181	165251	177789	192793	191516	196810	203000	42132.5	208853	64655.3	174067	219829	217792	0	24.432	129.698	92150.9	60458.5	59089.9	161711	331113	64298.1	146833	75155.3	191787	380995	188933	217297	47.2085	0	27970.3	63187.2	62528.7
771.509	17.6102	709.625	84.805	628.315	334.035	41475.1	56824.7	55471.1	54927.2	88353.6	215.815	100564	89647.4	44075.5	53672.8	70953	1076.8	72464.9	109973	88776.2	207822	92146.4	99190.4	94514.3	103836	116843	126650	215416	333084	24	336.35	532.67	74058.4	161551	77806	69761.3	195498	65263.7	350477	152119	172273	538286	114715	142834	213.785	46.68	39485.9	71828.5	85992.6
924.579	18.5073	811.435	651.29	761.82	1008.47	85564	97375.9	70606.8	46453.6	82426.5	268.9	69081.7	129395	56782.5	73068.7	78606.3	405.24	96698.6	223410	108839	117908	106956	104725	154448	104583	64892.6	66048.4	191709	162141	237.595	792.64	1257.95	158698	38574.3	64952.3	148126	388374	92106.7	120751	83230.5	106312	168665	108685	116511	402.94	194.11	32596.3	83270.8	89270.1
996.594	20.8699	2805.46	829.01	2056.47	1557.71	61316.4	90258	13577.7	33388.2	59881.1	802.56	76331.3	123216	97298.4	114872	142882	972.36	171658	200918	189110	190811	192163	96487.2	82937.9	197230	52386.5	106880	246910	161942	1448.8	1572.7	1921.35	54372.4	111321	109850	145283	494662	77405.4	119087	125069	201355	251544	194829	214490	1416.08	1375.05	56546.5	83221.3	67584.5
840.517	16.5086	147.242	132.545	728.556	735.359	30874.1	43571.2	49258.8	17437.7	28848.6	196.73	20183	42009	44760.9	58585.6	85613.6	563.107	84243.7	87761.1	51937.3	93213.4	54419.4	53517.6	89255.3	88978.8	20056.6	65029.1	44090.9	70605.3	165.635	783.294	547.021	41845.1	14346.6	19712.2	48291.5	98130.4	17378.7	39537.4	33108.3	44044.8	83817.1	51749.8	52995	109.049	148.456	7760.54	46632.4	71583
306.229	8.94258	118.26	164.979	154.135	182.531	50961.8	28652.4	82236.3	14183.1	29483	611.055	13725.2	46143.3	52387.7	76648.4	86988.9	243.348	58022.7	17870.8	109779	139544	97126.7	110884	27943.7	14111.6	29212.2	92262.9	11916.9	63093.1	190.064	254.983	208.632	15144.4	6781.97	14221.4	60562.6	70225.9	17371.8	13083.4	40661.2	69561.8	66547.5	105841	38075.3	94.272	116.731	10216.4	96648	137408
903.44	16.5501	48.938	21.972	261.58	259.514	39614.3	51011.9	83256	28115.2	44158.3	206.409	38981.1	32787.9	60267.5	39768.2	44753.6	144.36	72646	52667.2	48026	25672.6	50307.8	73162.1	88723.2	72017.1	32587.1	47629.7	74410	55917.9	22.428	229.967	231.775	60740	49080.1	63025	136237	112993	45852.8	76548.3	62690	51901.2	32916.1	49669.7	62165.4	22.02	23.829	20268.8	83706.3	107335
916.434	1.35564	23.322	0	0	46.183	579.372	1228.68	12553.9	461.882	1414.78	0	695.447	420.404	2014.82	1920.92	2628.95	21.357	2563.98	2136.1	4403.62	1747.82	5419.81	18538.3	4910.49	18507.4	516.894	607.754	5217.02	958.679	25.375	22.286	21.315	2150.13	1569.97	536.615	1954.44	674.671	2227.22	1071.21	337.432	2353.69	890.993	4172.67	13661.5	0	0	717.427	609.605	350.18
965.481	16.4451	373.169	46.568	255.336	176.72	58486	62024.7	107921	35188.7	58512.7	48.712	30514.1	76945.8	73900.4	82273	98183.4	219.086	99970.1	87745	103407	82915.8	100234	101897	86399.1	102344	61202.8	141541	90092.5	103389	49.398	425.113	407.03	84333.8	70964.9	31787	156542	130033	57277.7	52111.9	72857.7	93799	71522.5	94914.8	99221.6	25.245	24.48	10965.1	70428.1	78996.7
650.594	20.3786	752.92	24.5	51.49	169.385	27164.6	33833.2	24069.4	81411.1	154916	0	91869	107218	189997	212670	140477	22.22	145853	70251.7	166995	278185	172118	164599	59881.9	172379	79456.7	167833	487334	98708	75.265	763.075	612.725	55931	105723	174730	58493.2	41823.1	74755.9	184561	93939.4	202253	245052	222949	233863	230.16	45.685	55239.5	27704	57301.7
164.931	15.9875	7564.72	8420.05	7593.06	8114.01	35244.5	37734	57606.4	80216.6	126109	9035.1	243827	107045	137783	157090	134404	8540.46	128537	71358.7	66161.1	136339	160331	60003.2	58868.1	48124.8	242822	88643.1	152128	74602.7	7282.14	7777.38	7846.43	65387.4	59337.5	184952	88382.5	145114	96441.3	68308.5	128419	135443	53278.3	153425	150185	6186.99	7968.05	157734	213148	178535
728.501	17.7225	3293.02	503.95	1407.41	2430.84	70933	157364	117433	84933.2	109183	322.191	382735	671453	156968	218090	428618	2671.89	434645	643260	501770	529703	485868	491137	156834	412564	327838	678326	608655	1.16219e+06	911.06	2006.43	2342.5	134094	274604	242577	264751	274842	345290	780377	716476	492113	3.18805e+06	511989	453469	751.115	104.28	152212	47118.3	167517
750.642	21.3064	2055.36	259.81	362.54	396.785	19746.3	9241.8	19575	103001	117359	600.88	198178	107142	206464	244031	325050	599.74	323053	157386	252852	339035	342488	339056	163173	334173	69101.3	395579	369335	81780.8	864.955	931.915	2210.4	43536.3	95873.9	330949	67468.4	7622.35	150689	601197	130887	327664	314227	235724	335079	1596.44	456.495	85836	7172.38	38230.5
1016.73	20.5078	2092.74	1176.35	1518.53	1616.31	7240.97	7652.15	12559.6	144305	241970	2810.78	62326.9	38551.1	258346	268363	287752	1501.97	283227	30976.2	291013	319185	279226	287929	16066.1	295108	6098.2	112304	43097.8	23421.1	896.245	1826.93	3329.43	12394.8	15028.5	63269.5	22355	11258.8	36222	74597.1	19242.8	371529	39935.7	277688	317088	1655.69	1073.96	18187.5	8201.87	21464
1339.67	1.39137	21.758	82.698	92.801	46.4835	448.058	672.407	1937.27	22642.4	61229.2	358.643	1329.75	252.637	73640.1	90437.8	33486	53.1575	109998	4634.95	106184	123559	104773	95896.2	2416.84	96972.7	1377.53	3278.87	2283.77	898.833	22.312	119.63	80.283	674544	2259.95	501.232	1653.15	619.119	2132.09	1472.23	1252.95	36311.5	966.921	108312	104834	0	49.166	699.247	854.221	386.209
682.583	19.9626	3218.02	221.38	1220.6	759.25	49346.6	44300.1	35119.9	69711.9	106547	467.12	99115.7	104916	138245	176266	254998	1593.77	248015	68515.6	277639	244805	265932	272193	76667	280875	63864.1	302668	358967	116556	1179.95	2724.22	2510.92	53344.6	36613.7	204906	37448.4	52656.5	67972.5	213179	96158.8	254757	271817	256088	275726	1810.17	421.38	37957	68778.4	92427.6
786.493	16.808	1360.79	463.602	2600.39	3238.1	27803.8	51718.8	47808.4	59945.8	104287	890.68	54054.8	107222	174852	226066	320560	3441.99	319723	304064	365907	369904	362535	363221	43232.4	358256	60051.4	709797	346867	58612.8	1750.63	2109.53	3421.77	110353	79260.5	52340.8	67390.7	273031	86236.2	128356	103998	371244	70396.5	361674	393138	1876.1	261.274	26034.9	50676.3	53829.8
686.461	16.6771	514.41	44.115	200.141	99.344	25528.1	20005.8	47034.6	52063.4	92506.4	111.26	303209	492744	142625	196674	297090	1097.35	289998	106023	323517	333246	328519	323211	54708.7	338773	146794	443023	442518	796189	136.029	275.314	403.287	15754.3	97900.1	195997	58778.2	20828.3	212554	426428	362612	325311	956797	335570	355755	148.566	24.215	73245.5	17272.8	45902.2
767.468	16.5721	1428.12	288.883	1286.73	815.995	216938	283822	650172	45041.8	79464.2	1139.25	203234	242023	109016	140110	179591	1285.59	192345	408864	705793	191073	700354	729386	629844	747537	97700.6	281894	434898	254985	427.526	1650.44	2512.76	340554	88452.7	106409	1.30819e+06	1.34155e+06	269714	414068	205652	697508	201651	729143	817324	516.108	204.825	98476.6	597029	893408
712.588	20.7088	2732.71	70.675	737.015	972.38	48270.1	29247.5	21249.5	48997.1	50365.8	446.2	203360	166322	98818.5	146008	247728	848.235	230367	56857.6	221686	257704	220466	178628	66986.8	168901	123482	102785	505470	148389	370.365	991.49	1486.53	12521.4	44758.1	239006	42709.9	31989	117304	92661.6	151414	250786	282756	179200	160955	444.015	110.205	82922.1	20410.1	27997
738.606	19.7167	4980.24	1236.17	1783.81	1183.7	25904.7	19380.3	25582.6	70434.6	131995	1012.6	441590	215190	238334	280814	601081	1338.24	585713	169424	625743	589716	625027	629234	168493	641358	197027	487358	804844	410364	1085.25	3003.24	2046.09	59732.6	49945.9	1.37151e+06	72183.4	24805.7	355764	787127	379029	552683	980152	599824	564217	2163.65	569.96	143201	25066.9	74941.1
738.608	20.4597	6777.82	879.525	1559.85	1317.9	24379	14062.1	21500.6	88139.1	175498	1113.82	363882	208618	202028	226697	410417	1270.57	402788	60900.5	468132	284391	467763	430986	138224	432403	184621	247970	771488	146428	1571.83	4040.09	3024.85	47826.4	139760	451158	64443	13325.6	159850	1.00531e+06	151145	338646	591708	395457	350209	3697.06	1337	123001	6847.79	36265.3
552.457	15.9715	521.16	195.601	255.614	362.842	26650.2	21554.2	19432.9	119401	200160	427.381	511755	218979	317488	402722	499993	239.697	490703	190131	593057	607336	610001	598467	240783	606887	200712	810776	625558	452269	310.822	465.418	502.34	36180.6	67910.7	1.05193e+06	77958.3	13050.4	302990	1.18718e+06	291278	546176	1.08224e+06	610828	642881	511.548	136.584	132441	9624.72	115946
938.687	20.0091	6033.15	2332.26	3287.96	2537.02	23660.6	7971.14	23705.5	144019	244928	1981.32	218024	149463	319540	380294	455168	2707.41	451366	98126.3	477885	531575	486033	460966	35433.3	471961	33650.4	332962	287860	62763.6	2346.23	3294.01	4661.36	16397.6	42282.1	369480	42134.2	5349.77	171733	349412	58728.3	622975	145935	467666	509261	3032.61	2475.4	68616.6	9512.2	35923.2
826.497	15.4815	2492.61	454.861	8962.98	2323.5	1.01876e+06	1.03749e+06	2.72579e+06	73159.4	115092	8645.12	54865.6	398605	231485	308054	510326	4624.92	508118	301796	567472	579942	604318	566741	2.59021e+06	618978	243138	819430	768074	1.21184e+06	1811.52	11440.1	11988.3	1.44475e+06	301276	66024.4	4.95077e+06	4.62064e+06	333461	106455	612141	591863	1.3685e+06	605516	606051	1900.11	119.649	103977	1.65492e+06	2.24542e+06
768.649	20.9998	5158.05	903.86	2681.37	1886.17	13146.9	13858	22938.6	81007.6	93036.3	2254.97	171941	62034.2	107825	123440	187656	1274.95	181007	94731.8	189824	176525	188094	178460	40909.1	184496	76482	218881	391500	59926.9	1687.62	3514.16	3963.06	48749.4	65153.8	172763	36050.5	9644.3	140413	351875	98458.3	180370	301701	162262	174496	3115.38	945.205	56969.1	5556.3	20915.7
1329.64	1.35632	97.5695	70.692	116.944	24.2975	498.718	504.916	1764.73	18349.2	19979.1	75.7515	971.001	349.434	38412	53082.2	67738.9	59.727	68240.6	1315.45	89757.5	79139.2	89429.3	64970.1	3004.87	66252.3	626.789	963.064	1264.34	787.125	70.7095	103.134	53.694	70735.4	1038.21	491.973	1362.81	645.855	2327.64	1333.58	999.936	75796.3	508.539	92136.8	74944.2	118.679	0	254.474	376.505	490.404
680.565	18.5548	1470.8	231.98	708.3	743.825	62167	46517.8	55769.6	40742.6	69034.4	651.25	117137	70825.5	101363	128450	152774	873.71	153938	33133.8	176896	221614	180653	195072	61566.9	189220	48820.5	175922	183447	79033.5	476.29	1231.11	1097.75	27302.7	16956	273241	65223	47878.5	123384	302088	70261.6	192447	246104	208718	233549	925.96	346.41	33594.9	47092.7	76873.6
157.002	1.52406	2880.85	2375.9	2904.31	3269.89	15679.3	19008.3	16154.6	44160	87474	3745.61	110741	110937	165220	231903	293783	4645.68	274321	24778.6	357092	321169	384450	341237	33307.2	316869	183672	44455.3	73035.2	114973	2600.37	3390.4	4563.76	24978.2	137544	31036.8	128290	18662.3	185363	164470	179295	312327	123873	386305	361135	3880.54	4287.44	43558.3	8480.78	24798.3
1311.65	15.9303	592.451	751.428	225.901	585.268	3494.47	2559.25	3170.55	53869.6	84464	701.525	264869	210184	108287	118937	107992	516.655	103197	984.267	117575	116761	118647	111907	2562.21	116595	268791	3828.66	133882	150529	402.911	175.686	633.472	243.497	8455.28	195833	1509.39	80939.4	268467	3674.76	268721	106204	117033	123414	127108	322.407	696.677	329462	204421	186575
320.981	1.59489	129.489	186.312	328.011	99.1185	505.237	1045.92	6560.63	137805	404277	206.643	1417.67	1653.11	336046	509409	1.36552e+06	130.573	680060	5498.85	1.19582e+06	1.17238e+06	1.1523e+06	962675	2577.93	963004	806.05	33242.6	2406.36	2383.06	197.579	59.6635	158.531	4.36779e+06	1400.03	329.814	1816.91	1237.82	2108.27	2495.53	2140.54	1.27764e+06	2064.14	1.0086e+06	786212	198.598	152.131	3661.56	467.837	1497.87
692.602	20.3924	7283.18	524.895	896.62	1533.55	29015.5	16113.2	22311.5	254694	513619	316.66	599190	364994	585949	606264	523304	615.08	532280	111705	592232	755446	591530	589850	222839	604535	340192	416758	1.17392e+06	249334	850.475	2908.69	2610.13	57504.4	259560	815991	97191.7	26001.2	318342	1.48175e+06	297718	609416	944076	671928	703920	1750.81	169.555	253046	18089.7	65460.2
443.214	11.5301	154.312	47.7185	71.7915	145.975	511.282	1629.21	1247.16	106410	254518	87.14	846712	1.10609e+06	474626	666716	1.11033e+06	202.974	1.06591e+06	253.882	1.16009e+06	1.21773e+06	1.1466e+06	1.27708e+06	2228.8	1.3018e+06	863599	8.48475e+06	334613	979898	120.497	190.357	179.19	5370.55	851.473	719122	3611.18	1.04081e+06	767431	1958.81	896494	1.14311e+06	940967	1.13152e+06	1.28718e+06	135.012	339.261	833386	713968	1.0518e+06
966.714	20.5732	6457.28	3050.59	4412.48	3039.94	27589.6	12559.7	44429.8	367028	583335	5348.02	458837	211749	629566	649780	719666	4556.98	724971	197878	734777	789713	743976	710401	73327.1	721968	23567.7	92410.4	291955	39907.5	3338.82	3780.66	7374.17	25994.8	56578.7	971462	50990.8	7056.83	293570	695892	33395.4	970102	48815.4	722949	763410	4348.66	2550.6	108211	25274.2	50199.4
664.574	19.7284	2824.75	338.51	1025.5	952.405	17977.1	21788	30627.7	87292.2	153320	156.245	510714	445230	267823	391441	459058	608.74	466942	81728.9	501391	609258	505222	516250	93435.7	538473	281077	392271	872555	234516	429.91	1527.16	981.8	86218.3	91240.4	763270	46590.7	71357.7	292027	706404	238107	540313	678111	583638	619480	1395.05	177.865	176313	57963.4	79879.4
964.7	20.1327	5430.3	2903.26	4070.31	2893.87	22334.2	6926.59	23024.1	225084	365754	2815.97	277204	135217	443247	493903	614747	2404.67	607166	125139	643824	675478	630622	618149	27722.8	634221	17966.9	458355	232467	49522	2552.58	3607.16	4848.19	20708.9	28958.9	695029	23856.9	9436.68	53986.6	453209	44763.3	812353	69730.7	643189	676036	3111.3	2397.97	55012	14647.3	38736.2
674.461	16.6578	1030.83	221.013	226.493	144.366	38371.8	44388.1	37043.1	49647.5	86620.6	310.072	314238	761105	136810	180186	51614.9	1506.85	53831.6	55654.9	63151.5	65538	57874.4	58963.1	61277.7	58449.4	505791	87818.6	69450.9	960404	452.098	310.43	447.817	30186.3	358486	67500.8	52184.9	56868.4	152990	603615	404023	58181.9	2.33987e+06	61231.2	63072.8	198.206	48.772	87098.4	27336.8	52312
882.673	20.2419	2953.86	1140.77	1019.41	1287.3	22245.7	6982.11	4616.61	36256.3	65166.8	758.165	62728.2	70479.6	77698.6	77147	54999.2	799.52	60533.8	37633.6	65342.1	105321	66760.9	67502.7	9964.99	71618.8	74803.5	60123.1	208947	146637	1235.39	1321.15	968.925	5987.38	128407	71102.4	79958.3	3358.21	56590.5	231431	80663.4	78078	240900	87496.7	91815.2	1370.46	1784.1	46350.4	3307.15	3667.19
701.589	20.9209	51	106.335	285.445	162.67	9545.7	12882.6	11259	52907.2	62640.5	95.69	39554.1	44524.5	70382.4	94756.7	27798.1	160.765	33752.3	17370.4	104100	36002.1	79612.5	101055	39869.2	83483	30338.9	30645.5	66308.7	103687	222.08	128.85	314.255	4153.23	38737.6	53434.7	31011.9	4593.45	39621.1	74707.2	68008.4	39701.2	416170	77241.5	94940.9	0	0	28827.5	3331.26	16742.2
1238.68	16.0023	1730.55	790.139	1111.78	385.498	7590.34	4694.3	5442.27	101121	117804	1885.23	366411	321935	146525	165363	177827	3098.92	174970	3290.88	188788	191328	199375	194735	2618.7	201395	353276	7771.56	223140	280425	683.719	1833.83	1223.69	2911.61	17472.1	255322	2459.09	154319	371734	6372.23	386838	182811	262275	202687	212200	3157.9	745.301	362794	270596	273250
766.634	20.3752	3889.22	628.49	1339.48	723.455	7754.84	6697.81	15472.1	42202.9	88082.2	735.09	59270.4	44040.9	99761.1	110412	140427	337.355	131079	41050.9	146031	132721	145804	145137	40522.3	142353	42823.1	155231	141092	66799.8	853.815	2435.98	1646.86	42934.1	33683.8	167672	29643.4	7365.27	84618.1	220267	53874.5	134018	159165	142103	147768	2036.38	357.395	37235.1	3667.06	18008.4
766.638	20.938	2607.12	389.265	868.675	981.105	6310.44	7743.39	11616.6	35657.9	41413.4	897.96	105682	48503.6	49207.2	56168.1	105614	440.635	105872	32296	105949	79953	108091	100306	37522	102529	42447.4	82125.2	130181	52268.3	976.46	1641.57	2013.14	16320.4	35620.6	111541	25408.9	4930.06	52650.4	231141	44818.4	87788.9	152291	85906	89147.6	1644.79	724.27	35055.4	3551.86	10463.2
1383.7	1.43498	0	0	69.752	25.344	403.668	671.072	1655.83	23437.1	54230.5	26.871	1122.65	436.001	70831.9	88713.8	108281	0	112219	3854.04	28061.3	40637.4	28480.4	23406.6	2154.7	29423.6	1132.95	3272.58	1989.45	676.166	28.429	46.681	99.539	686256	2053.36	604.415	1445.68	514.571	2045.9	1230.2	807.517	33506.1	1076.96	139057	33227.4	44.7175	0	761.081	779.103	744.509
961.533	12.3226	24.528	50.108	0	47.163	71259.6	4714.5	63972.7	82691.2	140516	0	1.43349e+06	1.53181e+06	229622	310328	810550	97.699	786590	452.676	447434	538450	427759	830097	4609.03	826780	774200	62734.9	331441	1.6165e+06	0	150.843	27.108	280.14	95282.2	795234	1424.74	736327	1.28732e+06	52284.8	1.41422e+06	638439	1.43118e+06	332002	262611	242.367	47.057	598887	689084	1.08964e+06
1357.66	16.006	120.722	139.088	506.632	327.552	4988.47	3776.46	5759.69	62623.5	98613.1	995.296	446402	329599	128668	135919	222132	478.662	210234	1063.69	233254	135253	225754	215910	2525.85	207826	395536	4830.06	217590	232970	368.338	456.645	351.444	1046.9	13644.1	288403	1738.58	130823	400007	4612.1	414950	172095	191456	177478	181325	322.032	261.716	451295	263628	270017
152.024	1.52266	323.651	215.725	65.8955	248.699	4156.49	7169.76	7835.87	83653.1	91286.4	1407.76	3044.61	3860.34	124426	256484	183104	359.321	134461	5027.81	223903	348340	152340	240228	5625.18	257077	3939.44	12744.5	4310.22	3232.73	541.468	454.767	364.95	1.99377e+06	6962.81	2510.81	10984.7	2676.19	2269.98	12516.7	3231.23	273013	3673.18	208183	341464	254.974	175.11	3296.61	1849.79	3595.4
830.602	18.5478	2314.09	167.82	412.86	434.175	55379.5	51349	21039.4	42768.8	82007.1	308.415	36541.3	262408	119150	186759	73776.3	199.435	278825	93932	243038	227076	244172	340951	56389.3	354924	182120	364148	972976	139178	164.31	415.15	293.4	173574	127825	155885	107276	547120	36862.4	406769	442051	92777.7	1.243e+06	245026	358665	309.755	66.905	128230	65257.6	44026.4
727.608	20.9782	301.445	78.475	546.46	265.96	12280	9426.46	8356.61	92707.2	111617	238.775	60465.5	82654.2	122975	146308	41066.9	726.025	187763	22922.9	148406	27077.4	159775	172299	49261	171571	34108.1	75138.3	47955.2	214382	139.6	216.28	983.375	5936.55	38723.1	57392.9	33516.7	4434.63	32800.4	77955.5	71481.4	30620.8	704921	166254	172084	129.83	114.61	30021.1	2895.6	26332
757.343	1.35859	22.176	25.35	0	0	3634.74	5155.3	9198.83	35817.2	33675	52.4175	2947.4	1189.45	55648.2	80066.4	148081	22.308	139906	3818.09	197516	97245.6	192058	133663	4416.3	127705	1865.52	2824.82	6539.26	2130.01	21.8225	0	21.147	84571.5	6553.94	524.62	7737.9	1789.61	2342.87	5551.68	1295.16	130207	1885.74	164401	111105	26.977	0	2246.41	1990.56	1007.32
708.591	19.3204	2597.03	963.13	1506.46	1055.26	20639.3	15037.3	20039.4	52174.3	81471.5	789.11	267766	99348.8	128037	180637	210766	720.775	209209	44985.8	283547	340610	276736	264157	98161.5	265812	105119	277831	316523	116036	1398.31	2503.57	1943.92	41357.7	25607	495800	38342.1	17080.6	280091	477457	170694	263156	479899	315162	332316	1926.14	1330.62	115819	20022.4	67403.1
678.59	20.1068	1565.34	95.92	260.42	510.725	16161.5	13256.8	15557	82067.7	135546	337.91	158625	100922	161400	184180	193731	203.17	190705	69877.5	215066	247283	211946	223670	57319.2	226967	69048.9	174732	239119	81336.3	288.165	1198.99	886.365	41253.4	32021.9	264397	34133.7	19458.6	89565.2	415707	68634.5	221610	274763	238641	260311	666.215	24.745	42677.2	6383.81	23918.2
736.627	21.0024	2389.38	148.98	327	513.71	13508.9	12206.8	13126.5	105653	133294	363.87	172207	178051	156510	177381	238374	410.93	232100	78323.7	244126	229146	237022	237590	87727.8	235637	75194.6	254182	401112	178526	325.365	1851.54	1183.07	35939	65626.4	248105	47668.1	12307.9	98948.4	292398	123406	227829	382848	216268	233376	1132.83	322.09	64585.7	8884.33	30489.5
720.631	20.9146	1354.95	218.905	322.63	339.96	4878.96	5530.66	6153.21	68918.7	75759.6	24.25	123073	48699.3	87188	90936.6	86603.9	551.82	87909.4	28201.2	94836.8	135033	91250.1	93413.3	43423.5	95006.5	55780.8	83445.5	127082	33201.5	574.745	907.15	752.89	14288.5	40880.5	141807	23867.2	5557.61	72374.1	247536	51078.3	107469	135751	105698	112188	733.755	176.99	47131.9	6113.62	10048
1119.63	14.106	1860.36	1726.53	1366.83	2189.76	5488.25	4445.93	6600.01	86239.3	142258	2349.13	1.02612e+06	1.05959e+06	233048	298663	399855	2254.18	387827	1275.02	417736	456158	399341	443037	4739.72	442963	891604	7945.19	716859	1.06694e+06	2178.57	2893	2316.06	2197.47	11645.1	741702	1002.8	490090	1.19425e+06	5220.52	1.01616e+06	414485	891291	434569	453396	2423.2	2803.81	1.29417e+06	708959	770725
872.646	19.7608	10140.1	1751.84	2171.86	2580.67	75925.5	50938.3	42872.9	42222.1	73681.4	793	360476	599241	138886	214732	367716	2782.84	338426	75103.8	311849	358510	332966	375735	53871.4	343981	314399	269605	716066	673400	2283.05	5295.98	4378.06	76426.9	148411	252151	48601.3	98170.1	210421	483297	857733	334008	1.63314e+06	311249	371144	1956.58	1776	242040	61378	88527.7
778.513	17.8052	6018.78	1954.5	8746.28	9492.67	591322	771441	853190	94606.8	165831	8143.37	264015	604161	264114	330033	518295	5610.95	500780	654579	647951	588474	652984	620358	912444	602044	201696	426621	389613	437861	2928.62	11953.3	15366.6	345897	201396	167982	547031	1.40535e+06	282653	91271.4	297916	574847	482253	623524	694623	4864.69	824.525	93136.3	359279	524799
162.904	1.42288	136.203	346.853	108.411	309.535	7077.38	8381.84	6361.7	12552.9	12875.1	147.745	3908.24	1933.19	9101.28	10139.6	19783.5	161.388	21110.3	1765.87	9950.82	26713	11634.6	10739.4	21677.3	11747.6	935.639	3034.84	4246.91	1524.65	44.525	24.3945	207.584	2150.12	1326.13	9643.39	8648.67	7234.68	10568.3	5076.62	1749.26	20228.3	2177.11	12143.2	10522.6	156.121	222.609	1159.08	662.464	7023.94
801.367	1.36801	24.612	0	0	23.829	3986.7	8104.47	9242.02	34188.7	32471.3	0	1788.09	1382.13	56074.7	78943.1	130506	21	121361	3471.34	167107	99389.7	165675	119497	6366.8	116597	1553.68	2183.07	4083.43	1895.88	21.294	70.4685	0	76092.8	6351.76	687.614	12075.8	1566.47	2198.27	6073.92	1337.49	119191	1172.8	147764	110682	0	0	2100.6	1504.63	935.926
564.299	6.35085	190.789	22.511	186.637	74.438	1292.22	2728.41	4732.4	124848	241507	164.562	2.37577e+06	5.65866e+06	425499	606272	968678	235.713	950927	3580.94	880542	1.27043e+06	1.34734e+06	1.17624e+06	2637.83	1.13399e+06	1.58421e+06	4347.85	1.26759e+06	2.81121e+06	46.623	402.507	240.886	10249	10769.5	964925	15394.7	3.77754e+06	2.58485e+06	8214.1	4.01481e+06	1.03003e+06	4.71451e+06	990187	1.7845e+06	230.753	0	941229	2.47176e+06	2.74015e+06
710.607	20.2275	10363.6	1684.77	2680.73	2399.41	54602.4	54935.7	59472.6	73633.2	118555	1977.26	134338	439524	59338.8	108040	270206	1678.05	263011	37406.1	150489	167739	151713	157967	37086.3	150844	72672.8	181273	317933	44883	2743.99	6925.34	5009.12	43738.2	230088	147495	137817	78886.1	88935.4	411510	450752	216390	170421	168255	175464	5333.9	1888.37	50138.6	47417.7	144499
302.12	1.45378	53.82	146.489	99.7935	30.42	2115.12	4856.64	6748.98	19931	37288.3	46.3335	23511.2	15233.8	53297.1	50504.8	46398.5	75.831	44484.4	2229.93	36123.1	60316.3	34865.2	29681.6	3278.35	31978.6	5444.41	2589.79	3540.81	10468.3	27.9675	67.368	49.9065	1314.46	6654.96	759.492	9991.59	816.455	2012.35	10482.5	42038.1	45767.4	10355.9	31814.4	28498.9	22.242	26.964	3438.1	2771.89	2528.96
969.732	20.6593	2124.52	1112.77	1483.65	984.97	9777.95	5744.03	57534	44035.6	64920.2	2238.76	105452	58672.8	69597	73797.1	72821.1	1691.68	77765.8	44445.4	75012.2	84486.2	69975.4	75199.6	27510.2	74215.9	6847.74	44647.2	44364.8	21739.4	1019.9	1973.79	1712.06	5100.75	15584.4	134581	28378	1100.17	63493.2	139414	14144.2	95880.4	33687.8	67601.2	81034.9	1560.49	1410.15	28174.7	4981.42	14385.3
994.745	20.9488	1764.84	867.22	1279.7	989.13	7304.87	6730.28	34640.4	140486	75801.9	2690.36	87015.1	57694.7	70490.7	79274.3	76673.5	949.685	77620.5	97998.6	120785	227050	127452	188860	24415.2	72930	6526.72	186226	60764.4	14012.5	834.18	726.445	2887.55	8493.41	20946.9	212199	15447.8	3422.43	70021.6	109228	16569.6	295596	34172.7	129134	84257.7	1069.65	755.78	30286.1	8070.11	17284.3
1216.9	21.5466	328.205	133.795	74.795	135.53	11958.6	8324.78	6928.63	34201.3	34632.8	99.045	16916.6	24036.9	40793.5	39411.2	53964.5	66.69	52792.3	85635.7	61384.5	62653.6	63714.1	60049.3	31786.4	60538.8	15016.2	205294	62324.9	287022	64.64	192.575	45.43	1443.89	30982.3	66901.9	78710.7	544.81	31113.4	91080.4	75920.3	57196.9	298176	62957	69255.4	64.885	24.24	16560.8	2997.62	7725.03
990.71	20.2281	4711.67	2804.38	4373.27	4052.66	13390.6	5335.51	15763.7	120447	199594	4236.55	110754	63377	240776	252538	294779	3634.88	285781	43050.9	303514	318154	297819	307736	15231.7	306288	10625.5	199526	100425	22741.2	3356.96	3803.92	5020.84	12300.9	15638.1	161938	18509.4	10846.1	72181.6	196442	26388.8	375188	43221.1	307896	328334	3854.84	3067.35	36713.8	9710.77	25712.5
564.302	12.8714	2243.34	559.988	1334.2	339.053	1183.64	2997.36	3971.18	2.52302e+06	4.59623e+06	241.518	2.32826e+07	2.72008e+07	7.50804e+06	9.84359e+06	1.34316e+07	3319	1.32596e+07	2320.87	1.43035e+07	1.58124e+07	1.43688e+07	1.6224e+07	3331.56	1.63e+07	2.02394e+07	1146.58	2.27779e+07	2.07991e+07	283.439	2584.57	1248.92	5137.15	10238.4	1.73414e+07	4756.57	2.04176e+07	2.2593e+07	6445.01	2.38999e+07	1.43124e+07	2.54975e+07	1.4516e+07	1.74847e+07	2559.9	578.82	2.1423e+07	2.08973e+07	2.10577e+07
845.389	1.35133	0	21.315	0	0	2020.02	3945.39	7480.11	28256.4	26880	50.677	1740.98	928.343	49739.6	68542.7	103884	22.815	98397.1	3279.05	139713	92278	136707	98823.1	5270.96	94544.2	1784.63	2602.72	9628.3	1625.54	0	25.906	0	67562.2	4449.76	502.241	5412.64	1944.87	2885.87	3299.05	1210.42	101204	956.247	127568	95455.3	26.85	0	2451.98	1004.84	1332.82
1008.72	20.3293	1841.61	589.61	1359.97	659.8	8788.52	4206.98	8962.91	79602.7	144200	1395.85	37546.8	45714.8	153645	161234	185480	1730.4	183240	27410.6	172315	206141	175031	184601	11174.3	185631	9248.74	79660.7	42805.5	30277.5	620.735	1108.84	2326.04	7153.38	17053.8	71562.9	13844.1	4285.71	34350.6	160570	19319.4	243856	57372.3	176767	203327	1498.74	729.26	20528.1	4463.3	13950.4
714.591	20.9082	1905.35	214.405	1231.09	1734.19	37940.4	23143.7	11155.4	49398.5	63364.1	463.635	194645	152872	112816	164994	267819	811.525	244028	25773.6	246516	286694	236570	200068	80661.5	203042	120489	105176	577457	143466	356.58	865.335	893.96	5677.98	61137.6	196180	32684.5	17235.4	103224	124139	178455	278595	417170	200831	182711	230.275	142.295	90311.3	9475.69	27529.1
754.635	20.7728	2885.41	436.71	1008.38	769.77	8690.53	9630.22	13226.7	36895.8	56324.7	888.79	98678.4	46055.1	52152.3	67965.9	104391	550.735	99116.7	46783.5	110650	94195.4	106444	99065.4	62020.8	98046.5	45856.5	87361.1	187169	54941.4	926.895	2686.57	1922.24	35151.1	41753.8	92423.3	25807.1	6023.86	65390.7	181905	47775	92311.2	186743	82959.9	91228.7	1929.02	643.725	36667.4	3289.86	20299.8
1189.66	14.5226	1306.53	591.171	960.147	816.032	29152.2	9338.03	38715.5	91356.8	135555	2589.17	675942	653093	183703	215640	53207	2515.57	49924.6	22974.9	336481	298675	334180	287354	8084.55	294156	640509	128746	509532	663554	859.555	998.541	2189.14	13713.1	60153	532508	2296.78	349738	686539	19129.1	699930	277531	503936	346301	314724	1571.73	1369.43	865484	525693	460949
676.609	20.7731	1296.66	131.345	98.95	103.35	15015.6	18569.1	14521.2	116239	163187	23.46	141127	130825	192206	203359	154428	23.715	142938	89998.1	162800	282829	164561	166322	68730.4	158976	111978	164344	538473	125169	140.53	731.47	254.355	45443.1	95190.2	262267	49196	23496	98513.4	241086	125199	203129	266380	210515	229516	255.24	43.39	87998.3	18760.8	31668.3
1243.67	16.0288	833.455	516.49	740.46	374.886	33333.6	22575.8	36453.9	628501	1.0141e+06	1646.97	4.36214e+06	3.68456e+06	1.43053e+06	1.63758e+06	1.9306e+06	1667.17	1.88788e+06	2359.97	2.14792e+06	2.0084e+06	2.13334e+06	2.06873e+06	18620.2	2.08205e+06	4.28864e+06	37255.1	2.40569e+06	2.97986e+06	575.128	721.405	999.334	1409.52	81617.2	3.07541e+06	2132.06	1.70145e+06	4.32421e+06	22782.1	4.5065e+06	2.01363e+06	2.6073e+06	2.16615e+06	2.24299e+06	1435.37	753.275	5.11579e+06	3.06771e+06	3.14407e+06
912.683	20.2046	5749.04	2741.61	2444.06	2436.37	48132	19679.4	16821.1	63894.3	32097.8	2750.07	31042.8	86772.5	46954.3	46722.5	65790.1	2085.9	64385.5	106332	65913.6	69096	67138.6	73931.8	35443.4	79236.4	52305.8	79985.2	280683	129565	2636.83	2208.53	2398.2	11727.7	272664	133614	193099	6198.1	36754.8	166603	296894	65072.6	396932	70975.9	76422.7	2800.28	2485.45	108013	7959.37	19353.5
982.703	20.3578	2135.05	669.505	1591.67	1066.96	19440.6	9082.46	12819.6	79792.1	140602	2489.11	62933.6	55895.7	161769	156526	185139	1610.13	183775	56997.5	269841	200258	274491	201367	27388	186440	55212.4	67099.3	252106	67139.2	1055.69	1467.98	2847.71	10620.7	74249.2	96896.7	69495.2	5425.23	51639.5	121332	107151	257192	205512	186781	203291	798.66	1213.14	66311.4	4480.4	21993.7
713.319	1.36135	0	21.126	48.595	21.294	3465.05	5494.53	7685.01	34847.4	33661.2	23.322	5165.83	1775.53	55851.4	75497.2	159959	47.2555	144149	3820.4	205104	92001.7	200020	133591	4368.14	130958	8190.64	2569.32	10155.7	2309.39	55.407	131.888	0	85708.4	10124.6	426.274	7275.96	1513.39	2308.16	4977.93	2508.1	127665	2660.9	161445	111086	24.36	0	6542.28	8977.76	1365.96
1211.66	16.0121	1025.1	338.657	417.486	560.786	8834.84	6291.6	7927.38	141842	210043	1681.31	721604	642639	286255	342590	338346	1557.93	337759	1399.1	387752	389391	389691	370613	4667.81	378803	716264	10206.8	450380	547379	924.734	849.103	941.651	531.399	26118.7	520924	2435.56	306210	761323	8715.89	785037	380119	497187	368462	428502	1086.1	1708.94	836760	559125	568108
367.33	16.9737	4269.94	3284.3	4150.78	3273.31	28215.7	27906.8	41515.5	82466.8	146037	4826.62	205246	218259	229212	281419	331512	4304.89	320991	83664	378290	402851	377331	375998	100895	374947	159097	138443	333290	481011	2968.22	5376.89	4497.16	52348.5	186490	208558	82876.7	18951.9	224715	412906	312854	351990	949037	384314	457536	4216.23	3255.29	105676	27888	50716.9
395.36	18.2096	3164.66	2591.78	2275.1	1789.14	17026.1	14672.4	31485.2	59769.7	120809	2279.67	149427	208193	191346	261617	322242	2658.96	327273	72384.8	380959	424710	380390	401557	65126	408009	207050	95324.5	394717	618841	1817.32	3731.55	3542	46530.5	105331	167769	94930.2	15989.4	147384	212864	521903	369535	1.54432e+06	407122	470644	3408.08	1326.92	112289	12017.2	62065.6
988.7	19.9681	6953.37	6226.57	6367.8	5550.21	18134.8	10530.3	23578.4	109692	191373	5756.14	87049.5	71673.6	260778	313685	390557	5585.7	393007	47783.3	385594	444109	397714	403243	22267.4	416772	9465.34	215164	117963	50120.4	5467.42	6625.9	6223.68	20277.5	13680.2	155453	36450	19254.7	74122.5	131632	41362.9	484632	78960	391277	433102	5959.84	5726.59	31021.7	14877.1	40385.1
714.497	14.8634	215.384	92.9235	27.344	67.5075	69077.6	55895.1	65012.5	66745.9	120395	158.138	281475	355627	206593	280653	335058	127.786	327258	259030	402229	493307	398422	412660	87151.2	416865	254793	423430	911482	821801	25.35	53.328	107.552	17958.2	271677	359366	163985	329302	267416	683437	387204	408327	1.70057e+06	464097	520915	27.351	25.6	145810	17433.7	107107
273.169	14.7104	102.344	91.464	69.5625	0	273.55	322.099	597.002	80658.4	134215	227.113	675670	848780	172036	200489	19417.6	169.261	24544.8	230.53	249579	38876.1	278264	234946	385.704	34592.7	182886	632.884	57078.7	101859	48.742	66.277	250.265	92.687	26.631	178308	405.694	482586	720365	868.793	536593	246075	172926	267608	268054	73.314	0	96330.1	684979	669501
870.598	20.12	4074.76	661.72	2384.8	3151.28	31409.1	103017	23672.1	58087.2	96499.4	577.365	157910	241993	101635	187197	193884	1870.34	192275	84680.8	211386	233836	230325	218853	40187.9	231106	269052	226451	446560	111769	1109.59	6446.25	3716.8	92004.8	126571	301172	144323	94863.3	55087.6	260128	481590	220163	154048	198710	237687	1245.83	1150.92	177717	43603.1	75170.8
738.639	21.1275	7131.04	493.42	1652.02	1738.61	21319.5	20128.2	18253.4	115870	147812	1715.64	205147	127158	173131	201724	276581	1418.53	276585	94044.9	291197	284223	284688	278305	212406	287123	95118.1	314497	404483	119094	1941.75	3575.19	4283.85	34135.8	141671	223570	82065.8	9359.75	43508.7	421384	201136	268236	461050	260661	275806	4069.34	1294.55	80299.5	7616.24	47202.2
581.256	1.42602	0	0	77.301	108.257	3322.86	5435.54	7029.25	25836	17612.5	78.5385	2976.76	3124.36	34591.9	44760.4	89442.1	23.829	82315.3	3822.12	112537	51132.6	109084	65832.3	4896.83	61922.2	3404.16	4013.77	7158.6	2085.56	22.132	0	22.088	50805.4	8256.2	2085.84	6344.6	1794.56	2252.84	5895.96	2722.78	70700.7	2616.51	90217	54227.3	60.84	0	5093.89	4027.73	2508.19
992.724	20.5984	3136.64	951.285	1670.39	1217.3	10395.9	7948.05	13552.5	151516	266219	5903.68	127315	44954.5	282802	289501	312448	4952.09	306119	64714.6	309867	339401	298133	307583	22373.6	319352	7038.03	170915	55744.4	20320.9	1672.8	1143.8	6076.35	10104.8	22052.2	288796	17400.9	5240.48	88290.4	126222	19843.8	425885	36412.7	281614	327169	1433.47	1149.44	34772.4	8994.45	21260.3
868.69	20.6722	2609.24	2610.86	2419.95	2753.16	7925.54	8242.66	7649.78	32625.2	49072.5	1007.14	33672.5	40983.1	52141.5	51126.2	33844.9	1490.55	33115	24190.8	35877.3	58951.8	32717.3	38851.2	22053.1	35983.8	35789.8	33249.5	103096	77844.4	2202.09	2012.98	2010.43	2939.73	74233.6	34093	42130.7	1333.24	35477.1	90613.3	97469.5	40840.6	180651	44846.9	50504.8	2194.6	2629.38	44291.1	3069.33	5593.15
913.514	12.2087	389.767	167.661	422.187	152.506	43569.2	4945.78	45364.6	207315	207194	195.313	585399	633055	205673	225160	300083	687.38	298971	19761.1	253515	347080	251111	328193	6560.12	345386	400448	109045	284508	678184	291.615	456.73	467.832	16669	60507.6	476534	1574.56	328102	637581	50344.9	615409	319437	581312	251246	359997	700.805	0	484060	403051	457692
1221.69	16.0338	518.561	659.463	622.24	398.079	26758.2	18726.6	32620.6	315586	528165	1618.86	4.47656e+06	3.92419e+06	791317	1.02153e+06	2.48408e+06	1519.32	2.33443e+06	3192.3	2.68214e+06	1.4795e+06	2.50336e+06	2.52893e+06	14225.1	2.48893e+06	3.61793e+06	34161.4	2.39419e+06	3.38275e+06	355.791	564.977	701.359	2156.23	60714.1	2.57167e+06	4168.95	1.9025e+06	3.73506e+06	24540.4	4.16937e+06	1.94725e+06	3.28249e+06	1.99411e+06	1.97236e+06	1661.15	648.596	4.26555e+06	2.14234e+06	3.09731e+06
857.61	20.1987	9868.4	310.81	4257.23	3838.09	205397	284586	321753	185208	395315	2484.24	204053	248021	365261	331458	277329	2555.03	275239	327982	268772	314320	274089	413228	271964	421398	96333.7	149995	167412	226690	1476.91	12755.1	14202.9	512501	113583	146122	558108	704226	214052	138270	158248	294110	241788	283226	477115	3593.93	237.12	60808.2	539621	282603
303.21	7.27235	654.998	880.177	1275.1	1019.68	290561	225133	551588	31737.4	81100.5	1049.09	37892.4	146086	160424	252041	566663	1224.31	550425	154185	548127	510523	525422	561694	158548	612883	51857.5	512146	30505.2	423642	1023.27	676.123	784.996	69050.9	14373.6	42437.6	293925	332611	47374.1	27605.7	91817.7	530624	460092	482830	582690	753.644	917.997	10201.9	618064	858454
749.513	15.4574	5297.75	300.713	3963.03	2633.73	331643	343056	889101	62457.7	136942	1498.65	377300	522834	483647	695699	1.41039e+06	1751.98	1.36096e+06	1.47046e+06	1.71309e+06	1.38782e+06	1.69857e+06	709912	353993	686167	226607	1.26918e+06	2.4056e+06	845935	1921.68	2149.42	4179.82	300740	291417	270511	1.00994e+06	1.27714e+06	361590	1.7183e+06	495096	1.61504e+06	1.60171e+06	1.65541e+06	1.18723e+06	1129.74	66.3625	157438	249010	272204
678.623	20.964	1428.51	22.22	47.22	175.275	8151.32	12322.7	8027.26	80601.2	100725	45.68	88403	72560.2	121979	133458	90405.4	91.675	91131.1	53581.8	93904.9	183591	99052.9	100233	51577.8	106782	68049.9	118447	325724	62045.7	137.975	550.96	296.715	18640.2	101644	119036	36845.7	8312.41	55060.3	165709	99854.5	128871	197960	132351	139508	367.96	23.735	63246	5729.38	23382.2
951.505	12.076	48.8755	21.801	47.009	0	58518.2	4379.47	48818.1	86794.1	119198	23.5125	145076	511712	145563	60880.1	146857	67.537	117961	24.948	215856	152640	219976	227238	3773.43	228601	385946	48268.7	205183	588649	0	0	21.462	213.046	117203	347204	547.789	143148	372793	63577.1	581479	150087	683074	243382	247201	0	68.5695	592945	201825	594529
870.63	18.5611	1937.42	409.37	1754.29	1427.31	21317.5	20490.6	13449.6	39702	64673.1	374.36	121358	78281.4	100916	123276	25619.5	617.6	24830.3	95073.6	158213	238568	160197	37968.2	38119.9	38879.1	112227	225163	332770	370522	650.655	1056.36	798.465	14131.5	43389	158340	105448	35445.1	139252	315165	306128	31894.1	683497	201942	33852.4	455.245	326.04	63627	14772.2	31317.9
933.435	1.37173	24.336	0	0	0	842.5	1919.81	5557.93	18660.4	16922.9	0	1890.88	647.917	30876.8	43597.5	57322.2	0	55353.8	3229.18	78067.1	58566.1	78480.5	56465.8	3546.56	54449.9	1529.71	2318.08	4442.7	1223.23	22.4055	22.33	0	42488	2906.8	712.399	3286.02	1353.47	2617.44	2516.88	1269.73	60239.5	1309.56	76821.9	59049.3	21.273	0	1701.86	1666.73	591.646
753.629	21.3281	3225.1	124.225	818.92	1032.86	25379.5	19707.9	22436.9	43609.8	52284.3	585.225	33834.7	33853.3	58835.1	63677.4	65121.9	900.09	64074.3	108179	69187.5	75655	64318.3	66489	306257	68686.8	88385	76145.3	399381	63083.3	996.38	1850.37	2119.78	30892.2	179338	30825.8	88942.5	8065.88	34872.8	51321.8	26475.1	66287	176459	67946.4	69475.2	1494.58	405.155	99585.6	4808.79	46153.7
307.116	1.79227	510.22	301.632	598.705	706.139	6700.48	7593.62	18236.6	36959.4	134320	718.802	17250.8	24722.6	175793	197454	250994	568.157	268234	13123	266714	235209	254847	312276	7403.69	330058	24040.3	9720.44	30725.1	15562	699.709	819.502	764.579	9635.72	22781.7	9164.97	12075.7	8901.14	159783	20799.3	18001.5	261055	22213.3	225696	316510	482.536	474.909	29216	14453.1	21350.9
307.127	2.04415	237.55	150.64	456.811	236.511	3686	4298.53	10984.6	36773.1	133668	469.417	10889.3	13495.4	178187	201038	260889	373.71	273480	4218.84	271348	240712	268703	323171	4374.2	337346	11225.6	5086.49	15035.2	8685.88	463.644	388.397	424.08	4957.35	11560.9	5996.76	7792.72	6491.21	49694.6	12712.7	13640.9	261055	13682.9	235377	320430	165.488	218.382	13552.7	7077.56	15486.9
739.609	20.5116	3387.07	258.685	624.095	1120.02	32340.7	15051.9	15220.9	48956.3	95646.2	541.23	179954	103067	109894	115697	199538	331.605	203586	32084.9	225199	149468	210402	218083	79573.4	218986	84906.3	172245	363406	69170.5	441.9	2414.43	951.47	24360.5	65666	210106	42493.1	14813	81380.7	542171	78238.1	172075	285345	178788	184339	1527.62	243.89	53901.8	7206.21	24025.8
952.699	20.2035	3455.01	2997.17	3161.03	3268.98	23166.2	8214.35	11376	41040.1	74989.4	3145.69	61462.5	51113	74767.2	81360.1	90255.2	3440.35	90067.3	23718.4	98190.3	105513	99318.8	88406.8	32287.4	91127.6	5329.29	100793	37396.1	25219.1	2756.76	3637.3	3375.56	3704.84	8704.55	110809	74731.6	835.805	41700.2	80686.5	33228.9	120477	50470.5	98108	99890.2	3831.91	3054.42	14650.9	3568.52	20227.5
1042.74	20.7077	1297.53	615.665	1277.78	436.52	4581.59	4129.36	6695.09	71882.2	111916	1582.15	55870.4	35260.3	120266	117007	130866	929.265	128204	13460.8	130550	108604	123731	125715	18051.3	132684	9205.3	55424.1	33579.8	22102.8	1206.98	588.835	1818.71	4120.02	13779.8	34841.1	11778.8	3810.27	24711.1	79835.6	18915.8	162737	41561.9	113676	138942	611.635	809.915	17624.2	2537.61	8838.75
625.274	1.40141	0	0	0	23.253	3820.19	6180.7	7961.58	29926.5	23545.3	25.857	3860.55	2371.33	43243.8	57762.9	127827	21.758	115803	5699.45	163420	69027.7	158680	99760.2	5525.32	93739.4	5148.52	2428.51	2937.92	2171	23.229	0	0	70155.3	9292.26	1477.04	7913.86	1376.4	1558.01	6226.53	2207.17	100093	3102.52	119612	73611.5	31.689	22.206	5065.28	6369.28	1916.34
890.628	18.6806	8116.65	1863.7	2455.53	2283.86	45365.2	46716.8	17490.2	50959.2	84606.5	1147.42	259958	209227	126771	170958	332973	1901.93	326554	165359	389854	301681	391089	382855	51108.9	385090	258512	391025	1.20157e+06	685627	2353.6	2474.97	2973.05	30826.7	208954	180486	185181	31702.8	247874	712711	342046	324349	1.23843e+06	344519	362139	1762.08	1477.48	118439	12464.7	37308.2
726.602	20.305	3633.51	302.105	606.645	511.555	19804	16350.1	18651.9	39518.8	75974.7	336.055	96586.5	46908.3	78904.8	85848.5	140720	672.06	165053	34457.1	169502	115117	146554	172781	67798.3	147996	76501.1	142839	337367	58940.1	852.69	2246.61	1655.44	47700.3	66085.6	132772	38851.1	12936.1	54579	248359	71042.7	143879	67286.8	131061	136684	1906.29	543.46	50202	6051.31	27675.8
755.635	21.3524	632.475	23.23	288.76	291.785	6487.34	7097.24	6489.69	34196.1	35280.3	301.855	35775.7	37327.5	38748.8	38490.9	55326.8	267.275	50722.3	22543.2	60540.1	59299	56055.8	56698.9	45675.4	57415.2	13388.1	88050.8	43644.8	61375.9	315.755	232.505	903.42	6788.16	17415.4	40983.7	19391.1	2349.32	38989.5	36670	38543.4	55432.4	61141.5	63690.5	59293.2	263.375	168.885	11896.1	2051.27	17632.7
840.666	20.0414	4399.94	4110.58	3584.8	3047.66	26579.5	7802.93	9247.75	53777.1	87800.8	278.735	79773.9	103549	101881	118970	74796.6	445.08	75967	44122.4	87687.5	148916	89813.2	91591.8	22694.5	95661.9	98599.8	75825.7	333276	168917	4173.64	3872.32	152.155	32222.5	103017	70135.3	60850	4298.98	65083.7	233727	218174	103017	431517	122557	136020	3193.92	4163.33	89672.6	5700.88	14882
706.615	20.6733	850.12	0	153.715	177.065	5281.68	5015.1	5948.84	51888.7	74298.3	207.85	89105.1	64248.1	86658.9	90965.1	82825	129.555	81680.1	19786.8	86280.6	113389	89821.6	87185.5	35059.7	85634.2	36024.7	58747.1	94610.2	52584.8	266.925	731.75	485.87	13795	28443.2	108938	16850	7093.97	50143.8	148486	48009.5	93657.2	155415	98355.8	101598	965.465	51.47	33868	3848	12775
194.031	1.48163	202.261	354.138	251.502	262.09	1161.21	1299.48	2692	21163.7	31419.7	377.883	1301.9	2219.09	44136.2	62375.9	101608	269.858	104141	1320.4	134586	146750	72156.8	132830	1393.95	132435	3355.52	4293.75	2739.56	3206.05	200.747	179.154	358.712	730348	6214.95	1064.48	4824.97	808.522	1155.85	5698.78	2048.71	121914	2823.91	154467	161789	168.085	251.971	2781.08	1070.88	1128.73
609.512	18.2529	17723.7	7069.28	10128.5	7907.83	23701.7	28504.2	41676.3	51619.1	74664.5	12571	160988	24935.7	104190	133469	242478	8745.49	237956	133504	257950	213124	258019	273894	100577	273994	56310	2.38721e+06	34585.2	22011.5	8736.05	17204.2	13311.5	221250	163640	139954	34562.7	25752.9	1.28137e+06	49882.9	24995.6	229859	34915.1	235120	255713	16489.1	5763.29	147381	51007.2	27160.7
669.299	1.38906	0	26.39	0	27.135	3766.53	6619.06	10076.3	30962.7	29700.2	21.5705	15084.9	1885.11	51914.1	67470	143547	112.2	135433	5945.87	193239	82941.2	188320	124147	5274.58	118345	5047.03	3529.73	17061.4	2440.48	21.315	26.8275	80.105	79015.9	9112.02	492.439	8453.47	1462.61	2618.33	8657.34	2208.86	119730	2639.16	146515	95596	23.485	88.8865	10060.6	4695.6	1041.26
1010.74	20.6806	1602.45	296.305	602.41	508.455	6941.11	5160.98	7708.69	91093.5	122939	1538.78	40429.2	41434.5	34230.1	26657.8	35813.4	590.26	38842.6	41022.6	127597	39699.5	129269	38514.9	15246	37440.4	7884.24	57137.1	39745.9	21943.6	659.435	562.28	1471.4	6493.07	20144.5	95033.1	14948.8	3287.45	40750.2	31068.9	25563	50783.4	49211.4	129540	33490.9	640.09	202.825	27806	4856.53	15127.1
1014.7	20.0504	2521.01	1538.98	2308.15	2401.52	11333.7	7073.18	12203.4	90118.9	157429	1951.18	67338.2	46766.5	194710	220656	274040	2097.32	263947	25956.8	289765	306104	291659	282353	16989.9	290330	24160.3	130504	125444	88864	1722.11	1519.93	3192.48	10668	25650.5	60294.3	31487.5	12297	50128.9	81142	47677	344094	127675	291369	301500	1699.53	1515.3	28464	6943.97	20789.7
1241.66	15.7956	515.016	431.705	650.791	465.302	3304.46	2609.62	5231.04	34832.6	71354.5	1318.9	370410	324636	105841	119881	160879	917.977	142754	3028.67	173499	146062	175350	167037	2086.7	163428	334353	8873.06	197743	265964	442.199	598.53	585.549	2073.79	7566.61	237890	871.991	129642	389302	4580.86	367130	137658	214776	176442	186093	1131.29	635.437	402247	247883	267368
257.014	1.509	323.293	564.944	251.805	519.005	1070.33	1821.71	3357.6	56675.1	53998.6	470.727	1931.74	1658.78	131928	173720	165383	318.919	87511	1652.57	139302	233583	211867	219391	1497.09	133545	2309.81	4727.99	2928.79	3468.27	430.113	397.234	538.372	1.10688e+06	2817.86	1163.46	2533.28	1186.47	1672.2	3639.93	8824.09	199599	6604.5	250423	250937	276.613	225.544	1937.7	1207.99	2289.92
564.296	4.73844	2031.13	0	318.971	45.2755	34383.2	57531.7	28788.5	18979.9	118540	268.897	1.83445e+06	2.77737e+06	438740	352559	999447	437.701	948240	63990.5	647866	924908	1.415e+06	660091	26867.8	1.40659e+06	1.37974e+06	93596.7	3.36297e+06	2.70362e+06	499.655	120.59	207.465	57849.9	418571	381968	408506	2.01972e+06	2.08507e+06	116875	2.97491e+06	1.03581e+06	3.6945e+06	764751	1.3981e+06	65.679	0	771232	1.73285e+06	1.9406e+06
292.966	1.47085	476.38	355.879	289.362	308.345	5289.09	8706.73	3840.37	12038.4	21313.1	675.443	41584.3	32906.3	34771.8	44874.1	35212.6	563.656	38383.3	16653	58163.8	41744.4	62278.4	64303.3	13881.3	63595.5	26350.7	9719.58	18859.8	9512.09	671.521	553.097	351.035	6737.95	24185.6	11335.1	42906.4	13225.5	64407.2	40754	11489.6	44165.4	9286.74	60172.9	66280.8	548.4	528.396	15852.7	9965.19	16594.7
1239.68	16.0041	1232.39	839.997	890.943	460.943	5743.8	3595.24	3840.68	74122.8	90834.5	1476.55	285792	250180	110276	130684	144001	2615.81	139007	1484.65	161937	151264	163408	153028	2360.28	155666	282361	5878.47	184078	221694	682.344	1323.84	1283.87	1058.16	14128.1	214064	949.466	119441	309407	5024.56	310555	146806	209596	164107	175485	2843.13	319.144	349824	224911	228046
1373.67	1.39208	24.843	0	23.322	0	163.321	355.87	1552.07	18124.5	19515.5	106.253	860.688	392.236	36343.6	53823	66701.9	26.364	66527.7	1490.07	94417	76752.5	85591.9	65757	2098.5	64283	577.636	1164.6	2268.48	779.574	22.8375	21.65	28.084	68537.2	982.173	378.598	1171.91	190.888	1847.81	1188.19	808.927	73633.8	974.862	94332.3	71726.5	21.952	0	314.511	405.762	311.078
467.15	1.49166	131.21	151.606	22.563	29.633	2597.38	5624.65	8245.42	22220.6	37622.9	68.3575	5538.39	5518.79	46957.1	37559.2	26251.5	114.756	26609.5	3411.79	18586.3	43352.8	19722.5	20189.2	5885.35	19061.8	4700.27	4535.06	309114	4147.35	27.432	24.843	148	1324.12	3595.99	4160.01	6389.75	1009.68	5375.87	9158.34	4128.75	28304.5	6053.83	21173.5	19794.6	60.816	44.109	7451.65	2119.79	3626.85
889.41	1.33098	0	0	0	21.5645	1251.8	2503.88	7108.1	22876.3	22311.6	22.352	1606.68	884.905	40208.5	55548.4	79403.9	0	75655.5	3287.97	103013	71907	100494	72353.8	4741.01	76035.4	1454.63	2161	8554.09	1714.87	0	24.843	0	52357.5	3166.74	581.019	4529.4	840.228	2575.04	2969.65	1051.83	80832	960.632	100591	73694.2	0	0	1272.81	1118.78	988.522
1018.74	20.6935	984.905	627.935	914.895	450.55	4436.98	4739.57	7599.97	84818.1	120772	2054.8	56009.5	36253.8	127603	130406	142581	1018.17	145066	27975.3	143306	159385	150319	140001	11219.9	145247	4329.64	60403.3	35327.1	9746.66	478.215	414.84	2643.35	5209.1	10476.3	57483.4	11356.6	4598.63	27806.6	60304.5	13541.8	198747	24889.9	121021	155925	1054.26	421.955	17024.4	4979.84	12375.3
940.7	20.125	3854.99	2050.13	2399.87	1584.18	20697.6	9961.55	12855.7	44147.4	70840.8	3393.38	104464	66668.8	85783.6	93572.2	113135	2464.05	114330	33634.2	163792	126897	162579	119103	34151	117667	32522.2	82918.5	184575	105274	2115.24	2481.62	3094.96	7947.25	53893.3	142086	55466	1760.27	63536.5	196850	43375.4	153615	67061.9	166888	125256	2938.51	1730.66	46334.9	5016.44	21604.2
1312.66	16.0271	152.526	239.956	24.5055	170.201	2503.48	1750.88	3996.41	42959.9	64567.8	673.755	212286	163253	83927.6	92926.8	80630.1	676.191	80135.2	1445.94	92882.6	94077.3	91670.8	90556.2	1951.42	89574.8	202684	3390.86	105898	119967	141.187	217.879	509.671	481.582	7914.87	161518	2225.61	64045.8	210875	3365.36	214366	87181.4	92379.8	96607	101684	332.13	269.666	252128	158733	143636
662.596	20.4669	159.795	26.765	24.25	74.225	10394.9	11300.8	10231.2	35765.6	74150.4	24.745	63636.7	63966.4	90068.4	95974	64500.6	23.215	66678.1	32458.7	71481.8	124249	76165.4	73440.3	35169.9	77107.3	36974.2	67722.3	192161	62742	27.27	316.41	77.75	22726.3	28563	144521	29888.8	16051	36666.4	93955	51263.9	92204.4	110827	97954.2	106071	69.495	0	26321.8	13523.7	18006.6
1197.67	16.0339	721.454	513.589	795.712	527.724	1817.06	1870.25	2381.59	46451.7	76318.3	1229.99	211376	193559	111174	123032	74750.8	1010.72	76456.6	1410.64	87976.9	143613	84292.2	87147.3	922.784	91687.4	228648	2795.26	117940	156516	388.86	1058.59	1356.11	224.016	6244.72	156851	1977.12	89704.6	242014	2822.16	244803	106798	133066	121967	130372	973.975	1071.43	309851	193671	176301
741.623	20.4662	4013.97	512.765	961.495	793.825	29256.2	19047.7	15375.6	56197.9	107796	622.74	172138	82638.4	127385	142570	175697	534.955	177711	53985.8	183307	178100	192444	206210	60570.3	214721	86271.9	137596	597516	90150.2	808	1661.77	1913.16	33819.9	64719	184534	42261.7	15284.8	129460	373324	86305.7	182620	286222	166475	193533	1487	142.46	52699.4	7125.72	25740.5
437.011	1.38013	25.35	46.311	0	83.127	2205.12	5871.43	9113.62	13696.2	18667.2	47.1505	15595.9	8632.77	25324.2	30449.4	38591	24.336	32789.1	1060.24	24909.7	28066	23366.7	15430.8	12344.9	15865.1	2114.18	7032.09	81933.5	1858.63	26.39	77.9185	23.813	475.615	773.183	20982.9	23340	759.877	41036.7	24163.2	4025.11	36432.2	2264.05	21828.4	17249.6	22.367	27.405	842.78	192.34	7399.19
740.619	20.4174	8159.25	1267.16	1874.89	2130.75	37306	29547.3	31327.2	135043	250265	935.57	63755.4	213886	290045	314415	489314	1602.41	478058	136832	511378	413887	497401	483905	163758	485814	211623	340367	1.53235e+06	220064	1950.66	3978.85	3712.49	91884.4	160645	453192	78359.1	29654.4	281302	874404	207345	443215	700694	435794	440891	2643.69	718.555	130859	14737.9	48571.5
789.522	17.2687	3258.55	943.35	4436.85	8072.55	41289.1	97055.9	55815.2	45639.8	78898	2146.37	180509	439449	316349	421550	565987	3763.84	562793	490424	605178	659917	619687	625026	65539.7	637856	80619.4	1.0253e+06	606889	634234	2174.51	5877.1	7728.86	147164	178861	82467.7	220923	225419	147235	325531	305826	681104	923045	615592	680494	3035.29	738.505	51552.3	52232.2	140344
324.975	1.55086	167.808	53.186	163.518	105.345	756.582	1096.01	3555.04	14493.5	42036.8	75.5525	3555.28	2051.12	41613.7	58711.8	78146.6	134.2	144076	2514.29	122636	63528.1	122578	107641	1343.71	97269.8	2775.09	4728.33	2302.59	1676.22	23.829	0	47.0685	439019	2226.47	2647.35	3253.83	1091.5	2835.88	2601.03	1637.76	70072.7	1041.9	57871.1	106413	101.809	99.724	3029.47	1554.92	2058.82
537.223	1.39077	21.8225	0	47.7155	51.738	3129.42	5328.7	5890.66	21769.8	10885.7	22.088	3851.31	1993.1	18889.9	25167.7	44877.8	26.39	40022.6	3881.95	56532.9	26873.7	53156.3	32138.3	5399.29	30343.3	2783.45	2642.56	4798.7	3558.07	30.57	28.42	24.336	28487.6	6510.39	924.906	6030.69	997.452	2228.82	5164.37	3310.51	39379.5	5029.64	50978.5	26062.6	0	23.8055	2914.03	2599.07	1714.98
845.621	18.7142	4423.18	107.8	2532.45	1128.38	27396.7	29960	18025.2	36326.8	60518	377.195	138633	122451	94812.5	151970	177019	1176.28	170582	104233	182385	217945	184843	176918	35260.5	180849	157062	173697	574444	396326	275.975	2377.92	3220.66	35212.6	125004	120037	107392	96901.8	149561	347248	188796	210085	655739	218338	233316	443.755	106.045	98469.7	14723.7	45592
914.517	12.2488	47.429	0	46.504	221.95	28413.2	3465.89	30096.7	131074	109619	167.756	370067	395810	111478	147478	182876	402.859	182048	13134.5	160931	227613	158589	205979	3670.61	214279	271170	59338.3	191085	431437	511.608	231.828	121.711	11246.7	66004.1	290825	1212.96	208217	410581	36141.4	398862	196650	369356	123961	235846	233.419	188.595	314137	247678	289562
1019.74	20.6705	507.965	881.575	408.89	405.61	3514.3	3213.66	5185.7	46239.6	60889.3	2466.57	33746.5	20168.6	65912.1	67208.9	70368.9	1155.36	70502.9	16029.4	72524.4	79804	71865.2	73280.2	5994.96	71909.1	2255.45	36271.1	19095.9	5380.47	635.795	471.695	1674.5	2886.01	5868.2	33470.3	6294.65	2539.73	17183.3	41803	7422.39	100309	15701.5	75218.7	79118.3	699.4	185.88	10331.7	2485.77	6701.07
339.302	15.6714	2271.36	1224.42	1363.92	1153.65	18315.6	19790.8	25361.4	43366.9	70770.4	2092.91	204747	180431	99112.8	132559	105083	987.941	94064.7	19443.5	222742	203571	219802	227583	35827.8	225740	165803	53176.4	426558	298893	1068.7	2021.86	1243.43	18582.5	74014.5	124208	31793.4	32275.2	210546	81065	264862	109728	518720	222602	259009	2123.9	921.239	208869	79092.2	98761
1012.69	19.7641	3503.51	2568.66	2594.51	2106.85	7735.64	5377.02	9295.09	45537.2	67083.3	2490.37	49380	40438.6	128127	171025	236393	2972.56	236668	20921.3	257847	267691	255703	245378	9229.23	256599	26429.1	109095	52406.3	71025.7	1977.98	2221.22	3228.92	7025	13664.9	32205.6	17165.3	11552.1	42669.7	68928.8	42928	282502	38783.8	261437	273207	2286.87	2671.53	18440.9	11243.6	23502.1
682.579	19.4721	6947.73	950.335	2552.54	2166.47	174885	153855	164737	124679	63372.1	1511.09	354764	100220	99476.3	140128	243879	2229.12	248018	137719	574481	337236	571830	286719	268518	288882	263324	228892	357117	98413.5	2600.64	5131.02	3828.71	92042.1	74789.4	203333	187237	132378	239784	379781	114313	291109	379825	256088	309607	4125.61	1412.03	152350	158428	60888.8
918.658	19.3591	11690.8	5560.89	7461.58	5552.12	42192.3	33656	14484.6	37243.7	56598.9	1696.7	418360	224260	90884.7	128818	292096	2349.63	279142	160026	329619	249434	329350	316856	36456.3	317307	393567	335414	1.09385e+06	745521	7477.11	6064.6	2863.52	18412.2	204959	229595	167112	11605.4	426371	784629	479358	248259	1.23803e+06	306403	300306	6186.11	6057.38	276045	14851	34844.7
102.048	1.91772	418.336	118.421	391.588	467.529	50497.5	3336.09	32707.6	56876.4	36064.3	306.387	434041	10443.2	167801	244538	320819	551.82	335654	1827.42	377207	437917	416654	418003	170731	395200	2176.08	8697.65	189182	231395	466.973	473.373	330.116	1716.87	34087.9	37693	48679.8	3919.59	458672	70825.4	535195	382684	45633	409054	420940	383.572	298.542	19594.5	13348.1	1974.11
102.049	2.4846	339.403	315.277	366.368	379.217	37915.7	1917.66	24016.4	44528.2	56656.7	300.967	86436.9	6325.77	135265	201612	33002.6	630.028	234985	1010.06	32773.1	66806.5	100043	72848	135692	30656.2	1044.01	7521.59	154107	69465	508.07	609.822	645.073	1667.21	28723.9	29211.8	33952.7	2392.75	92593.7	52252.7	78343.3	28621	35444.3	111611	373713	253.326	196.194	15302.4	9701.49	1394.55
476.242	3.83998	239.959	0	754.11	72.991	16898.3	22543.7	19643.1	47163.5	74720.4	50.3735	35087.5	275625	153167	243496	405178	2649.14	396661	76110.1	484571	436335	497704	536048	19321	536955	386712	30169.4	308826	2.49374e+06	1142.96	187.492	560.418	35822.7	606599	22738.7	308688	43010.4	181475	100603	1.24921e+06	431813	2.32387e+06	470077	565922	112.236	0	99863.5	16465.3	15723.3
754.6	19.2903	1644.68	496.365	859.39	959.995	7275.58	5609.38	10502.8	29786.2	43965.2	794.025	210780	59006.3	66289.1	93837.5	232207	469.99	214058	36190	255625	180227	251541	259099	82480	254225	60795	231496	162085	92115	653.82	1185.56	922.335	24820.9	16275.8	324364	25224.2	6237.49	184310	468297	119631	194425	397096	213326	219942	823.26	213.265	66846	3988.91	47942.9
1163.59	1.43312	827.601	708.684	770.563	822.75	1099.38	1631.43	2667.65	19677	41185.9	751.87	1233.86	615.197	57233.4	54156.7	24274.4	996.841	25638	5938.79	88847.5	30411.9	89438	56853.7	4933.73	60563.5	1268.46	5408.33	2519.71	1296.59	935.149	896.604	830.21	378090	4529.97	557.346	2858.2	1016.99	2300.55	1921.34	1527.24	24908	901.466	87317.7	61720.9	1088.64	974.966	1561.92	1256.38	590.789
1119.56	1.51549	1132.65	1007.98	1327.99	1064.24	735.512	1442.47	3060.84	18147.5	20507.1	456.036	1081.93	529.211	50048.4	47500.5	54498.5	760.679	57824.5	7463.92	75467.1	26587.3	74753.3	50320.8	4492.01	47828.9	1310.76	5664.76	1770.09	1240.49	1599.85	1988.49	567.047	306832	4132.27	762.884	2054.86	1292.6	1950.77	1905.16	1179.43	58159.6	1186.42	75151	57532.7	2017.89	2071.77	1349.45	1942.46	661.219
958.612	18.6204	4468.49	1944.36	2952.18	2200.06	23966.3	24580.4	9950.57	33031	49743.7	1092.48	143017	114713	75901.4	99679.4	154295	2119.48	150458	80143.8	172764	153435	172316	164939	25512.6	158157	157126	194206	564786	329004	2023.34	2363.12	2319.62	18725	131435	107765	99467.2	18522.1	149943	360196	191336	148908	467565	167679	172931	2642.11	1854.51	72030.9	8287.79	17135
201.025	1.53567	313.872	243.958	368.324	146.621	3754.17	5616.94	6788.65	10038.5	29232.5	253.335	23553.2	59841	71596.9	111025	169212	373.583	163080	4158.22	264672	191182	269929	224203	5212.71	218589	430476	15165.9	4198.37	1.4751e+06	272.127	305.769	287.99	2129.55	171368	5402.51	36183.7	2316.85	33874.3	62748.9	1.681e+06	190998	2.46737e+06	279737	224552	98.5165	497.8	10981.3	2209.72	4633.72
729.618	21.4306	743.155	139.74	349.8	212.565	9253.13	21157.4	27426.2	29590.9	27819.8	553.865	21655.4	34244.3	32876.3	36146.5	44947.6	30.3	43133.3	27316.4	34254.7	38742.9	35138.7	33729.9	50344.7	47049.1	15922.7	33483.4	47547.2	35989.6	432.425	556.465	1058.64	19027.4	36126.8	30971.6	37927.6	1902.5	25058.3	60069.1	31261.7	45329.5	122352	49035	34304.2	414.32	22.48	9476.23	1273.73	12493.1
1285.62	1.36905	160.502	153.846	207.734	236.315	404.019	485.033	2014.91	19002.8	21065.6	290.916	769.668	207.807	35320.9	53648.3	69727	679.408	66431.2	1515.4	89118.2	75877.8	92288.6	63480.3	3408.32	65678.8	466.554	1172.28	4108.42	1144.54	161.899	86.276	122.574	64555.6	1112.85	582.929	1283.63	902.768	2466.26	1372.76	1395.61	72701.8	1279.04	92370.8	71897.3	150.719	28.305	543.343	545.993	268.156
1647.84	1.43048	111.323	115.927	105.837	28.308	185.916	317.244	1274.81	16484.1	35461.6	161.445	625.836	166.137	43381.4	53020.6	67318.5	114.941	67615.2	1449.42	79430.1	77616.9	80582.1	61122.2	1938.34	59401.4	412.712	1885.04	2883.74	452.094	148.999	195.793	170.116	488233	972.961	208.577	814.834	352.707	1611.74	760.363	725.227	71433.2	650.332	82842.1	68180.7	26.712	279.09	142.541	130.514	217.422
612.511	18.0813	220.72	178.555	177.975	24.48	33138.4	39929.8	32598.6	32714.7	49901.2	226.755	96754.9	115506	80189.6	102340	219615	334.53	214872	75376.9	247969	178799	242217	246008	48212.6	254089	88790.8	320890	606559	185079	22.44	69.69	154.735	32012.6	50896.1	133019	55323.5	22792.2	101080	215848	143723	206108	549412	213638	216383	100.49	0	36077	28464.1	50434.8
1241.6	1.36199	179.98	304.936	177.992	237.489	271.472	568.075	2166.79	17696.3	20188.3	609.408	922.27	421.04	34345	48751.1	62723.1	579.431	62145.5	1569.81	83902.3	67759.6	80552.8	58918.5	3886.45	61798.8	711.587	1362.91	1314.17	728.576	304.482	113.02	350.639	56440.3	767.324	614.691	1554.48	678.116	2304.37	1587.74	1267.55	67864	1137.72	84877.5	67541.9	526.668	303.43	614.296	518.907	514.902
962.684	19.6475	2937.39	2646.31	2853.72	2714.65	6343.01	3127.25	8480.3	38681.8	62323.7	1625.34	111073	68937.7	113401	179296	275909	2213.4	279102	42127.2	297257	321752	294789	289782	11252.2	297479	13893.6	215451	120407	33038.8	2595.73	2457.84	3511.24	9430.98	12392.5	232870	12165.4	9073.11	112144	138695	32684.8	349131	52640	304795	316907	2937.41	2023.01	40794.3	11451.3	31428.1
387.086	1.45198	526.038	140.059	446.222	282.005	2646.45	5239.86	5545.08	3936.41	15697.6	327.546	41680.6	15373.3	25256.2	32935.7	40104.5	658.875	39369.6	9068.32	43382	49389.4	41493.1	35010.2	15411.5	35143.5	9990.36	13380.8	3.78644e+06	4686.04	155.309	267.899	121.567	5119.86	13167.4	16293.4	16246.8	2198.97	58122.4	29205.4	5410.54	43235.2	7342.82	45667.3	39410.1	404.309	238.05	6824	2538.24	6694.39
1207.61	1.45611	530.181	384.471	367.989	889.476	1117.84	3198.42	3483.95	22934.9	44394.6	1062.37	695.242	480.127	50369.5	68397.2	29274	568.476	27561.6	5450.03	101094	38761.4	98390.1	68794.1	3888.65	24237.9	1363.37	3935.28	2058.24	1142.13	538.214	952.647	1147	453587	4167.16	681.981	3530.39	836.559	2419.97	3642.83	1245.44	28965.1	683.862	101928	26893.8	806.508	1095.04	1109.89	1600	401.43
762.506	16.9095	1121.38	268.907	1385.08	868.788	36859.8	74567.2	66274.1	62865	88371.8	576.137	136375	244602	138005	177798	276988	1787.6	272008	138301	282227	295084	290526	303564	81931	304853	191331	167370	190659	708383	434.643	1445.06	2010.55	61620.4	149894	84540.4	123078	45255.9	75404.6	144727	192133	309475	1.02334e+06	280783	313073	220.565	113.6	35611.4	51075.9	89995.6
980.687	19.9491	2592.45	1828.37	2235.91	2073.44	12260.8	4356.21	10387.6	33760.9	56715.8	3494.87	61392.7	79567.3	104266	151877	213144	3477.28	216753	48802.5	215375	242711	211187	223802	15955.9	168422	45327.9	41131.9	53171.8	106442	1921.81	2099.03	2603.99	8741.07	44864.3	51019.5	36129.2	7033.76	47714	74387.9	79791.9	276125	73332.7	204639	233118	2888.42	2996.84	43065.4	6308.12	20110.1
1295.64	1.53466	52.062	0	221.834	264.349	473.774	630.478	2152.43	27823.5	62102.9	937.23	1331.89	653.094	71785.3	86250.5	33855.2	273.688	35438.6	4341.92	28506.5	40879.8	27773.8	29333.3	2905.45	28748.3	1226.03	4011.91	1938.81	1179.06	541.992	390.908	316.662	633386	2690.68	680.957	1276.89	1025.15	1942.53	1706.08	1077.88	37379.3	881.092	105691	27293.6	98.911	240.939	989.38	1363.7	1028.54
856.658	19.672	8447.62	6547.92	7494.63	6763.06	46693.9	24679.8	19198.2	64379.2	95428.4	496.195	300166	296233	161024	224172	193856	3349.15	208687	143018	252938	361009	248042	251255	35343.9	267758	371756	212703	1.01274e+06	583026	6707.08	7143.73	4011.8	17708.1	177852	295724	130183	58212	362756	596535	488657	268260	934328	323007	348537	7519.44	6877.42	226240	53574.3	36630.5
435.315	17.0011	973.105	1432.91	1468.68	762.955	8273.24	5719.59	9941.33	27348	45670.1	1917.29	61717.9	52502.9	66099.3	72245.8	80838.8	1520.81	81254	15115.4	97326.3	88250.2	94360.3	84799.8	21870.7	86175.7	49298.1	25635.4	84542.7	93583	1302.98	1300.83	1317.17	11820.7	53344.5	69113.6	16797.7	5120.16	65338.1	93533.5	87790.1	78156.4	144928	91859.7	99595.3	1005.63	1066.68	37343.5	8747	14335.5
1417.7	1.36756	27.324	21.801	27.405	23.829	169.581	494.084	1442.79	17001.7	19202.7	22.77	930.268	574.101	34252.1	48484.1	65141.6	50.64	62780.2	813.106	86634.8	72320.3	84109.5	62041.9	2185.19	59531	336.869	905.659	1811.36	525.83	25.8825	122.613	21.801	66894.8	644.937	436.858	929.186	542.358	1638.41	1058.9	825.443	69909.1	626.615	87642.9	62840.2	23.829	25.857	243.374	364.783	308.693
842.605	17.7566	590.585	127.98	158.535	259.085	13218.6	20395.9	8740.47	34007.5	53969.1	194.08	74712.5	71346	80344.6	110829	112774	153.765	113460	48800.5	128753	174448	129732	132382	21833.2	139133	88705.4	144239	278696	248869	202.32	46.89	655.72	14534.2	31469.8	125185	67291.9	55743.6	85468.4	156640	163008	151433	375228	159630	165846	379.055	101.475	32570.6	9943.63	12357
828.627	19.088	5965.1	112.41	371.1	331.545	37822.4	38735.7	15582	59096.4	41520	307.095	211800	238680	66439.8	188283	91590.3	297.725	180453	74950.4	234954	342228	121628	150242	46034.5	252606	279380	257023	1.03415e+06	423366	242.55	607.55	331.73	19203.5	97242.4	184433	133353	49845.9	159068	410931	345860	255872	306015	309607	342223	631.92	343.27	130668	41690.1	38704.1
710.58	19.8099	5468.92	1471.88	1508.68	1356.78	52014.3	33879.4	46315.1	90189.5	22310.8	1246.49	224184	192960	66637.7	90307.8	252993	560.3	247490	83327.5	278423	178388	273543	273800	67512	273875	94200.7	169072	354440	98569.5	1556.57	3726.68	1762.13	76025.6	67613.8	280321	61218.2	13641	106962	299589	90252.3	211456	299703	210083	226002	2963.91	1177.12	49318.1	36821	35739.3
748.626	20.7207	172.2	45.4	118.215	88.895	5144.81	6131.53	5240.2	32290.7	41978	48.945	30268	42863.7	49503.1	54733.2	69362.3	71.405	66228.4	14274.3	71275.4	68230.7	75179.4	70645.8	20317.9	69520.7	15108.3	66551.3	101589	47943.6	0	212.635	328.015	7430.23	15468.9	41752.5	16665.6	7206.42	21033.3	54086.8	22587.1	68989.3	69283.4	67924.3	67227.8	87.885	90.84	12731	5072.88	9509.75
752.626	20.9032	1939.41	67.83	524.185	551.815	7111.2	7011.01	10060.8	41780.6	35962.8	330.135	67970.9	45442.9	39955	42079.3	76788	55.55	73347.5	25127.8	117292	53019.3	118811	78878.6	50922.1	80673.5	37243.7	38536.6	145569	44479.1	799.585	1806.28	1226.63	17477.7	33365.9	98977.2	21412.9	5353.03	30863.8	117654	43586.6	62787	144236	97418.6	60562.7	945.055	316.29	31423.3	3350.3	11569.7
971.551	13.6598	180.088	23.334	235.963	89.837	598.543	948.5	1110.9	46081.7	82493.4	118.855	428316	455189	133096	175900	236798	73.579	234629	1426.34	238863	278635	241343	267819	796.866	267038	414254	1527.71	273341	448956	92.407	177.103	106.313	607.598	3375.6	356941	1090.14	240868	372425	2220.71	435726	252823	420330	258468	290269	130.094	98.816	597651	248157	378927
868.66	19.914	1382.38	1295.88	935.99	1913.33	13210.1	3759.29	3388.43	17982.4	27190.6	394.675	49740.8	73658	42096.1	49080.1	39991.6	221.665	40944.3	24364.4	46797	70297.4	49349.5	48600.6	7660.61	49682.4	51001.8	43402.3	118340	161972	1427.87	1201.31	570.625	4274.53	53185.6	49642.2	35982.1	2305.7	36759.6	105926	80875.4	53103.1	244532	60851.3	65469.5	1107.67	1358.51	36862.8	2461.17	3873.56
899.438	1.44171	0	26.871	0	21.042	1679.45	3048.27	3913.53	18224.4	31083.7	0	2086.69	1237.85	51802.3	47640.6	37736.2	0	41919.7	7701.62	31585.5	38180.4	30912.7	34008.6	3457.5	31809.3	2567.3	5226.94	6116	1461.47	0	0	0	338935	5803.11	716.095	4235.56	723.364	2231.52	3272.39	1432.73	36851.2	1033.9	27059.5	32118.5	26.202	0	2722.22	1814.29	718.856
1006.69	19.8965	2161.23	1470.32	1818.47	1625.93	5791.44	4028.34	7072.41	34786.5	52064	2965.21	48694.5	40698.8	94903	123136	165512	2871.25	172850	33567.8	107091	185332	105976	137223	11070.5	142869	9033.53	107435	74548.2	24035.6	1535	1913.59	2502.83	7315.73	11129.3	19247.8	11876.1	7589.46	44965.7	83362.7	18074.5	215911	37144.4	98321.8	143190	2473.13	1765.16	17162.3	5989.6	19613.9
731.522	18.3977	1078.73	140.33	452.76	122.205	17805.6	37892.1	59473.5	39724.9	55135.9	246.85	183481	289112	86838.6	125073	165045	917.315	169003	207047	196773	233185	195604	201279	41585.4	206894	127107	115711	243969	475423	164.725	605.465	679.095	33624.7	83861.9	91328	86794.3	60608	118352	234159	263636	200143	32702.5	215507	233699	103.575	30.09	55348.1	25947.6	43136.6
986.677	19.4713	9057.87	9244.92	8744.51	8632.23	21194.6	18101.5	12352.6	39390.6	31904.6	4557.23	147010	100033	103926	115231	208558	8603.06	236367	9106.44	175018	202359	166429	184464	23148	180420	9707.6	174789	43035.5	315857	8605.84	8698.2	9463.95	6927.25	7110.8	45445.4	85825.1	12054.3	146703	368896	177644	271998	454999	179927	188541	8835.26	9203.38	12650.8	11309.1	31964.4
844.58	20.0492	3061.75	286.31	1112.07	1921.63	26146.2	101498	21868.5	108747	67609.8	411.25	71855.2	172024	101253	120677	68281.1	1381.65	211169	258902	225772	208191	237945	254230	17541.2	62519.9	48300.9	114864	88120.5	79752.1	461.055	4965.85	3369.78	103342	45769.3	105177	71577.3	132829	123198	45901.3	83854.2	180169	174767	218683	266448	566.345	70.67	17586.9	57817.7	66917.9
978.703	20.2729	5524.83	5028.9	5105.34	5646.73	6268.29	5211.6	6950.84	32650.7	51686.9	5514.38	46082.7	27003.2	56697	59388.4	68246.9	5626.04	67262.2	16739.2	65382.4	75610.9	70542.4	69944	7599.71	68193.9	4820.25	69356.2	25286	19638.8	5409.52	5831.42	5460.96	4575.48	9002.23	80295.7	8583.17	3625.96	26808	54662.6	12662.7	97147.8	28686.1	65665.7	68490.6	5732.7	5274.07	13316.9	4791.51	8917.7
900.644	18.8642	3502.77	1700.04	3039.97	3531.48	21972.3	20162.2	22308.5	30728.9	44170.1	1645.65	91568.7	97964.9	67661.2	108986	191234	2709.94	186964	74121.3	208177	186126	209732	197201	47810.9	198037	141570	195053	463630	289810	2081.83	4165.55	3199.95	5134.05	53141.1	128674	127351	209394	102941	275761	279060	202592	816440	206074	203011	2482.11	1545.01	76881.6	8970.86	25381.4
1427.73	1.43407	68.597	132.853	75.874	254.354	430.631	1108.03	2083.44	26536.7	59909.7	0	829.167	667.818	85297.6	85086.7	30642.5	67.5895	30841.8	3320.5	132271	40190.8	130357	23775.4	1776.83	27411	689.103	2785.32	1658.95	758.478	104.174	122.159	23.8525	676140	1679.69	276.325	1213.14	548.292	1988.77	1477.59	750.827	31924.6	444.183	130024	31475.6	150.542	158.577	361.262	349.177	604.427
936.669	19.5848	4219.53	3168.79	4236.7	3927.66	9051.7	5714.3	9411.13	38546.9	49230.4	2674.85	140346	76789.5	107414	158251	278359	2899.78	262241	37191.8	274942	305824	266596	285923	12562.8	293466	30864	152050	108727	72571.8	3298.14	3085.11	3383.58	8640.91	29873.6	255934	21325	4932.34	128681	129476	50853.1	338866	55499.9	271836	301769	3867.04	3602.76	41349.2	7395.85	22051.5
1251.62	1.52222	347.41	422.305	660.42	327.718	1406.36	1431.49	2528.61	25346.2	53879.7	1640.95	1600.25	1035.16	62077.3	75527.4	32100.8	868.214	92852.3	5304	89805.7	37251.6	91941.7	80103.1	3325.33	80395.2	1381.39	4906.82	5223.04	1389.44	924.107	766.217	906.733	552637	2968.79	775.316	1632.99	1404.15	2493.68	2234.15	1732.39	34358.4	1126.23	119166	93295.6	384.143	833.121	1067.01	1375.71	751.209
969.529	19.0795	1115.47	126.795	974.45	625.24	35024.3	61540.8	62274.6	54807.5	66095.7	173.495	167143	184873	23524.3	34273.4	55646.8	1370.66	56078.8	154840	66501.9	90615.7	74168	63265.2	59397.4	68600.8	495904	140477	140364	238614	240.525	764.29	1294.89	94572	99985.9	49199.8	102971	167866	40754.2	46633.7	84979	68586	317730	81104.7	78988.6	263.875	147.68	262933	89056.3	260757
754.644	21.2923	1623.73	275.715	384.58	580.53	7838.46	7904.78	7545.29	54566.9	28267.3	451.56	36414.3	43465.7	41123.1	37844.4	40850.2	383.035	42570.5	29409.8	50848.2	42012.1	52384.1	41520.5	91938.3	40645.5	27334.2	45693.8	113890	35268.3	549.895	1117.91	1407.73	8961.61	44818.4	70098.7	29320.3	2272.71	51260.9	170108	62371.9	38781.1	91262.2	92918.8	47482.3	1042.8	799.64	30232.3	1506.55	16577.5
1020.76	21.0452	659.38	97.615	547.015	123.985	2790.62	2950.59	5374.94	50461	57994.6	2040.84	34540.8	16213.4	60058.3	41137.4	44742.5	1223.22	44094.9	28186.5	40067.2	48017.6	53048.3	40115.1	8636.39	45467.3	2091.24	44299.4	17251.9	4745.23	754.15	299.305	1539	2671.67	7485.25	45566.9	6072.72	1729.8	20025.5	41408	5189.14	66190.2	9242.17	48168.6	70565.1	176.975	160.76	9221.02	2698.45	6552.88
943.467	1.36085	0	26.364	25.956	0	997.655	2038.59	4408.87	16334.7	36577.5	22.33	1269.13	754.774	35884.1	43536.1	32216.1	0	33046.9	6720.47	83926.9	28752.6	82113	27094.3	2882.04	26424.6	985.931	4906.73	3118.36	1373.52	0	25.158	26.8445	295871	4788.9	840.279	3844.01	592.673	1821.68	2874.81	935.238	29934.5	443.12	76765	26907.1	27.03	0	1342.43	2521.44	807.583
1515.77	1.43101	286.007	341.696	197.468	480.876	538.221	656.715	1486.14	23939.7	50894.8	122.836	732.325	299.9	72545.4	78405.6	25960.4	385.194	96531	2575.62	120234	33421.2	118285	22342.7	2135.27	77199	716.761	2815.84	7389.47	615.531	220.648	175.312	368.258	658418	1184.77	234.923	1250.1	420.399	1534.23	1408.87	552.845	104831	791.276	122048	98516.7	441.383	321.592	255.399	475.615	285.998
982.686	20.551	3844.12	2561.05	3181.9	2884.29	26936.4	14600.6	17857.9	108419	26943.4	3305.14	105269	105396	44204.1	58227.7	95501.6	3377.27	93352.3	64390.5	176559	101979	98398.4	105358	37381.2	97076	89158.8	121343	304220	195261	2860.13	3183.27	4361.57	13396.4	87581.3	54933.8	81996.4	7388.2	83960.1	285347	299132	93319	586842	95417.7	108864	3059.68	2429.96	103118	7792.27	29602.6
811.392	1.45139	64.9515	0	0	0	2186.22	4786.69	4081.42	15561.2	31510.7	69.275	2280.98	1560.64	31974.4	22954.7	54585.9	24.7575	54218.6	5381.21	42168.6	38722.1	42854.9	40460.9	3180.01	42490.1	4150.59	3195.88	2905.21	1500.23	0	0	0	343025	8373.22	375.978	5650.83	885.669	1385.55	4801.73	1831.13	38781.7	1468.49	32661.1	38676.4	0	0	4716.34	3676.42	764.482
214.955	1.45291	1460.4	1532.03	1369.72	2113.59	863.741	3089.46	2493.87	6943.94	16736.1	1542.23	7806.05	4257.86	30702.8	39570.4	75394.2	1484.33	72419.3	4110.55	44348.1	72183.5	44490.3	37850.1	3862.82	39435	6454.92	2372.03	12289.6	3215.36	1901.76	1493.93	1702.24	2177.8	4300.79	18962.2	12373.4	4344.53	13766.1	13405.3	5728.02	67894.8	5199.19	40445.3	37309.5	2229.75	1796.78	10259.2	1457.58	4612.66
952.634	19.7638	3273.22	2329.94	2280.81	2413.73	24699.4	13202.5	17405.3	32958	31972.4	848.085	83780.6	131387	51576.5	70338.9	116482	1259.76	116849	89433.5	134091	102724	125436	130425	34309.2	128494	120317	101230	314267	253234	2069.81	2535.43	1490.37	18840.8	91998.2	77776.6	63796.4	41468.4	72283.4	248877	232574	107921	94272.2	121290	131421	2448.88	2058.26	81549.5	15239.1	26632.6
796.489	17.6857	1015.35	81.31	721.165	639.35	49444	94981.9	92829.4	51571.7	51156.5	563.05	127067	159342	72445.9	78822.4	128032	1482.17	100094	208981	143900	81343.8	161269	109945	107514	138175	73548.8	245598	159542	276000	135.415	854.475	1404.67	39186.2	73172.1	83702.3	200984	137211	105200	243221	205216	149524	563939	154011	157861	334.41	218.705	45945.7	51700.5	87234.9
818.43	12.9256	47.4495	0	53.742	49.003	611.306	1791.55	3183.92	60192.7	64308.3	106.052	231954	242179	141204	154035	188256	47.775	191025	6708.85	177547	160850	171658	189930	3318.22	186280	220080	4007.2	212284	201579	27.92	0	23.617	37504.5	1886.01	210243	2721.01	249883	233660	1813.53	213873	169170	197329	165105	174049	23.752	28.448	212771	245215	233336
902.428	16.5368	977.627	66.775	758.984	331.58	68937.4	88779.2	177667	52038.6	39525	324.726	100796	75735.6	48037.9	52685.6	47724	288.207	57287.2	95395.8	94202.8	56031.7	89028.9	53050.2	169887	147517	62055.4	101699	153924	51379.3	200.208	425.263	819.876	115690	95140	126076	266035	220925	134214	176717	78472.4	153215	59631.1	95689.2	56079	178.296	48.28	43212.3	158770	209663
1471.75	1.41119	174.245	243.412	341.581	208.31	422.384	352.327	1904.86	25260.6	56474.9	84.4005	665.282	408.574	65264.1	79689.4	27783.7	98.395	26170.8	2712.37	121988	35905.3	125713	81476.4	1747.59	86401.3	473.132	2997.74	1302.41	606.887	395.928	317.56	52.828	671416	1473.95	511.979	910.226	536.812	2535.27	1455.34	909.606	29900.4	472.237	123911	100532	146.379	161.354	347.209	415.298	258.175
1044.76	20.916	418.77	217.29	207.75	299.545	2073.79	2791.16	4978.05	60732.1	75216.8	402.17	24683.9	11779.3	75334.1	54128.6	83120.5	206.755	79379.5	15590.1	86850.7	90688.9	91107.5	82802	11128.4	83429	2245.03	33573.6	14937.4	7441.12	219.6	223.31	563.495	2564.91	7200.08	23678	7182.36	2325.41	10498.4	35580.3	7111.31	113797	13149	87823.6	85129.1	178.935	394.29	9040.24	1597.23	5647.32
143.025	1.41731	2622.83	217.32	323.392	476.688	6426.04	14576.6	17350	10561.4	21394.7	299.041	73682.2	52227.5	29745.6	38840.2	32846	385.398	34831	13646.4	43657	37756.4	42827.5	35166.5	25892.5	38280.5	21427.3	34644.3	875246	9861.17	448.646	430.048	334.88	3005.86	22636	93625.1	48330	2229.46	109609	95196.7	26874.2	38610.2	13304.1	44747.3	42936.9	200.066	270.161	9059.12	1904.97	19759.1
1075.54	1.41968	226.488	84.573	280.236	229.035	1197.92	1039.44	1883.67	14287.1	30674.3	235.845	1276.74	596.015	41317.1	36782.2	45826.6	174.741	46812.3	7453.43	63810.6	24759.1	62054.5	41933.3	3833.39	40736.7	1218.96	5288.28	1357.65	1342.67	312.047	463.151	49.437	256893	4075.55	562.932	2212.27	437.554	1740.15	1692.63	1112.84	50822.7	1288.17	64132.7	47118.8	506.531	554.678	1186.64	1477.02	304.325
940.601	18.9273	3050.11	2061.21	1654.72	2142.74	34849.3	25386.6	18123.3	37501.9	58153.7	213.28	149292	228677	90024.1	124259	214118	585.05	212708	106359	248618	204080	245864	241337	35487.8	237460	178739	230931	593477	380055	1786.05	2617.8	1260.69	16239.4	151574	117022	129940	39676.5	115509	345008	240121	217685	596504	229346	237716	1746.08	1665.18	62991.4	13313	20534.8
1038.71	19.9009	665.46	624.47	811.345	370.055	2705.36	1831.53	4592.25	19544.8	30634	1749.6	17432.7	24516.1	41137.5	57819.5	76295.4	1114.12	81358.3	2180.27	86573	85969.2	86922.6	83126.7	4441.59	83900.8	17841.5	40968	28771.5	33899.9	800.795	979.015	1554.87	2615.54	6119.64	14249.4	4177.79	4428.47	12302.2	35687.8	14202.8	93773.7	42914.6	90534.2	87711.2	409.515	540.94	7232.51	4409.4	7930.32
840.631	19.3136	2167.93	205.975	549.94	393.655	18189.8	9717.56	5038.65	27110.1	44159.1	657.28	164232	166040	65946.1	93369.8	100427	347.74	101130	51251.6	119818	174679	125111	127144	17787.5	135902	193528	135749	324656	351282	450.24	382.62	433.12	13303.6	71048.1	136916	66274.3	12604.9	118799	214093	266799	127381	617519	159847	169749	671.09	191.555	114623	7836.3	14938.7
192.998	1.42084	169.378	303.695	315.8	250.155	2332.66	4991.19	8449.76	10120.2	13310.4	108.983	4360.27	4523.7	27514.8	36323	48634.6	151.591	41433.4	5548.76	97190.1	26431	89917.2	56244.3	3017.01	54454.9	3068.48	4612.73	3501.32	3482.91	177.637	89.2395	124.156	14035	16960.5	3180.71	15181.3	6088.51	2132.03	27484.2	4689.89	43658.9	4972.77	83660.1	49476.5	416.164	84.0915	4610.35	1499.14	4905.59
980.718	20.6249	2441.49	1923.33	1937.42	2101.82	9794.82	6006.66	9451.34	50551.3	61792.9	4130.01	66389.6	61784.2	66938.3	70896.9	65261.4	3049.15	57874.1	23861.1	57401.6	73069.2	66220.9	51798.7	15965.7	51588	2139.34	62269.4	16266.5	93622	2127.86	2489.49	3317.63	5220.47	6515.78	60952.8	29402	4363.89	47406.1	118034	66482.1	100441	207645	67910.6	75655.4	2233.12	2393.71	13170.4	4995.07	9641.23
1559.79	1.41253	406.124	289.041	157.939	227.641	339.521	286.581	1638.16	21905.9	48567.5	112.98	730.233	408.615	61619.1	71544.7	87134.1	487.181	23972.4	1741.38	113109	31281.1	111683	76433.8	1971.31	68307.8	388.533	2113.15	2306.16	461.518	291.428	374.194	388.803	632460	1004.86	463.106	1139.32	539.726	1422.47	1404.4	875.755	93547.2	841.716	117462	85439.3	83.335	361.576	382.12	317.651	371.536
224.993	1.4693	530.702	423.337	611.791	462.766	4682.58	9211.49	5292.48	11758.9	23248.2	505.498	26456.2	24658.5	44065.8	61111	79112.2	619.346	77212.7	10602.3	85457.4	87541.6	82062.7	84037.7	11732.4	78400	32260.8	20073.8	25378.4	18127.9	401.712	763.961	759.324	10673.7	18289	12367.1	30164.3	12373.3	42752.2	41203.7	19905.5	82102.9	16487.5	57087	86843	392.901	449.852	10597.1	6841.04	14753.8
712.475	16.8786	317.396	194.416	348.688	317.532	22944	28203.2	21642.3	42690.6	70055	67.348	203515	284554	111727	151655	219365	359.268	223290	237648	243694	251026	239123	244431	29468.7	251306	62154.9	270700	292160	403099	71.075	97.84	615.755	25460.2	72879.3	167624	52022.9	46578.3	190599	299362	278059	249542	503124	251605	266571	154.05	29.325	54277.2	19492.5	47128.9
744.506	15.3016	921.47	95.75	269.737	409.746	39385.5	50718.9	57127.7	34390.7	55802.4	492.905	169934	243302	105495	149730	285412	585.035	279509	258804	313212	284830	312210	327862	65584	327214	148369	176464	447153	283741	330.034	705.765	1170.13	46675.1	78727.2	179019	127326	131662	97950.6	322739	168251	303927	858899	285231	314826	290.539	21.804	89470	32557.7	54806.2
878.636	20.1011	6796	723.285	1632.31	1560.79	42536.2	65953.3	50115.7	59194.5	88386.7	839.24	75512.9	71976.3	39227.8	63732	161406	817.42	154093	69529.3	160164	157450	158185	162472	60579.4	161018	116349	35120	326052	171693	1710	1624.27	1867.41	56754.1	34733.6	79602.2	89691.7	70019.8	21675.7	183543	121476	184878	256942	157268	192197	1592.95	853.975	54055.1	61016.3	57583.6
640.54	18.9647	1087.85	245.51	619.195	229.755	33833.7	36781.2	30968.9	38908.2	60613.2	396.86	128940	138154	95953.9	128697	259271	443.945	251846	64227.5	278948	238845	270733	285827	84544.9	283632	120977	365220	600656	232898	425.195	628.645	568.35	30045.9	56227.9	212518	61084.9	27274.3	112857	237242	206110	242152	753087	257116	266422	406.5	74.2	53937	33200.9	68441.6
1233.64	15.9237	853.435	792.795	621.158	514.868	1858.87	1733.54	2531.17	30883.1	47681.3	1419.83	85187.8	95486.4	58166.3	64144.7	54713	1287.05	53844.6	892.908	56965.2	57661.1	33360.7	57304.8	815.647	59369	120234	2742.56	65446	44433.7	254.465	460.244	649.231	377.706	5072.77	90906.6	1264.88	43132.9	80308.2	2910.82	124225	55477.9	56232.7	60004.8	63354.6	797.292	1033.5	146954	100072	85075
855.416	1.45723	0	21.294	24.501	60.479	2171.18	3706.83	5292.37	19314.9	36709.2	0	1659.49	1029.64	37330.2	46797.9	47388.8	0	51536.2	5113.12	37145.4	38604.4	38496.7	39533.9	3897.65	37942.6	2723.76	4276.93	25005.1	1804.27	48.193	0	0	353744	6770.74	588.341	5648.71	661.405	1776.03	4361.69	2333.64	40053.7	2093.21	31037.7	37581.4	0	21.294	3134.47	2255.93	929.646
831.486	14.8122	6132.99	234.008	7191.86	4785.36	49435.1	47610.3	100427	35810.5	56852.5	778.832	178341	162465	97599	135164	214861	7111.21	205930	98744.7	232539	218485	233153	240612	128511	257476	124716	361441	224366	496679	2794.89	6174.14	8471.27	17178	56520.4	239892	87293.5	155519	156513	484656	340500	217350	942470	231697	257141	1392.05	97.588	75574.3	60300	134095
1040.72	20.3905	604.975	441.955	557.8	405.325	5708.23	2672.2	6992.91	61236.3	106111	1800.84	52279.7	40835.2	120100	122385	137151	1111.7	136102	9704.32	140689	158137	135715	140815	14711.1	140921	15159.3	44762.7	36409.7	35792.9	879.5	732.46	1533.6	4589.38	13004.7	30799.1	12008.5	5554.62	31970.1	101011	20582.2	166581	53981.9	145711	151856	475.325	579.725	20387.1	3635.06	9183.39
838.649	19.8123	1876.26	1020.04	645.98	1074.29	12311.7	6361.95	6203.06	22776.4	35383.6	261.4	50568.8	85629.6	60282.5	83177.4	58286.3	867.705	56884.8	37700.9	64985.2	123137	65197	64564.6	13199	71712.9	95290.3	47554.4	195237	140402	976.8	1411.27	1300.79	6681.17	87426.1	71330.8	35674.9	10738.4	55403.7	130096	157694	82512.5	280645	91285	99122	1603.33	881.56	74937.2	7549.61	13536.1
508.245	9.63302	23.368	27.405	0	53.763	28.95	54.626	24.6715	27687.5	51505.2	22.909	288221	510498	99390.2	132520	191876	93.483	190693	27.459	151902	205096	148468	155595	48.618	161328	261145	127.776	247473	348534	22.841	23.276	53.37	49.735	276.308	332173	139.74	369967	257262	274.07	298219	205914	324244	162624	176443	30.51	21.315	251257	336076	353421
508.243	10.0568	47.193	124.766	25.83	53.574	159.168	229.294	106.042	58180.8	58230.4	114.478	855149	1.37057e+06	144021	337887	450292	93.483	454974	378.448	331969	624926	338207	312688	350.123	340584	619576	270.909	540748	656618	22.841	71.036	105.66	107.833	1902.08	712337	537.302	906461	809463	1138.38	930125	493394	1.03804e+06	375851	519252	70.626	70.743	633237	921592	909821
987.485	1.38703	29.1	0	0	26.294	1154.58	1339.16	2332.36	14727.9	29180.8	21.818	1619.27	879.984	32606.1	39478.7	23175.7	0	25333.2	8007.15	47652.8	27740.5	48553.9	42408.6	2395.3	43609.2	2618.57	5206.79	2621.23	1152.88	0	0	25.6235	252101	4626.04	1027.51	3022.55	515.265	1940.96	2397.41	1129.95	51810.7	750.468	46331.4	23320.3	23.8525	0	2478.58	2173.03	722.743
263.067	1.44091	2190.28	460.266	588.25	938.48	6106.5	12631.8	17049.3	8658.48	17134.4	688.599	69294	44452.3	21467.1	28059.3	31809.4	587.797	30707.1	9612.82	38813.5	29815.4	41664.1	34731.6	28117.8	35080.5	28536.7	29798.8	1.20808e+06	221029	458.137	530.393	512.042	3905.34	16611.6	79818.9	37430.4	4148.99	116642	73238.8	192542	33463.9	37840.4	39559	36592.9	505.982	173.084	15697.1	4600.94	23796.8
632.284	12.9418	0	23.0595	100.161	67.482	104.8	103.731	147.084	48668.4	82884.9	0	432753	520010	139450	192234	239315	53.982	242024	277.861	252900	339457	247528	287693	21.629	301734	383335	191.533	370851	413272	30.42	26.6205	0	44.8095	230.509	340810	216.36	395924	445396	430.416	469269	289902	462699	276048	350638	0	25.344	411302	417309	401999
896.606	20.7328	1736.87	475.07	1207.22	2439.85	18660.4	86787.9	15722.7	101002	79484.8	405.875	20353.2	218039	52885.7	86714.5	79367.9	1713.66	119378	299909	150658	152479	148439	125038	19144	143439	26265.5	122585	89097.4	32102.8	481.245	6108.01	4555.8	61471.2	47618.9	84751.4	104039	78476.4	135195	49765.3	45260.8	184026	154181	132692	151032	1012.9	528.615	9331.1	24301	57792
503.127	1.41832	884.163	0	292.504	315.668	16083	13945.3	19693.1	12620.1	28017.2	234.522	186690	240110	36862	46377.3	65441.1	507.996	64899.6	9903.14	76859.4	55402.7	79904.2	64896	48504.6	64639.3	118658	182172	288161	69371.1	94.5565	469.777	860.563	4965.31	54339	360373	111717	3118.31	187770	540347	214620	62197.5	88669.7	70677.6	50295.4	207.598	232.153	41868.7	10289.2	28690.6
978.522	12.076	203.81	182.606	130.19	128.134	39410.7	2667.81	25707.1	53000.4	55050.6	102.402	193843	226258	51381.5	64593.1	49930.8	24.843	47514.7	414.08	93022.4	60484.6	95256.4	92028.9	2734.75	91249.8	33724.4	28140.9	105177	286565	147.649	482.953	98.2565	303.485	61449.9	130065	441.606	56126.7	154044	27946.9	253066	49507.6	240255	98075.8	90617.4	74.508	278.613	274731	67507.5	201769
504.271	3.82366	1687.08	46.242	154.38	75.5405	34460.6	59923.4	31475.6	69338.9	127803	96.8275	40618.9	302017	225064	342598	376648	366.581	353707	68912.1	447773	606385	475182	481746	31052.4	515447	323872	55936.2	2.81532e+06	847860	422.288	76.751	168.448	57284.5	469784	28068.6	446195	132462	140994	114756	845569	491222	1.26725e+06	574379	650639	121.39	24.144	115794	33930.4	26582.7
1034.7	20.5056	1958.23	887.1	1715.68	1874.91	6653.2	4133.31	7406.32	38637.7	35676.3	4136.29	94878.5	46457.6	56771.5	70625.2	105023	2691.94	95248.9	56803.8	136242	22365.6	140641	110694	15853.5	144706	6120.69	142799	47652.9	15700.3	1866.78	1600.16	3804.65	4456.04	8390.52	175281	11470	2924.99	66612.9	114287	14038.5	186704	33638.4	153512	40456.9	1797.33	1144.93	25366.8	6346.27	16441.9
969.536	13.5146	204.175	50.924	143.499	230.565	717.277	1171.41	1655.51	47347.3	76799.1	123.28	172030	178729	98817.9	108997	109113	24.432	111641	2164.36	94863.4	117584	99197.4	102442	1319.02	99424.8	190595	2587.9	96968.1	159122	165.342	69.0805	148.447	945.129	3236.43	267635	1697.7	111376	155384	2971.7	145652	109675	121281	97705	110613	36.589	66.879	260077	133302	143591
914.659	20.0488	5884.16	3701.12	3285.29	3888.62	37195.3	25062.6	29446.5	32953.9	41362.1	4050.17	108934	159892	61247.8	74728.4	115477	4070.14	114902	59374.5	180629	101127	183724	124304	33649.5	124813	129334	91589.8	405923	325447	3850.89	3503.12	3851.84	8976.27	157833	89831.3	63294.6	156716	69666.4	257105	153351	100522	533130	172858	118108	3606.76	3962.58	84846.2	4817.89	25791.3
916.644	18.5579	7756.11	4142.98	6069.83	5155.45	25186.1	20757.9	13324.5	36143.9	51831.4	4080.32	147529	101380	82123.2	108942	212588	6574.78	203999	108842	226481	181578	243210	240155	40008.5	237183	125494	279174	390155	451541	5575.16	5232.77	5528.79	7578.18	47446.1	172647	118083	6691.55	153910	398822	339844	189474	894642	212940	228174	5472.31	4619.92	61020.4	8780.73	18038.2
1603.82	1.48238	180.767	149.31	562.712	416.025	399.526	605.147	1496.41	21434.2	43333.3	944.82	721.233	509.174	53571.6	63957.6	81674.4	589.887	77515.8	2010.12	98737.3	28979.8	100971	73329.4	2026.86	68970.2	714.064	2474.88	10621.5	590.639	366.536	438.456	340.462	583785	858.256	478.325	1281.92	113.285	1376.22	1248.63	936.754	85533.1	861.001	102367	55337.8	461.832	453.481	369.717	370.485	295.73
564.29	4.21738	2031.13	0	209.662	67.5475	38042.2	63645.4	31510.9	76513	92262.9	200.566	910642	1.05916e+06	147489	248538	546581	417.773	518042	66538.8	635248	461852	1.16336e+06	648531	30240.5	670264	985744	101343	3.33426e+06	908312	474.73	46.84	159.573	59050.1	467562	30468.1	496928	928568	1.09927e+06	150189	2.03075e+06	512221	2.66488e+06	497951	987712	21.126	0	738364	626048	725146
564.299	5.42839	245.406	0	65.247	23.5145	3455.81	5893.59	4547.21	106520	32398.2	92.8985	2.01154e+06	2.93533e+06	346274	485535	756478	171.68	726016	6499.42	969012	760743	1.00692e+06	920808	3260.86	953834	1.15634e+06	8257.79	953219	2.23277e+06	48.73	144.586	76.2635	12366.5	20475.1	545337	30136.7	2.25613e+06	2.18223e+06	9001.84	2.43342e+06	829926	2.8239e+06	1.01692e+06	1.01909e+06	65.818	0	970838	2.0215e+06	2.31296e+06
664.568	19.0216	179.76	23.5	52.76	23.715	33175.4	53585.7	49027.5	30326.8	34200.6	46.99	64125.9	64597.3	48551.6	101748	132941	47.94	133699	63853.7	162229	183135	162939	161264	51043.5	161144	46570.6	181086	256675	47523.2	21.42	351.85	147.685	67225	12351.2	152136	37283.5	126997	55863	110893	44796.4	159350	151764	182769	180821	47.25	31.25	26433	36500.7	139403
724.592	19.3614	1425.78	133.85	1098.13	380.425	10353.9	9492.22	12212.7	31310.8	46979.3	564.49	162593	88231.4	78224.2	107873	198977	350.8	195613	47613.8	253216	210666	248605	231887	58331.7	229749	65743.4	227412	303505	174658	309.775	1148.29	532.215	24332	17525.1	434002	29715.6	9480.78	138325	239671	154221	198425	382141	240193	230859	822.65	144.125	52083.1	9696.27	37830.6
724.597	20.2107	2008.02	63.495	646.39	669.62	11467.8	6621.93	12192.3	33359.5	36086.7	300.92	78767.1	50716.7	46596.5	55093.1	116647	297.79	109632	20824.4	151500	73861.6	147756	120187	38789.4	118299	39889.3	88451.4	188241	35347.4	668.72	1510.39	792.11	26879.3	22985.2	135050	20332.5	6721.28	44097.4	244859	40440	89676.3	151180	124720	108066	1589.61	189.335	24212.5	3243.99	13449.1
886.634	19.3007	4474.39	974.77	1116.03	754.04	33644.9	18537.7	13030.6	31498.1	43864.8	743.05	267717	262780	73465.6	102301	207578	917.635	198734	111171	242967	188110	247661	250948	33154	239123	259821	202873	737873	532461	650.54	1271.21	1222.65	14461.5	137426	189252	112490	57825.5	170863	361224	372748	192390	979966	217813	224729	703.745	514.635	130885	10845.9	29850.5
792.55	19.6874	1769.6	418.96	1770.96	1924.38	26662.6	85265.7	45601.5	101568	140972	183.255	19803.8	95209.8	42824.7	70116.8	95225.8	785.25	239826	254777	148382	260160	128639	178554	39681.5	151825	74000.3	91899.7	122560	215907	318.845	5799.45	4464.02	48256.2	66480.5	105426	102514	152445	139062	87964.6	104736	260685	78906	152270	282993	197.675	131.755	26429.2	58059.5	79210.3
1041.73	20.7107	989.605	430.565	1031.23	252	3355.28	2626.08	6997.9	62035.1	33301.9	1281.58	66505.8	40351	53959.2	36856.2	31700.4	777.025	32305.9	14291.6	71534.5	36563.9	52559.2	30676.7	25077.1	35348.3	14502.9	40248.4	47276	33529.3	346.21	490.27	1395.48	5090.16	16645	54748.4	12341	2410.35	35138.2	115704	26529.5	35417.7	38608.5	39231.4	32979.2	644.515	443.005	29615.5	2132.72	8732.8
970.642	19.6096	6019.65	2013.39	3039.48	3486.81	41775.8	26573.4	16142.6	40863.1	32690.5	2221.36	112764	201551	58124.9	87426.7	127509	3295.03	206611	114512	144990	131232	151758	137064	37667.4	226595	204373	154972	462767	438994	2577.51	3272.37	3294.31	11978.7	136451	67501.5	141652	19189.9	151094	572457	330858	139770	731318	156666	238369	3135.1	2474.63	114919	12134	17295.4
467.273	8.84338	0	27.1585	426.008	162.68	36718.5	21095.9	56317.7	82186.2	99397.7	313.335	288279	215733	150494	255824	363335	502.923	359392	249331	256548	443602	264218	229890	209392	349261	174032	474428	110849	408753	257.819	23.456	218.515	6948.16	75064.4	551682	84586.7	21491.1	614371	278440	379134	366436	749944	269548	379337	118.243	96.223	76625.1	30514.3	65504.3
873.652	19.4546	6802.03	1326.36	2639.18	2484.39	24232.2	17414.7	22687.2	33210.8	31569.7	317.505	185761	73399.2	53926.7	77927.6	66043.1	1951.48	79172.4	107248	225592	143483	230526	111145	45968.4	104951	314062	132589	705015	330245	1798.56	2319.09	4595.07	15161.5	89947.5	145529	62276.3	25560.6	210585	290318	218523	109483	512622	178089	139525	1990.22	1864.6	135938	14829.5	42111.5
873.652	19.6966	11573.3	2615.24	3761.39	3537.43	38091.8	24303.5	22415.6	45525	42015.5	772.175	187024	244114	76518.4	116693	199553	3003.31	190198	44900.3	182631	194323	177655	199276	44547	203313	176731	149569	414031	373031	2813.27	4422.46	4635.6	27657.7	87408.3	246781	73598.2	49872.6	128258	264504	441911	190086	900959	302864	201972	4068.69	2440.86	243190	22617.7	46824.5
863.393	1.45893	26.2065	26.364	0	0	1101.42	2961.82	2675.97	8337.85	10164.4	22.308	1289.48	870.242	17807.6	20702.4	16311	0	51666.3	1889.33	55116.7	17807.8	53286.9	44979.7	2306.66	45431.6	1124.47	804.607	6550.35	1476.68	0	23.0665	22.608	639.611	3498.31	485.338	4275.06	482.574	1896.19	2897.19	1256.43	19223.8	1096.79	56116.5	47796.7	0	0	1428.65	899.412	583.172
1032.69	20.121	1675.7	2070.45	2464.47	1710.02	4747	2542.83	6897.19	32036.4	30383.1	2671.9	59788.7	30537.2	61050.1	71453.3	101489	2192.03	95207	38187.4	122070	117870	130364	106339	9980.99	129719	6173.66	97708.7	47847.8	13312.3	1707.14	1919.22	2484.74	5227.3	7692.34	113179	9826.39	3999.61	47191.6	80353	12540.5	126541	18536.1	130666	133444	2235.97	1585.78	16265.2	4911.06	13174
817.562	18.7685	1066.56	245.38	1192.38	2616.06	52979.9	109921	56337.1	74942.5	42679.6	282.985	261383	277621	161805	136557	226956	1802.54	295653	641785	358864	392407	345334	368807	57413	358279	103804	208026	72381.9	277862	266.34	4963	3160.3	99953.1	64695.4	55318.7	126550	369105	78103	171756	82157.1	382836	362494	287044	392121	551.385	76.465	60048.5	90904.5	95724.4
680.606	20.4777	1085.84	73.465	213.07	663.785	10357.9	11885.8	9339.05	53179.5	51868.9	445.6	29675.8	58386.3	25626	28641.9	63839.8	412.45	59799	34549	67069.1	38976.1	65256.7	69228.8	32814	65983.8	34400.9	35297.3	91112.9	50299.5	95.24	1203.22	897.76	28401.3	33528.2	37134.5	26259.1	26664.1	65219.7	151148	48825.3	53899.3	77463.2	53486.3	56964.1	585.17	68.1	26157.9	16226.3	17683.2
1043.74	20.6931	369.44	235.51	337.065	397.455	3163.17	2032.08	4873.6	45453.9	63280	1144.56	29180	16080.2	66188.1	68144.3	72150	650.9	71046.1	10177.4	80976	80259.5	82486.5	75325.8	11731.4	75300.2	4408.78	30288.7	16036.4	10293.7	293.02	261.31	796.13	2769.4	8367.88	25005.6	7655.52	2078.66	11668.7	53379.1	9844.62	93211.9	18584.5	82413.7	79753.5	512.855	305.925	12983	1202.08	5619.52
764.501	14.9033	1498.21	25.351	2659.32	3651.92	91327.8	102322	276095	63736.3	74968.5	623.611	257047	233225	130815	191721	292725	1758.25	304297	130510	339275	337306	341756	362926	242689	374349	169043	522319	236426	783485	350.978	3022.7	2641.13	255184	69650.6	341034	604632	806612	211384	792387	509322	112910	1.76221e+06	335723	397547	558.168	77.294	99965.9	90693.6	307430
1384.7	1.50095	24.384	22.815	25.013	23.345	550.664	856.677	1661.18	19733.8	41836.5	117.652	1183.79	533.391	49754.1	59497	74401.8	23.345	22423.1	2617.35	91713.5	27498.2	91485.3	63498.8	2165.1	64301.9	699.404	3221.2	2384.65	824.92	49.449	221.773	102.106	470430	1626.28	793.229	1996.82	401.985	1317.88	1517.28	1056.79	25058.6	864.251	96425.7	70112.2	29.736	0	575.518	509.407	515.245
804.515	20.6099	9159.12	541.45	3465.67	1537.23	26672.1	46323.9	55328.4	62311.6	18777.3	1075.15	26947	71811.1	77626.3	80765.3	83528.2	2269.59	83635.4	83177.8	82307.3	87861.7	85067.4	87576.7	51266.1	92009.3	32861.8	62161.4	80962.1	78218	1453.42	7893.33	7710.73	69607.5	67081.5	23871.4	17384.8	42759.4	49132.5	22852.7	48170.5	98171.3	91326.1	83527.4	96527.5	3460.53	299.425	11360.1	43886.4	48305.7
827.501	15.5801	681.71	109.649	1591.29	646.021	446437	456992	1.24738e+06	155532	70897.2	2641.75	71661.1	186282	114299	147087	895114	1093.04	860937	548218	935893	229952	941611	271202	1.18181e+06	284016	101261	634972	457810	609884	115.743	3190.72	3351.22	662720	129438	150398	2.26374e+06	2.06917e+06	176024	31511.2	258707	948719	597068	954241	315077	385.542	155.4	39380.7	555649	992417
1036.49	18.6592	1429.01	284.895	1556.11	1309.82	30793.5	62743	61902.8	59505.3	87942.5	248.475	86936	201814	127414	158161	184147	1846.26	181767	160884	183893	183585	196985	188366	67689.9	192603	101242	164887	108553	283778	196.87	915.255	2098.16	83377.9	101737	62409.3	122208	138949	65842.9	53817.9	225055	199887	175729	180015	203039	301.475	433.955	27462	70825.3	83660.8
1013.7	19.921	1653.54	1178.58	1294.72	1142.05	4111.86	2253.15	4258.66	24772.2	34885.6	1034.35	19687.2	14181.1	66419.5	86215.5	103188	1544.54	103304	7244.27	108470	123406	94492.5	125285	4486.08	125158	11068	35830.7	40171.2	15387.9	1339.23	1608.36	1724.91	3723.24	7719.25	25203.8	6221.53	4294.28	14693.7	48215.2	9430.85	125336	19810	101615	138236	1475.43	1436.47	9583.47	5574.87	9793.56
1013.7	20.3217	2316.61	1739.71	2002.38	1349.22	4695.61	2570.17	6386.22	30428	33149.8	1759.71	43165	37596.8	33009.3	36242.4	39659.8	2164.31	36668.7	7985.78	45001.7	39663.2	46240.8	35235.5	14641.8	39884.9	14360.6	39722.3	54345.8	30421.1	1853.7	1897.8	1926.58	3293.04	14393.5	34308.9	11724.9	2898.84	22356.4	103064	22792.8	40508.1	50801.2	43159.5	42637	1211.25	1953.45	18557.8	3281.74	5109.77
789.525	17.7119	2983.93	717.315	2702.57	5737.03	34963.1	80812.5	40339.9	114829	52531	1268.54	258624	190169	171126	194495	307410	2989.97	302674	215019	325030	329617	390455	365299	47371.7	359357	122507	762572	387651	365648	1202.75	4523.55	6386.91	43148.6	128481	79627.7	125096	149648	49524.9	224349	251667	387095	406303	394228	367714	1577.99	295.96	52247.7	47132.6	81976.3
946.68	20.0062	5293.72	1491.18	1904.29	2213.47	25483.7	19192.9	13421.3	23916.7	30326.8	1260.6	85327.6	42163.1	42292.9	51757.3	79141.8	2124.44	79445.2	39093.9	81135.3	69395	80962.9	85688.3	17554.4	81284.8	59613.7	100879	250474	182740	2564.45	2216.34	2402.6	6438.21	65404.6	57352.2	54310.6	19206.7	85030.8	296445	86448.4	67579	309221	68056	79023.1	2601.1	1879.77	44429.2	4468.27	15385.7
928.712	20.5042	7990.89	9441.34	8237.51	8119.39	25620.7	12152.2	5687.23	68574.8	29930.2	1330.6	159189	31362.7	123076	126717	133946	1945.5	136270	63725.2	37020.9	106260	37004.7	38211.3	32196.2	36907.7	96485.4	139861	54848.8	81528.8	8457.28	7065.52	2618.03	6740.64	41922.7	111351	156477	204.79	126404	427825	89541.7	131578	199250	34624.4	40534.6	8225.38	8243.34	76552.1	6588.8	10120.5
898.666	20.0656	3536.71	1696.75	2507.49	2899.73	24332.3	7770.6	8576.74	34776.7	52310.2	2476.68	46370.3	32165	62730.7	74825.1	76078.3	2779.24	75210.7	36503	84616	84175.7	98546.5	83942.7	16299.2	85783.3	59005.4	61541	53349.8	245035	2441.37	3124.57	4043.57	5754.93	51549.2	76092.4	57200.1	8684.47	40827.5	199052	156946	91340	583920	76730.6	87897	2740.31	2758.73	41835.4	5397.72	11412.7
952.507	12.0418	24.4415	44.142	142.489	52.292	36537.7	2279.91	29270.7	60485.3	77384.8	44.731	276534	314217	92621.5	40579.9	82266.7	50.032	81238.2	249.551	44781.4	105959	85222.8	147010	2722.05	139475	260111	31494	95832.3	372305	0	124.658	0	556.388	68842.7	216140	390.828	95188.3	250371	38057.1	367118	97306.9	355428	147730	150335	22.286	24.3955	381973	125437	258545
1340.68	1.49065	26.63	47.208	25.375	0	801.924	860.827	1577.06	20106.2	34747.6	302.098	1038.24	228.297	48155.6	57507.4	70398.8	148.116	73130.8	3728.02	92350	28190.9	90461.5	63980.3	2320.07	60790.7	1093.95	2957.12	1329.6	802.212	53.254	26.871	93.6645	445227	1746.29	355.271	1462.39	997.47	1960.73	1427.95	930.263	26400.1	731.875	92736.4	67963.2	47.0955	22.132	776.233	1070.61	760.934
444.216	11.5046	45.497	22.286	0	46.503	304.79	524.444	106.237	42879.3	98151	147.654	312457	403093	185473	251853	408452	113.624	396908	130.116	431399	460118	421106	466566	417.224	475799	327037	3.03616e+06	153369	363290	25.0525	76.463	22.7625	2053.61	256.478	265989	906.421	401947	289038	136.733	334035	416871	342221	418815	488006	69.398	0	319082	266977	396561
565.305	6.6041	69.7795	22.5445	46.463	23.1815	1453.84	1327.19	2832.34	51439.7	75102.6	132.836	901352	1.44067e+06	160090	225555	363588	48.2325	361298	7191.25	335085	472300	346599	406518	1349.13	434092	410677	5613.16	334057	1.03577e+06	0	52.204	46.636	7610.38	4001.57	376030	4969.11	986856	963296	4641.06	1.07622e+06	380355	1.26322e+06	355204	479567	0	21.485	361574	945573	1.02708e+06
819.534	17.8339	1132.74	71.945	1529.52	1133.03	80122.2	142561	174611	88985.6	82058	423.005	66637.4	210287	131551	169979	240128	1731.01	237955	121092	267469	280463	283703	278334	165504	284890	129099	203957	241376	767265	316.52	2383.56	2185.47	65761.5	93085.2	49846.1	105998	122778	88807.4	154283	374587	275390	1.02493e+06	289060	303155	347.91	138.075	24552	49065.3	207572
969.635	19.703	3797.68	1189.76	1659.25	1953.85	35278.8	26104.4	17774	34263.8	47143.4	778.015	156343	194767	79674.8	103060	168346	1779.72	154390	132583	219791	164236	222083	182187	35002.2	181466	196819	184096	57392	366208	1125.79	2426.46	1399.33	8281.93	199902	139713	114750	7671.88	129720	437651	255396	152008	620123	218636	190874	1949.12	1409.89	108547	6391.51	16204.8
360.948	1.487	394.674	176.958	341.984	97.854	3415.45	4325.7	4401.66	11487.5	13111.4	214.036	28656.3	18958.3	23132.5	27343.6	20285.3	732.61	19368.8	8578.2	39023.2	21509.4	38213.5	40804.4	11073.1	37519.6	13596.2	8170.53	10497.6	4892.9	564.524	332.38	600.061	10918.4	12129.6	6631.89	28808.2	6651.93	52230.6	23460.7	10475.4	23635.8	4650.74	38558.9	43591.9	143.826	147.018	9685.33	2283.96	9073.44
904.657	19.7845	11767.7	3276.8	5386.94	5103.97	55995.7	33515.6	30738.2	85054.2	74356	4077.83	66785.4	70987.6	139667	170768	263773	4210.39	264690	43665.4	283085	244661	291094	289394	87227.1	296662	114410	235442	286073	164762	4209.31	5184.72	6650.3	27244.4	46243.7	345933	151389	30714	113946	584717	424163	262453	883247	297898	307369	4147.6	3884.16	69076.6	37008	50139.8
729.507	17.8406	533.91	94.435	219.19	224.265	22446	52458.8	44315.2	33196.8	42944.7	89.15	166440	228832	64436.9	90715.2	106113	899.085	230323	328629	308729	143555	312197	151099	53383.9	160449	103957	195355	413515	426734	148.22	390.02	232.535	39381	104799	55803.4	65900.4	87560.6	135310	315210	266250	125156	1.18114e+06	322792	173500	156.02	108.61	56302.9	12597.1	56203
702.591	20.8739	146.265	47.2	71.18	154.375	5866.73	7308.56	6377.06	32396.9	32567	96.15	27929.6	29551.6	36866.5	38934.5	37779.9	119.7	38307.4	11747.1	38231.6	43304.8	41962.3	40701.3	27943.1	41831.2	18867.8	21654.8	45522.1	42597	99.46	28.5	97.195	2527.43	21525.1	30597.4	15943.7	2964.19	21811.1	42508.3	35487.8	28536.9	217019	41894.1	43312.9	90.915	23.97	17316	1601.02	10292.2
969.516	18.8169	961.64	73.265	1125.71	670.725	29811.3	61845.3	65224.8	56360.1	73254.4	229.06	229824	147763	116080	144596	212224	1785.52	209393	190855	127359	200762	205496	219994	63847.1	238973	513099	198256	201684	297922	384.895	885.45	1444.01	85555.7	78260.1	54203.9	128717	150442	94239.9	61409.5	184679	214168	263476	85459.4	229545	299.43	125.24	268851	81228.9	333520
962.535	12.3598	208.265	242.482	178.127	191.418	48234.2	4087.39	45019.6	54367.4	86296.8	44.3605	948480	983783	141139	188090	536114	68.959	516914	357.559	295155	325545	296236	547175	4055.16	216422	366958	42706.4	212273	1.02948e+06	68.991	106.716	86.7495	296.663	64080.1	504093	1173.48	467334	836102	66605.7	908498	407897	935664	213289	173023	193.091	279.357	424913	419926	720421
819.572	19.962	1502.79	22.44	1261.56	690.195	20910.8	93482.3	21571.9	104312	54963.9	150.445	139769	124138	102463	75060	246461	593.25	154428	311320	163140	161057	175345	128557	19312.8	156033	66041.9	120815	118920	187781	148.94	5601.93	2987.31	89494.8	53342.9	123094	64070	77445.2	119428	70454.7	120169	189028	292577	154930	169301	206.035	23.49	25969.4	31281	52506.2
829.623	18.8865	2646.49	49.77	142.63	123.46	51287.8	46706.1	34268	32037.3	50125.7	128.525	74855.1	31681.4	39175.6	29781.7	26107.1	235.94	31768.7	41215.2	31553.6	59872.9	36363.7	35547.2	26375.6	39538.4	22610.8	43722.9	161331	82279.3	75.775	152.27	819.64	87.13	31422	62056.6	24781.2	273189	41272.1	51737	44015.8	42647.9	173765	51407.6	56829.2	179.135	68.955	68226.3	109645	58657.8
700.473	16.7943	3895.19	331.707	1867	1255.59	77647.6	90986.5	97151.2	103800	186837	607.324	597928	1.03153e+06	301300	430395	790836	3204.03	814209	614001	1.15408e+06	757369	1.14829e+06	607768	177687	611296	588223	633560	2.43265e+06	1.86565e+06	1150.22	1224.26	2006.24	94231.8	486226	510729	394994	156665	635195	1.52189e+06	1.13179e+06	851576	4.14563e+06	1.07347e+06	738968	1263.62	116.522	254335	35315.5	177792
870.632	19.6577	4337.94	898.685	2182.73	2713.34	33453.5	68267.5	23201.6	85609.5	153938	711.575	174986	229402	57852.2	84649.3	165599	1614.07	158372	64887	180402	165919	181458	183884	43914.5	181109	233394	112951	322269	357659	1268.76	3378.13	2438.06	79007.4	56881	211618	59492.3	97991.8	117693	209450	413212	151704	735437	194771	182470	1524.76	1459.31	164885	38750.3	71139.8
1026.59	18.6755	3117.57	1489.11	3012.94	2843.35	12376.1	13953.2	11579.6	16740.5	25280.9	921.125	56403.2	45639.3	34802.2	44948.6	58490.4	1934.55	53964.4	36108.6	54060.3	48445.6	55032.1	54416.5	14731.1	54860	60241	69013.4	164825	96704.4	1987.71	2230.61	2503.09	8161.86	48306.3	39800.6	45884.6	13573.5	59758.1	128099	70764	51385.7	116878	54413.3	54201.5	1945.36	1985.62	35299	8144.01	10974.9
730.59	20.4796	1042.47	129.24	957.69	894.75	9727.95	6745.87	5955.56	27097.8	29256.2	342.785	77892.8	35655.5	40926.9	47536.3	72669.2	379.32	71647.7	23895.8	73110.9	72343.5	74223	57549.5	38575.9	58330.7	43798.2	48602	144450	32424.1	391.39	773.45	909.265	3945.94	19333.6	80221.5	11946.4	4064.74	47843.7	78458.4	37521.3	70585.3	68559.6	66138.7	54099.4	539.48	192.05	31565.6	2117.72	9090.38
765.513	14.8574	898.266	43.311	1357.1	976.087	43263.2	46127.9	91485.3	42379	80827.2	133.298	83176	72921.5	46933.6	66352.9	95195.8	450.349	82772	36879.5	326867	114064	318363	124008	75354.1	123213	52260.1	136906	319767	269488	232.448	528.895	1022.77	41743.2	41405.9	88723.3	47065.5	183716	99830.2	220993	166511	111313	540370	332904	129794	136.394	23.1825	67989.3	39733.2	99696.9
765.512	15.1634	1028.5	43.311	1857.22	1419.67	61366.1	68336.6	157258	52747.6	98456.4	262.922	70331.6	95841.8	77657.4	99358.5	158486	705.751	167299	137618	196653	171529	192248	190052	135370	209226	48850.3	220043	170097	155255	232.448	696.154	1562.76	44862.6	107167	92850.8	55542.8	413200	92230.5	227185	242089	211235	838358	199465	204506	180.767	23.1825	72663.2	63016	177968
688.477	16.917	270.65	22.185	336.286	198.567	19147.4	17443.5	22784.7	35606.6	58947.9	189.77	185075	314486	69867.5	98212.2	130969	765.121	137206	66811.9	145889	167708	150696	154374	42688.2	159454	153480	81130.1	145636	676424	228.191	279.289	352.263	28987	74814.1	64504.4	51933.2	21965.1	93332	270908	271822	142622	1.79349e+06	155264	165915	217.366	25.005	44657.9	16655.7	25625.5
896.516	14.6344	264.049	22.68	480.46	148.95	13161.2	46389.7	26128	14245.6	27088.7	195.302	77473.9	62285.5	41152	57580.6	44163.2	76.813	67172.5	351591	76097.3	82259.7	79853.7	78660.1	11444	79564.2	13881.3	73693.9	30881.2	72845.9	46.642	283.917	480.134	38157.8	11678.1	29389.7	47049.7	60443.7	45171.4	62154.4	31010.7	42789.5	96416.6	77148.5	90056.3	0	0	862.203	12029.9	23403.7
848.707	21.6354	1246.82	958.78	1440.56	1217.16	6153.47	7506.35	8736.29	25696.1	30743.1	1294.15	52957.6	49597.7	32536.2	40054.2	56120	1169.98	55407.7	39625.8	58694.8	59871	59473.9	58542.7	30844.4	61594	11315.9	79099.2	34006	28883.5	938.285	1450.8	1107.91	4843.86	16344.1	90435.4	10514.6	6978.95	31690.2	119976	14761.9	56795.9	34504.1	56231.2	64204	1316.25	1315.01	17294.8	2720.85	9566.76
860.628	19.6124	25073.5	1404.51	11737.5	7952.65	87798.8	116868	144570	67906.7	117309	4098.02	204012	254132	175493	235741	397366	6674.41	395356	209050	304076	421009	196254	200053	113070	238165	199292	35089.8	576733	470445	5737.02	15333.3	16186.3	196207	72291.7	123280	292363	726734	166870	36960	362584	485505	652951	344784	200888	6095.47	572.28	181753	184581	200028
746.506	15.644	52.957	26.929	92.8185	184.032	799638	1.10892e+06	1.82979e+06	212258	362890	2648.99	58245.9	72300.8	552464	740499	74644.6	23.322	49362.9	69626	101454	1.18711e+06	101412	82687.9	2.00131e+06	102277	65256.8	1.59249e+06	257518	117056	22.379	124.576	167.334	6808.53	44383	54302.8	2.12341e+06	1.2708e+06	44704.3	158260	80306.6	1.15984e+06	357916	101383	101931	45.4655	0	39112.1	7595.06	1.75398e+06
848.595	19.5137	2840.09	598.425	1066.13	1873.34	40749.8	55059.4	65546.3	37201.1	66745.4	433.47	61638.5	84810.3	94585	54955.9	76250.3	161.275	75378.8	66212.9	71413.6	84242.9	72468.6	85024.4	65228.5	85760.8	58981.6	65257.2	141751	93941	894.365	2475.09	1513.87	81711.5	44676.5	76585.1	84963	179713	53197.1	89756.4	113886	88528	159945	68681	85396.9	531.155	441.07	48251.4	66424.8	77928.2
698.578	19.4528	1182.95	159.565	274.905	200.505	16739.3	17727.3	14193.5	19523	27239.2	294.58	74014.4	44139.1	40975.3	44879.7	105764	241.33	104369	27092.7	125426	91031.3	118254	120798	35405.2	118216	30598.8	91216.5	230094	50972.5	279.36	745.01	559.19	23150.2	12661.5	97211.3	22099.8	20225.8	63519.8	69690.8	40801.3	104516	129337	111746	114764	871.82	21.25	22527.1	16561.2	37004.3
698.595	20.3947	1390.2	92.89	587.035	182.805	26677.8	31365.2	14352.2	54049.8	101972	413.12	100922	102198	123675	135547	191067	215.05	187870	58284.8	192166	180247	190914	193441	59729.3	188821	69096.8	169668	452193	91355.1	78.56	910.16	398.92	34253.2	85329.4	158348	45989	25473.7	64792.5	212730	86924.9	187032	226999	177595	180677	183.305	88.345	42495.8	16294.6	44359.6
874.642	21.6572	20492.1	1408.22	7074.32	10639.2	121284	127107	90133.2	81001.3	108863	1454.37	130673	200398	50897	85696.8	212677	5125.27	154310	253870	253859	170756	248829	247734	190201	244157	182008	228317	438902	402290	3884.76	14880	14429.7	58788.9	150886	164484	291769	87475.4	107082	409044	240808	147811	819351	147957	251423	4715.88	2183.44	66592.2	54128.8	57715.2
875.623	19.5391	11754.4	440.605	3456.95	2848.39	59933	61090.9	61939.2	61376.7	101470	658.74	182818	200534	134944	97514.4	45330.4	2529.87	44537.5	132161	51815.9	49357.8	50111.8	46039.8	93092.4	51437.1	38098.1	224662	658286	62859.5	1569.73	4852.76	4228.04	81529	30009.7	197215	198736	137575	182397	413418	59028	60349.4	681911	53932.7	57669.1	2011.95	707.04	151083	152030	117512
1117.62	14.0352	1285.55	1002.37	1036.67	1327.55	2430.7	1686.28	2712.69	39421.8	56379.5	959.421	183007	192777	62480.7	72398.2	49348.4	1337.99	67021.8	2224.96	61553.6	66560	62336.1	67909.3	1529.94	67181.7	176414	5494.2	101381	165410	1546.32	1195.1	965.387	1498.71	3555.74	180566	591.984	69560.7	236504	3017.32	168517	63647.7	116832	63944.4	70111.1	1130.5	1664.13	212652	174930	131410
690.583	19.7505	24.72	0	24.77	108.345	6330.79	5867.02	7228.45	22955.5	38605.4	29.29	61203.6	94218.6	58195.4	82406	85129.4	22.725	87310.6	16952.2	95499.6	120296	91160.7	98045.8	17365.4	100396	37552.7	83006.2	191996	70625.1	204.23	209.09	69.95	8438.5	25188.6	78047.3	14875.8	8511.88	36904.4	114434	49505.4	101519	160524	108078	121272	101.95	116.725	25606.3	7632.72	18215.7
652.542	19.133	317.14	30.6	94.11	49.98	13989.7	17626.1	18310.3	13654.1	22490.3	22.95	50953.4	37845.4	37709.5	48690.5	65592	96.43	63273.6	27551.9	70203.5	56599.5	69093.6	76900.9	39360.4	74690.1	30357	83417	75822.8	51851.1	24.99	323.71	70.93	24734.9	9505.38	98210.2	27055.3	29110.3	32417.3	51529.1	33881.4	62689.4	110646	62139.7	62643.1	293.98	215.29	21105.1	20536.6	43936.6
239.042	15.8428	3072.34	2677.89	3059.87	2291.48	12743.2	15177.7	18276	23980.9	34957.7	3442.72	48422.9	56029.8	55125.2	42604.2	63447.4	3181.68	70291.7	24779.2	107628	75950.9	106129	123361	13603	128816	26147.5	30419.9	59879.3	52357.9	2468.81	2790.33	2933.93	23202.1	23756	66053.1	17288.8	77035.2	49060.8	43002.8	46337	58252.1	56731.9	104607	122905	2160.94	1895.42	108037	42633.3	47025.4
239.042	16.604	3697.24	2831.33	2965.11	2667.57	18679.6	22090.6	26761	29379.9	44803.9	3326.52	86129.2	75264.5	68554.3	56245.6	91053.1	2649.63	77447.8	44335.5	119930	104170	115301	144887	23185.5	145697	95913.7	57838.3	81765.9	87337.1	3386.43	3554.48	3102.99	33980.6	35429.2	84544.9	28634.5	78554.4	71026.8	45206.4	79437.8	81272.4	83593.6	120906	144702	2533.26	2078.54	127400	60359.3	96142.1
239.042	18.1685	2791.97	2064.62	2882.64	2026.81	11273.8	14718.7	19505.3	21337.8	33177.4	2003.67	34253.4	68869.6	48461.2	63113.8	28611.4	2947.41	83716.2	38519.6	46006.9	53025.8	43048.4	61803.4	16169.2	59012.7	83559.2	51475.6	75076.1	77242.1	2375.02	2019.08	2745.22	22238.8	42010.5	39575.6	20274	73505.4	66563.6	70321.1	24771.7	40372	42760.1	54239.4	66446.1	2450.52	2272.28	51001.5	60918.7	39868.2
239.042	18.6171	2592.59	2057.78	3026.81	1725.39	9669.66	14282.5	18464.5	20761.5	31769.1	2469.43	41595.4	66389.1	47099.9	57921.2	65111.3	2618.82	67104.1	35054.3	35867.8	38982.7	35210.1	55951.9	14764.7	49409.5	69487.2	52836.6	56513.3	75840	2509.34	2150.48	2510.12	11755.9	41008.1	69262.6	18026.9	63661.4	70283.6	70095.4	24070.2	80274.6	82643.6	43515.4	62599.5	2165.95	1681.68	37537.9	62456.5	59350.8
1273.65	16.0111	288.118	80.866	200.464	94.451	2278.41	1231.33	2269.19	27219.5	44591	1134.06	188613	158602	45982.8	62850.7	92845.2	799.1	76768	1920.31	102142	69780.3	104171	57554.9	1250.7	98511.3	180160	3528.05	110944	131406	319.472	206.924	538.085	2037.19	4895.74	131666	1188.6	78585.6	180926	2213.49	188507	90108.1	124800	101064	99794.6	484.064	411.754	206883	131184	134048
253.197	7.5489	3066.94	2908.18	3109.8	2362.76	21798.2	25150.6	75636.1	34317.5	67507.9	9016.78	120037	220751	32988.7	49415.3	369875	4246.57	349872	56482.6	358774	444551	353243	404546	32251.2	486576	18124.3	354790	31431.6	834169	2568.5	2243.83	2799.22	55674.2	60889.3	81234.9	82709.6	217255	24032.6	132484	44014.8	350621	1.03573e+06	285146	512658	2061.15	2864.48	74640.9	77020.6	184363
864.467	17.7967	338.38	22.95	232.58	297.745	18029.2	31271	28520	21737	31411.2	234.91	38729.5	58577.8	39772.9	47623	40912.9	381.12	73261.2	106910	39777	61888.1	37482.9	38899.2	32070.9	40540	34832.9	71110.5	38085	72271.1	256.01	335.875	449.8	31013.9	40722.9	54234.9	60756.2	37876.9	48474.8	81310.5	71610.3	28133.2	118082	34510.5	44181.2	49.98	22.695	27435.3	14639.3	28473.5
353.316	16.2804	364.908	497.183	573.027	260.165	5282.34	6038.17	11227.3	16951.8	29633.2	1190.27	58117.9	61587.7	47360.9	57022.4	77698.8	600.307	71968.4	13035.6	83861.3	101072	83474.2	90165.5	15253.5	91347.7	43133.9	23911.8	76936.4	126172	551.22	490.916	660.059	8243.72	18749.7	45653.1	12891.8	9889.91	58529.9	43691.7	84691.4	83061	207772	85651.2	106796	699.609	226.011	33181	16309.3	28365.9
972.641	18.8716	3760.8	2466.71	3022.86	2159.48	10401.9	31996.5	9952.43	21587.7	34867.9	1409.52	34567.2	44001.3	52701.1	43688.2	32199.5	2764.41	32071.5	159600	40134.8	32709.3	42065.9	42951.6	9835.31	40404.7	46402.4	47900.2	128206	113914	2330.96	2832.77	2679.21	23485.7	30622.2	54440.2	42684.8	33022.1	60925.1	80367.3	49433.2	29130.3	174616	40576.1	34648.4	3160.85	1640.2	23025.3	7995.18	18606
1022.63	20.0713	3346.16	2072.45	2772.36	2422.42	15163.7	9646.98	10001.1	20012.2	32743.9	1179.05	50805.7	65164.3	49920.7	40319.1	65436.3	1774.62	63939	50617.1	64734.1	63153	63953	63389.9	28947.7	58679	44618	55454.4	162569	108755	2035.41	1971.2	2138.41	5856.01	39501.6	39535.4	49051.9	15184.2	57309.3	151714	127244	58556.3	208987	56293.6	65248.2	2363.86	1949.31	46073.7	4869.14	12977.4
898.599	18.7286	2346.47	1081.73	2250.93	3021.28	22058.5	16345.5	10003.1	17789.8	30380.6	251.225	36891.9	37226.4	47092.9	67319.2	43298.7	2187.93	40517.5	57233	63873.4	36888.7	65116.5	123508	20502	36969.9	82310.2	61967.2	326898	157431	1136.31	3287.37	1770.56	43761.5	66476.4	58627.3	74226.7	94952.2	46441.7	88832.1	81919	115146	140745	124986	123442	1037.69	890.025	46108.8	21738.9	20116
538.443	15.3426	22.548	23.8055	22.308	0	2340.18	2742.6	3932.79	15701.8	27863.9	183.239	55019.3	21332.5	43612.1	54846.3	92799.2	27.6785	87895.7	13807.1	104415	101390	104955	112193	32158.8	110584	18031.9	98866	44123.6	96447.4	89.454	113.729	44.864	6276.02	5344.16	138441	8582.19	2953.06	40457.5	111106	38832.9	95714.2	278889	102346	113207	113.382	27.378	11844	626.448	11699.2
159.073	9.17159	220.524	252.655	223.578	357.122	912.045	1246.24	2097.1	11301.1	32162.7	488.699	183172	235007	70266.9	104010	74459.3	308.776	103112	269.284	12254.5	186689	94358.4	142631	718.626	164433	145584	5202.41	149876	29655.8	374.036	249.975	403.52	384.291	727.06	150618	1949.56	150275	186813	2366.27	216935	135793	161767	110943	191307	405.265	404.413	206478	182164	219495
805.574	18.414	4215.98	249.95	209.555	403.61	119535	163968	174044	134512	194565	3972.52	64258.7	169532	34784.5	101621	162113	1310.58	163341	95060.1	171412	122922	156837	187247	67007	172326	140795	347160	585634	258025	245.065	290.495	2719.36	36492.6	106094	163511	163207	137858	117963	382603	48077.2	167478	620573	173765	190619	335.865	70.655	89827.3	45806.3	199169
843.596	19.0432	1093.88	373.325	613.315	625.745	70210.4	83172.7	72672.6	41761.9	68730.8	226.76	65467.3	70223.5	58317.4	125453	210935	690.75	188491	146252	194826	241040	205852	244977	62734.3	243253	81861.9	130833	103903	107065	252.94	1505.77	2039.42	164207	42038.7	91989.1	142087	634969	92343.5	64609.2	57337	232711	260895	204913	279335	361.975	93.155	52953.9	126556	146130
301.144	13.03	196.22	144.288	233.795	401.324	507.687	576.906	688.355	2890.75	9771.67	327.698	139024	160940	27136.7	47907	89414.6	217.647	85830.9	306.807	102451	106568	103736	120109	806.858	112793	163836	4797.2	147611	89119.4	318.313	298.572	278.447	311.496	433.542	104130	866.424	95223.9	132820	713.083	162895	94682	192873	98226	62334.1	96.961	352.962	151001	119411	98897.5
301.144	15.2101	183.409	177.579	329.615	457.056	597.146	685.869	1040.22	10538	21139.2	250.262	145496	234067	39072.6	53707.8	48452.5	224.642	84416.3	475.388	100582	41789.4	104308	50598.8	553.107	112549	126669	26820.1	142991	145993	97.077	177.785	91.8355	24.339	322.387	107481	1158.09	94588.7	146697	1010.28	184941	86159.7	74458.4	96278.7	116972	309.461	462.114	27434.9	110803	82138.2
718.578	19.5116	514.45	134.565	332.22	125.425	29226.5	20821.6	34507.2	17929.9	22872.9	102.035	47422.7	40490.3	33855.4	41118.8	65750.2	124.215	63740.8	42725	66141.7	62135.7	64706.8	68534.1	54717	68303.7	21265.2	61498.6	69070.9	38784.2	262.05	298.5	455.89	39583.4	12132.8	52929.7	68778.9	85065.7	38340.2	48014	21469.6	62422.5	46382.6	60391.5	65554.2	282.655	43.68	15572.5	78440.6	96354.7
902.631	18.2999	3344.7	1114.1	2616.26	3275.07	9727.46	9294.25	7819.04	16411.7	26995	595.635	40020.8	57902.3	42807.1	54321.9	61615.6	2120.84	55719.1	40065.3	109741	54531.7	109377	67516.9	22276.9	67177.9	59322.5	73255.9	165413	145731	1694.95	3342.33	2320.33	5973.3	18042.9	85696.3	55446.7	6164.68	54321.4	92315.2	82183.7	52940.4	273552	104002	60425.7	1662.11	1287.49	29043.8	4440.83	12730.8
1447.85	19.3241	459.425	329.945	338.94	409.735	227.695	380.26	483.295	12946.8	19099.6	477.825	157762	186028	28201.2	39240.2	69644.2	579.145	64587.4	256.28	80197.4	87196.2	79366.8	81201.5	229.64	81814.8	513270	1204.29	10988	267275	50.745	430.005	257.24	350.895	193.6	52765.7	435.415	15232.9	42434.5	1597.75	64093.7	75414	398727	88099.1	94136.7	564.585	374.165	254396	23011.6	251928
782.475	17.7103	303.885	53.025	95.445	289.475	12854.8	23901.9	22624.1	21265.2	36434.3	104.29	73898.9	115688	47526.1	64010.1	82244.1	569.675	82520.2	79249.2	92964.9	94348.2	95590.2	86976.6	27895	89929	35019.6	168127	120898	150278	67.895	128.04	353.07	23743	34356.3	70069.1	38477.5	24001.1	58048.6	97881.3	86560.2	98993.6	147604	95594.8	100595	54.3	22.44	22904.9	19665.9	29199
664.608	20.678	200.785	0	0	49.215	4745.77	6436.24	4662.42	31380	44915.1	108.555	36117.1	33499.1	51487	59913.6	41647.4	53.77	43414.3	17747.7	45868.8	82193.3	48492.7	47152.1	21335.8	49023.8	25741.5	46121.5	111684	38789.8	0	95.98	302.105	9296.51	31412.1	56396.5	15864.4	5366.34	23844.3	53568.9	42030.2	60025.4	94633.8	61398	65419.3	0	0	20317.1	3304.73	14569.6
1008.59	18.8636	1494.51	1608.74	807.53	1268.96	13099	7621.81	11250.9	15119.1	25153.4	214.53	54127.4	75043.2	33944.1	43351	72076.7	356.83	69003.7	37595.7	78875.8	62471.9	77897.3	77296.4	11883.8	76020.7	64135	74622.1	177155	114890	886.605	1741.01	732.905	6161.94	55444.7	43201	45410.8	19441.8	42117.5	111123	82773.5	63440	140149	74132.6	71435.7	1084.37	1200.64	27326.9	12069.3	11347.7
517.227	12.4625	0	21.294	21.758	71.8155	434.36	290.787	285.307	12515.2	39482.2	126.301	426542	521248	90199.6	138548	320520	110.844	308478	22.824	339652	280658	332610	366629	214.2	366269	449824	33231.6	441682	343334	54.0535	81.9205	23.0965	197.501	253.097	336845	279.09	422051	391794	625.442	443892	274518	476878	293348	320706	89.552	0	393095	327557	422620
477.304	19.4296	51.725	23.72	248.05	69.385	164.585	178.46	327.695	9975.4	16552.9	49.975	132965	158737	27051	40000.1	51237.4	103.245	51187.7	452.05	58826.5	84400.5	59713.9	65396	785.04	61852	458941	895.19	9388.77	220582	21.885	116.36	0	389.89	376.505	43692.1	726.26	12141	36881	1579.72	56084.3	65114.9	294592	78141.1	82740.3	69.68	25.245	239189	22669.9	233509
700.582	20.647	250.285	30.3	453.11	202.1	14758	10377.5	6536.47	26860	30419.5	167.215	61541.5	50900	43621.9	53697.5	88734.6	187.77	83836	18223.2	82896.1	93598	80570.8	65023.9	33646.1	64212	39347.1	46095.8	126474	62777.8	347.585	280.33	411.51	3165.23	20788.1	58685.5	15671.1	7826.28	33158.6	39467	60419.5	89077.7	138097	68151.8	56674.9	267.715	0	25248.1	4300.27	13910.4
247.152	3.07435	843.619	1115.57	1582.7	225.392	7651.81	5385.32	12580.7	18280	34672.4	221.975	257457	238748	63967.5	46518.9	23554	2807.45	177852	10668.8	179960	172624	197257	210660	4743.08	159038	192387	14315.6	98962.7	318590	947.401	722.211	1899.33	12473.2	34352.9	109200	17457.8	104193	250142	33284.4	291068	179777	265493	187641	30163.7	2390.48	526.431	268449	99292.8	311731
880.597	18.5747	1383.69	177.01	379.48	295.655	9682.51	11034.6	7457.08	14740.8	21399.3	221.41	39914.9	31794.1	30026.4	33802.2	39181.7	174.74	39440.9	24515.7	37503.1	41815.8	40082.2	41958.3	11823.8	40931.2	47625.4	44824.5	119155	67763.8	373.24	433.375	360.305	6512.73	46019.3	36547.8	30644	10120	44875.7	90637.5	49333.8	42909.6	91038	40194.3	40667.7	50.225	223.49	29671.3	4709.58	9466.71
471.345	6.9409	190.195	44.7985	164.114	92.98	37745.6	3354.56	23543	20087.4	37271.8	274.202	330716	3987.19	61621.2	15114.6	240515	146.775	229648	1112.04	235721	156253	239846	269722	136279	280120	416.08	2958.94	127908	115274	128.819	44.842	24.422	992.13	12864	15700.6	25641	3283.97	297883	55199	229580	183421	21943.9	174451	223694	46.347	22.657	10233.8	5704.63	1754.34
782.546	19.1172	373.07	0	306.735	308.35	8894.89	41743.7	15110.7	18712.7	29775.4	54.33	117335	118113	45525.1	58825.9	96466.3	356.31	95362.7	215676	111075	116929	108628	114415	17289.3	123881	22612.6	89396.8	48878.3	72262.2	70.17	430.66	526.9	32832.1	12419.6	27331.3	38953	58891	98929	34594.9	39075.1	127681	96432.1	115725	127179	53.275	23.24	11030.5	26134.4	69296.8
728.585	20.4274	1163.7	94.65	568.47	819.59	12298.4	6247.65	6548.32	35401.2	38810.4	137.275	91511.3	54232.1	36220.2	47863.7	66121.9	212.07	62748	25265.5	81537.6	71260.3	79149.6	60395.4	41383.8	64076.3	55192.2	50026.4	113865	31434.9	153.48	182.045	887.015	6905.87	25289.2	92534.7	14430.8	4751.14	42044	102137	42938.2	64936.3	85389.6	75113.5	69811.4	421.18	202.91	36953.1	2105.68	10760.5
1289.67	16.0055	138.521	247.201	169.057	442.813	1996.22	885.658	2725.34	14807.7	22891.8	526.857	132649	108329	31677.7	38110.8	87735.8	293.437	33720.3	852.798	84050.3	47848.8	84061.6	78944.4	1292.31	75424.9	105616	2452.81	71789.1	90732.8	102.499	198.751	97.053	246.341	6079.91	80329.6	1408.44	59703.3	109353	3132.1	117106	59802.8	85587.1	61596.3	62099.4	265.829	153.511	116353	68250.6	87378.7
1187.64	14.2726	513.987	681.658	819.074	621.558	4067.69	2118.43	4362.76	28676.6	41465	1670.83	112256	110551	51529.8	56767.6	50530.2	1108.69	61183.5	10902.3	62046.1	54214.3	62921.3	60447.3	2106.02	60459.4	137714	12388.5	90129	95411.6	1046.38	818.029	1066.72	6558.49	5215.45	129130	786.686	62929	123826	2154.5	118293	61989.1	69664.2	63279.2	66117	830.922	718.295	176994	111475	80365.4
816.589	17.8559	626.51	43.935	270.25	447.98	8909.25	16767	3294.97	15585.5	28274	113.64	47584.7	35022.4	51356.8	43594.4	45015.9	886.75	45028	27320.7	52979.3	67242	51913.3	59004.9	11139.8	55985.9	60125.1	79983.3	213515	155587	49.06	459.405	1144.21	6082.44	46927.7	48102	30084	46646.8	53891.1	122573	64379.5	55666.1	222639	65492	65570.2	24.24	23.46	32340.6	1029.27	9666.6
682.55	18.1213	70.165	69.9	94.13	22.215	4021.56	4359.37	5433.2	12590.1	22032.5	235.625	35945.3	20597.4	32709.9	41864.9	58636.5	50.975	59706.6	20699.4	67459	61464	66947.4	68648.3	25692.6	66596.3	14002.8	82900.4	71364.3	36736.3	27.06	54.555	49.23	7771.37	5271.12	90428.6	10377.3	4115.67	35442.2	80901.6	28886.9	60238.5	65869.8	79866.6	72373.4	70.945	0	10239.3	2005.6	14751.9
1494.86	19.3483	279.485	315.495	170.695	99.715	24.735	306.135	222.89	5646.82	9891.25	141.905	109700	123691	14831.4	23105.6	57052.3	216.79	52666.7	187.785	65835.6	48632.2	64824.1	63127.3	230.785	63851.2	332852	301.765	8176.65	183714	360.435	188.675	281.18	98.18	238.855	34170.1	845.555	11339.3	27612.6	1784.62	43862.6	54234	266719	54980.2	59019.4	243.74	268.135	156786	14178.2	170504
554.468	16.1264	73.358	88.756	0	26.39	7037.47	9683.71	6074.57	19889.6	33355.3	53.0565	49390.1	27515.5	35752.5	41682.9	48935.9	45.654	48584.6	38938.3	38685.5	69471	97932	67608.3	37591.1	66879.6	32319.3	73855.6	63137.6	49407.1	51.588	72.538	48.975	11472.5	12961.4	75819.6	16588.8	5054.36	47514.6	97984.8	38082.2	55461.2	86592.6	102212	74052.5	80.99	23.829	20152.2	6359.67	30509.7
554.473	16.4697	146.146	144.771	0	59.0265	8072.29	16087.9	7940.53	25837.2	44309.4	75.323	48992.9	50895	42586	51893.9	72509.4	151.994	71550.3	44382.4	88727.6	90058.9	81169.6	81078.2	50284	83931.6	32798	99754.6	157372	51375.2	134.673	72.538	207.118	11101.3	11631.9	122706	22450.3	5772.53	57104.5	136917	71851.9	81364.3	79021.4	92541	93822.4	47.409	93.476	18992.7	6785.2	48555.2
277.167	2.69958	5156.11	4880.66	5136.8	6134.4	23901.5	59647.4	53692	37738.3	67260.5	11225.8	269140	564071	72239.2	125528	260822	5071.08	250877	53504.4	285705	345441	338506	261008	78896.5	319568	258820	59296.9	275971	463575	5130.46	4769.44	4738.92	51413.3	103768	350262	118178	273564	439906	16306.3	501741	314245	431396	282244	300700	4770.49	5233.51	495479	181916	421203
915.53	14.8827	543.16	118.965	328.02	246.988	27314.6	13217.7	48799.9	25521.5	48173.6	175.943	62425.8	201044	59804.6	87913	139897	254.321	147366	16208.2	37949.3	235205	169553	141384	11798.2	206047	91067.3	50293.1	36016.1	229720	214.928	301.42	434.739	6140	90859.2	28063.9	16148.2	212081	60188.7	43732.3	155899	183692	236810	197333	248924	604.36	72.2305	128509	70812.7	214443
763.502	12.9209	593.59	44.841	1061.05	214.93	28808.7	18010.9	28981.7	34512	63822.8	46.92	181858	143998	102796	133382	212400	1336.29	200384	128312	246919	234089	240578	258601	54184.8	256810	121795	353383	208005	511401	383.826	47.864	1110.62	15960.8	54604.2	197770	114055	28427.2	130771	465738	293360	223510	988534	245104	263734	233.519	113.002	60303.3	14006.4	33517.4
387.256	2.1549	106.225	68.294	648.671	78.5985	63663.1	6701.57	48629.9	35352.3	66021.3	117.853	802195	9521.43	126500	203312	640245	219.275	633412	2715.42	740132	209056	748388	764442	243890	744343	3774.99	11162.3	227548	315278	117.786	49.047	193.257	2084.38	57054.1	41569.9	70309.1	4192.52	724091	49055.3	826218	523905	58221.4	544082	604612	92.1245	77.779	17116.9	9660.38	2541.34
996.653	20.2776	2202.58	566.305	1383.03	1541.91	13503.4	13935.3	15172.9	11442.1	21663.1	1747.39	44673.2	49432.1	32160.6	40688.2	50713.8	1023.64	45819.8	34593.5	47055.8	50878.7	46553.7	52633.7	16543.3	54223.5	44103.1	55593.1	132223	101257	1046.39	1126.35	1347	2616.1	47992.3	35197.9	41921	162109	38556.8	144345	53379.6	49019.9	159108	45552.6	56362.3	1242	980.46	29745.2	1296.52	15232.1
844.6	18.5626	5034.52	83.07	1087.84	1863.92	55179.5	61087.9	49248.9	87626.2	146724	92.965	38578.6	46069.7	229552	300477	52208.5	971.49	57165.9	204434	64369.7	41104.1	71832.6	66388.4	64224.1	59370	315442	60354.8	1.39642e+06	937587	250.19	1377.48	1130.22	104338	278384	222804	242113	236378	324589	82910.3	43461.2	48120.9	1.57582e+06	417864	51429	339.865	96.985	165242	45857.5	100172
940.631	19.5951	4316.73	3032.82	3214.07	3089.61	19209.9	15690.7	15276.9	23680	37776.7	1612.53	54286.6	79084.6	59217.9	86299.2	51561.7	1707.52	56128.7	88247.5	67376.6	50006.9	61147.2	65425.6	28842.8	61567.9	71129.7	72624.4	134323	161640	2709.79	2924.28	2917.51	14390.4	71504.7	34926.7	75569.1	40113.9	30061.3	90605.6	158179	48899.8	353082	60676.1	63393.3	3525.04	2271.04	37827.3	15173.5	22793.6
779.496	12.3744	206.671	22.308	1016.72	754.311	9524.33	6518.58	10016.5	17075.4	30311.2	876.477	65690.9	42233.9	48113.4	60961.6	88137.2	181.136	85115.3	62746.4	96020.8	90889.5	96287.8	100706	28833.3	109724	39167	228208	41456.2	201536	24.799	1166.64	1793.9	4742.23	12310.2	134622	35304.5	4346.49	39753.5	210943	123440	87688.5	391054	100177	107723	21.613	0	24097.8	3934.1	12752
812.635	19.4585	1568.87	76.955	332.73	179.31	11151.8	12198.9	6748.57	21619.3	34976.5	115.345	111022	142788	52888.1	74966.9	68601.6	225.215	67299.5	40251.6	83244.9	146874	85122.7	86382	21652.1	89491.7	159773	88160.5	352115	176791	186.07	229.325	132.525	5004.47	58785	95660.4	41794.8	15915	98089.1	136248	263501	97034.6	406034	114423	127453	281.725	235.705	151705	11623.6	37983.8
159.073	15.2123	200.47	338.476	314.932	572.368	476.757	492.966	672.48	19839.7	40434.3	369.642	88077.1	152511	70311.8	102030	88649.1	407.304	90292	302.962	117777	213826	110109	129612	664.285	136727	115512	1.18277e+06	158419	123556	316.89	258.904	482.378	309.725	327.247	115269	1755	142495	102611	944.337	122687	143493	57094.1	161342	206404	268.659	472.771	64185.4	74646.3	119292
566.306	5.97618	23.819	85.468	26.33	23.589	17345.3	26132.8	21092.9	23784.7	40609.9	69.185	149791	246930	73807	100704	149708	237.161	150706	18979.2	140032	174779	139561	205256	15875.6	207562	152447	14898	146627	491852	23.1815	72.097	341.498	10515.8	46873.3	37651.4	74336.5	179809	181841	17670.4	397750	158048	584807	132315	217953	23.0675	0	60084	162990	202263
784.562	19.859	171.12	44.46	21.5	22.47	5808.07	16967.8	9267.4	10913.3	16520.8	77.59	39811.3	47123.6	26582.9	36767	45272.3	69.645	44390.6	61406.2	48530.3	54360.3	48932.1	49408.6	9071.51	44333.6	11309.2	30602.6	28462.6	36778.4	82.295	99.96	74.745	22768.9	8168.47	37092.2	17663.9	39709.8	46284.4	14725.2	18703.5	51914.9	48462.4	52070.5	56310.1	121.17	0	4483.57	17992	24821.5
1205.66	15.0093	699.6	437.165	535.335	204.337	985.592	1757.04	4345.58	9456.61	17154.2	1492.66	59024.9	75467.6	27074.5	39347.2	46297.9	922.429	45021	17696.9	52367.1	59261.7	51019.2	51234.9	1245.77	50169.1	56474.7	23762	69387.3	110105	503.714	952.064	894.668	7240.95	1373.04	42415.5	1586.63	43733.9	57672.1	6954.46	68183.9	51990.5	87893.8	57023.3	57198.3	429.591	583.517	40879.2	39125.5	45569.7
866.486	18.3129	205.395	74.745	261.595	123.235	9652.73	18756.5	16278.9	13933.1	23177.3	210.12	73591.5	92240.7	32925.2	42620	55928.5	196.25	55348.6	63257	54672.3	54577.7	56910	53448.8	21389.6	55948.2	48559.6	51068.1	66255.8	105620	74.695	72.435	225.215	25294.2	34727.6	42890.9	45004.7	24245.7	48888.9	70343.6	83241	59720	185238	54551.1	59595.3	57.54	21.46	25961	16363.5	23372.4
745.507	15.1714	102.405	22.852	153.246	78.285	20977.5	24709.6	31053.2	20734.7	33203.2	172.078	77626.9	106997	27359.5	79171.6	140058	22.463	120818	132114	159196	134191	154137	163585	29938.1	167410	73155.1	71517.1	206531	141567	78.1045	292.721	332.846	30217.2	44354.2	83469.4	62142.4	70106	57357.9	150193	76572.6	142801	382925	148433	171256	113.58	23.826	43302.2	23833	27552
926.512	18.3998	502.61	46.71	668.195	796.235	19410	44893.6	52675.7	34732	58605.5	154.05	106933	149308	62028.8	53906.8	113321	495.56	117346	172628	133984	90213.5	159950	135715	46271.5	135797	67386.4	104658	80970.3	116827	199.975	974.88	940.62	50488.2	56208.6	62507.6	101144	100352	47652.8	77358.8	71503	121733	126953	19718.2	138297	105.74	23.47	15579.1	47510.4	60457.4
349.21	9.91458	143.017	532.834	609.242	237.711	18989.6	18049.4	28208	30943.3	57212.5	819.519	66601.8	82220.1	86423.1	79928.1	41948.2	550.514	41569.8	41333.8	151123	153832	159129	34138.9	17597.6	40661.8	81781.1	32573.9	66552.9	202825	667.04	222.575	855.112	46691.5	17477.4	73882.1	29806.6	112543	61344.2	30411.7	88593.3	160280	82263.1	118879	40437.7	259.261	501.057	80176	33545.3	73981.1
698.504	15.2295	49.012	24.7695	0	49.27	19696.8	26556.9	24106.8	21896.4	40983.3	24.696	80453	119517	62266	90890.3	91548.1	96.74	91999.1	137986	111368	163439	114783	114334	33255.5	120826	82541.2	70552.4	230609	139689	24.3675	25.605	154.149	21040.1	45755.5	95779.9	52878.9	48524.4	56820.2	130792	89255.1	124626	406221	146010	165398	23.8525	21.294	54741	20058	24804.8
984.629	18.5624	3939.29	2721.24	3361.68	2486.18	11402	9952.31	6647.7	20551.2	37006.1	1972.97	72722.8	48156.3	42562.7	54834.7	84161.3	2773.02	79476.4	50227	87649.5	79759.5	91929.8	92206.8	19021.2	89250.5	68216.5	117458	165344	175163	2387.84	2876.63	2952.18	5600.9	29165.2	92644.5	58151.4	21418	76691.1	190213	165758	79490.1	278159	92055	89427.1	2963.62	2631.9	37925.6	13188.2	17996.3
874.631	19.7651	6709.58	957.25	1637.16	2143.58	16389	16859.4	21196.8	17539.2	28065.5	279.74	60217.3	72408.9	40221.5	54370.1	74410.1	1611.6	74614	45569.5	77501.7	84076.6	77307.6	90382.3	21735.3	92898.9	72861.6	59031.8	160021	130048	1333.75	3777.27	2671.72	28585.7	50442.8	59700.9	45618.1	54797.9	74192.5	115533	149580	83034	290480	79468.1	101659	1318.6	910.26	54033.4	35986.5	26232.2
634.566	19.8277	65.865	23.46	49.705	21.21	21367	18447.6	22524	20615.3	35899	43.68	57052.8	49189.5	60565.4	82237.5	72963.3	22.95	73192.8	33470.2	77231.2	129364	79578.8	82460.3	36312.3	87212.8	28260.2	66060.5	107650	58143.4	24.24	219.37	74.75	31181.4	14937.4	151455	42337.6	48103.1	33957.5	57315.1	34852.6	101371	89877.7	104858	112777	25.755	0	15842.9	50295.8	56822.8
269.225	10.4201	3610.79	3238.23	3631.45	3257.16	32749.9	46920	77262	37367.6	72881.5	15878.1	245744	400799	63066.1	112373	224810	7300.67	195983	27724.5	372303	413984	269092	303767	42817.2	335722	163218	122176	1.27561e+06	825485	3220.61	4005.08	9017.41	35033.9	74619.9	70385.9	49382.4	97696.2	246293	60129.7	405455	341229	1.01775e+06	374635	485805	3919.54	3048.01	256662	32335.4	321459
533.253	8.81943	167.337	161.764	54.492	46.3875	20665.5	10468.7	33463.7	61031.5	101386	312.911	222472	46984.6	91160.1	112242	91700.9	306.256	245152	166593	162809	272724	122611	119391	101208	167021	78620.1	319886	65959.6	267221	65.9325	202.942	149.912	2458.96	61696.3	387956	53016.6	4998.84	429287	95816.7	223291	119462	497812	169612	243833	239.204	69.6285	47142.6	18329.4	36855.9
375.156	7.50511	346.808	273.98	780.221	426.05	848.925	1126.1	1283.53	4297.9	12093.2	261.766	92280.5	259517	40132.4	78483.1	177054	800.392	175631	962.201	165391	192074	162464	186196	1032.25	203846	116317	30268.2	173169	219910	322.852	425.108	394.377	1111.23	1241.67	74919.6	1936.47	214494	107297	1505.47	176473	139839	334571	154663	189321	232.079	328.117	41995.8	46203.8	301315
696.589	20.0089	2559.4	183.615	787.26	746.29	85029.4	53088.7	105110	48709.3	80690.1	751.495	36606.2	89356	123973	159304	288692	819.635	287675	125719	355800	244054	349658	227565	98028.8	230258	107039	256896	600957	87227.8	288.2	2259.11	491.635	126665	46158.7	296792	116474	95325.4	91695.3	331734	72331.2	273244	53118.8	331384	224109	1657.97	401.76	63389.9	36363.6	95527.8
598.461	16.0264	50.6155	53.497	23.9355	95.778	7510.75	6253.34	5965.51	15288.3	25640.4	135.522	65672.3	34675.4	38144.1	50015.6	101956	99.3665	101368	25164.5	110436	62683.9	108667	107999	34123.9	106941	26263.2	105778	68402.3	36036	176.345	24.381	43.937	6902.82	11080.5	106358	13865.2	5051.05	39796.7	167488	39515.1	82502.7	135802	74942	84029	25.015	25.887	17074.8	2222.14	17662.6
884.535	18.6781	287.26	23.46	723.705	1101.14	15632.7	54340.5	29814	31412.9	52592.8	245.555	78776.2	149941	86554.8	37095.3	123789	666.23	163793	312367	182099	113858	124970	180924	30094.4	172936	40020.8	53459.6	85754.7	64180.3	206.295	1050.44	1296.37	49560.3	31044.8	60481.4	70131.2	105229	89425.4	50182.8	75997.8	104861	86379.6	163555	183365	304.005	104.06	14715.7	38138.9	59880.3
956.597	17.7593	5509.4	1103.22	2051.94	1793.77	7257.52	9261.18	4708.11	13038.1	23457.9	830.82	36640.9	35166.8	35453.3	43954.8	60021.8	2294.3	57767.2	30516.7	63359.5	56182.9	68050.9	60601.2	11120.6	61362.5	42366.3	61809.3	109134	91495.7	2726.24	2098.46	2161.69	7502.64	14928.4	58773	37057.6	13224.2	38537.2	79758	66594.3	58266.2	116490	58922	63177.4	2050.42	1781.17	16403.6	5216.11	8192.02
810.619	19.1806	292.83	46.215	88.95	237.49	8435.98	15121.1	7925.42	13908.4	21134.3	47.465	30734.4	45502.7	34284.9	40842.5	51720.8	28.28	32328.6	33318.1	41398.6	69671.1	41455.2	47485.2	15647.1	46330.5	54989.6	37989.8	106369	69075.3	251.515	142.685	135.85	8626.97	22073.8	34954.9	28354.4	23927.8	48529.8	44447.3	75368.4	51918.6	154843	60057.4	66247.1	122.71	23.23	46153.6	16639.4	28623.6
842.641	19.4182	1303.01	21.96	168.945	384.39	10384.9	7506.69	4316.57	16117.9	24735.7	406.445	88899	80419.6	39874.7	59774.5	33876.2	269.015	60169.6	34129.5	71599.5	40274.5	70489.5	47371.2	12963.5	25904.1	97187.8	80417.4	220541	175683	149.485	276.92	129.055	5867.59	41919.1	81988.8	39008.2	5822.58	95522.5	118979	143749	73203.8	197190	54367	95769.5	95.665	121.97	33492.7	9519.81	10885.8
1240.68	16.0276	448.495	342.647	471.807	620.919	3017.38	1837.1	2271.36	36294.1	42073	1261.82	133793	120306	51105.8	56381.1	61864.1	1589.62	62191.7	1496.95	68870.6	61983.8	45683	69804.6	1422.56	71585.7	121526	2770.53	77974	99884.8	486.642	850.789	1093.6	1043.51	6768.37	85797.3	781.294	53568	134383	3142.18	140536	68295.6	91611.3	50164.5	77768.4	1228.05	385.488	133887	96042	102813
652.571	19.4011	523.93	54.825	317.7	143.655	6551.79	9516.17	7918.66	15088.6	25146	226.215	42524.9	45901.2	40857.6	33835.6	50139.8	123.195	35841.7	21869.3	56810.6	82117.2	54683.1	56092	22630.2	60106.7	24087.4	48885.7	119370	55178.3	24.225	546.025	416.76	18228.6	8496.49	77019.2	15227.6	15551.5	43225.5	64554.1	38644.8	66923.9	64102.5	71542.2	76966.6	263.625	163.52	18416.8	18885.7	31164.9
1036.6	19.6399	2659.33	2171.02	2675.67	2203.42	25235.8	23883.8	29411.1	21102.8	33662	962.36	91379.4	110140	53392.4	64280.8	95400	2532.69	93205.6	67682.9	97225.5	94056	95531.5	92745	25546.2	92190.6	103715	99686	241230	196426	2308.18	2591.88	2603.4	2718.42	112500	69923.8	86257	81107	80472.9	229272	148136	95957.8	254677	86047.2	96205.2	3255.4	2837.16	51560.7	26080.8	25433.5
309.257	12.1081	396.635	128.572	541.495	652.011	30168.1	46340.1	61688.7	30202.4	55046.1	1344.01	43630.3	146737	90225.1	129604	170000	611.466	178034	34835.5	186949	226912	185432	217758	49398.1	51685.8	94461.6	106972	97462.7	390562	385.186	278.312	524.94	19525.7	43193.2	65186.7	22891.4	78596.1	68843.2	48131.7	93307.6	190520	523253	198834	254860	521.654	217.18	30307.4	57901.1	51230.9
774.541	16.8254	29.972	0	22.088	0	246141	280044	659111	29393.9	109941	561.518	34700	39939.7	109414	38967.4	18653	49.22	193265	8145.55	26497.7	20534.1	32171.1	25289.8	420894	24481.2	38966.2	53441.8	192578	48869.3	24.0385	26.13	287.376	563.309	22393.9	31735.6	414575	428265	26405.9	90719.6	53198.3	537461	181033	25508.1	27631.4	65.83	0	24743.8	0	0
783.554	19.1412	132.4	169.13	74.765	172.43	6360.41	24072.2	9974.36	10739.4	18438.3	147.205	57275.9	61667.7	26223.1	38449.7	59094.1	262.38	55564	112648	54217.9	62545.6	55766.2	56170.2	11263.2	57023.8	16338.6	93318.3	35057.5	48413.1	43.605	530.955	145.445	20866.2	9586.63	33644.2	23778	43477.9	60204.5	22871.4	25571.8	65128.1	73153	58599.1	63451.2	74.73	23	8586.21	16764.9	39588.4
704.5	17.852	446.565	25.5	174.975	127.03	21576.3	32254.2	38118.4	31256.3	54230.1	120.915	82743.5	161434	46962.2	62338.3	91569.1	481.485	90834.2	109460	95347.7	79493.5	53699.4	57682.8	42384.2	54352.1	95722.6	60592.4	46271.9	301910	144.14	154.27	281.035	28370.1	88750.9	70660.1	65587.4	55554.9	61364.9	279779	134340	66569.7	817291	67031.6	74229.4	99.57	0	36903.1	21026.9	34882
905.647	19.048	3109.96	1353.09	1159.55	1356.6	9968.65	8254.12	5188.5	10625.5	16938.1	770.4	49134.1	49155.2	25818.3	35306	50497	1040.12	49838.9	35036.1	86696.9	47030.2	82829.5	57808.9	11322.8	60150.3	62210.8	68818	68730.2	149951	1298.89	1080.22	1474	7213.65	33495.1	47467.8	36409.5	5983.48	40884.5	104258	61674.8	49099.9	274909	75679.8	56125.2	883.275	793.06	39818.4	4181.72	9176.11
343.27	2.16305	21.3995	74.763	160.228	121.347	37202.7	3596.06	24641.4	22314.2	42665.7	93.906	335574	6209.62	73968.8	102974	291334	376.288	291606	1144.36	337760	182151	333330	341015	117303	330273	1439.22	6415.77	58187.5	165733	46.998	99.884	193.144	905.518	20527.1	21150.7	37272.2	3025.23	291245	54949.9	357825	248414	35990.7	233246	258578	22.308	0	10259.7	5030.28	1584.29
846.6	18.0613	3062.12	171.895	1313.69	1300.34	28774.3	46022.8	22562.2	32468	52951.5	49.975	68359.7	76777.1	42626.4	62856.9	110926	1340.73	102103	56841.4	130928	102276	114274	127473	36517	130947	88360.1	122567	412625	209423	90.91	2091.58	2372.62	31768.7	72201.2	46086.2	55014.3	79660.9	101746	150159	127164	107828	447274	122952	132343	379.92	78.06	42147.8	23815	25966.8
846.618	18.5187	3538.95	3049.16	2707.53	2710.97	15557	18303.3	13474.3	21448.5	32508	96.99	53935.8	52025.3	31819.2	48512	60070.3	1293.06	59439.3	51977.5	70329.3	89299	71997.2	76028	17791.7	73046.2	56133.3	90975.5	271711	134690	2689.22	3493.72	2059.4	29067.4	49714.5	48445	31406.6	63216.6	56024.9	138190	71039.5	76077.4	211091	73465.9	80926	2511.51	1766.75	37499.2	19606.8	17152.6
636.544	19.034	257.24	24.24	203.09	46.41	4718.59	6013.98	6757.72	17497.9	25536.5	141.835	58897.9	44065.2	34749.5	45322.5	57183	131.36	57378.2	13645.1	63870.6	81484.3	68597.6	68690.6	21300.5	68265	28473.9	80700.1	124092	39887.8	119.63	98.205	185.13	14352.2	12837.3	79000.8	13320.4	11083.7	36908.2	90011.4	26343.3	67477.2	136545	75973.3	82780	225.805	59.16	25440.1	4349.1	14278
689.484	16.81	166.835	71.494	258.614	47.709	9181.09	9400.88	10504.4	18003.9	25801	52.2	64670.9	123272	40051.3	49286.5	50703.5	291.4	49167.1	24342	60085.1	61484	58899.4	55445.7	19318	58134.7	62200.1	40883	52641	259626	193.766	68.461	260.328	7010	38785.3	31194.4	26466.5	8899.45	49204	102915	107016	51285	720776	56596.7	61336.3	57.88	0	20224.4	13041.7	11971.4
904.643	19.1605	6542.71	1879.7	2983.62	3548.04	22237.5	17103.2	9777.89	20984	33368.9	2665.15	79782.7	60504	53608.2	45295.8	172201	3237.46	166302	44092.7	100286	152016	102286	98968.8	23612.2	98404.5	67024.1	118391	244050	241121	2276.02	3351.66	3843.04	12509.8	86346.8	52888.3	45038.4	14401.9	66657.2	331044	103635	165860	461126	88547.3	91573.7	2650.04	2993.66	105900	6562.43	19961.4
904.657	20.5895	4703.67	1481.85	2220.2	2082.86	12664.8	12368.3	8970.28	33039.1	45047.1	1299.04	65068.1	67921	49260.5	54700.9	32978.6	1399.3	46596.1	37176.6	45367.4	41525.9	49610.6	43563.8	31414.4	43166.3	49220.8	42593.6	85094.1	102039	1943.28	2440.7	3309.08	6590.58	43228.3	66991.2	35278.3	9802.41	41609.8	103361	133697	39948.6	170010	36724.1	48326.5	1636.71	1778.77	52393.3	14901.5	13420.5
239.042	14.9077	2534.05	2292.53	2926.39	2044.2	7788.04	10048	12133.6	15499.2	24032.5	3283.17	32769.5	53891.2	44148.6	63583.1	105689	3816.65	65654.3	16736.2	87954.5	74708.3	20706.2	117599	8760.18	122856	66507.3	22485.4	101824	97860.4	2207.85	2329.26	2296.22	16081	15545.6	67172.2	12485.8	102341	73434.4	28020	105047	51929.7	42851.5	96042.4	111766	2651.88	2133.12	127016	67736.8	60369.4
329.209	1.58363	191.397	155.066	142.845	84.9655	9999.11	22184	63216	15156.6	24871.5	208.213	25254.2	43003.6	17101.2	17912.1	43370.7	362.565	41667.5	15875.1	47142.8	53527.4	14240.2	24023.7	22803.8	54023.2	14973.4	564604	2.37669e+06	23874.2	28.364	71.319	98.5815	26387.2	35203.7	31897.3	61517.5	4983.26	15287.6	153644	27228.1	43722.5	31601.2	18581.2	60232.3	150.329	72.5575	81801.8	10228.6	9246.26
739.616	20.8799	3329.51	283.68	643.625	1257.84	31867.8	16791.1	13962.6	94221.1	113907	449.815	80805.9	73009.8	31939.6	46372.6	113253	554.69	101817	47137.6	88670.9	78127.9	95027.6	64368.1	142915	62523.5	43129.6	198231	177381	66475.3	1056.86	2967.48	1892.12	24059.1	94358.6	88409.5	51394.7	12993	44427.8	280602	59678.5	93037.5	131323	58842.6	49581.8	1711.31	229.035	68537.6	9435.69	32041.6
810.575	19.4323	210.075	0	34.68	78.82	1424.33	9580.47	3549.52	3227.63	5361.68	30.3	36340.8	38906	8252.9	15025.6	35660.1	68.41	37817.8	81110.4	48401.3	32970.2	48956.6	33770.1	2821.44	32342.9	31502.9	25205.2	53447.3	12014.4	32.825	158.245	27.315	10467.8	10681.6	32880.8	8716.12	15896.1	38399.1	8337.16	5329.45	39908.8	10958.5	51868.3	31861.4	74.705	77.265	24641.3	3876.31	20126.2
810.577	19.8268	569.54	79.34	42.63	594.235	9686.68	28552.4	12518	22318.1	37964.9	148.76	99894.4	108331	46251.7	66389.1	98582.5	300.55	101601	138503	103475	119293	106648	106481	13396	107028	22820.2	54642.5	54158.3	55898	342.44	1166.52	685.86	39011.1	17211.2	60078.9	33669.3	46949.1	75103.2	37439.6	50776.5	122686	66908.6	107451	124332	375.54	115.855	8802.21	24564.8	42477.1
888.647	19.3723	18498.4	1363.77	5241.37	3112.81	33778.1	22513.7	12990.3	29519.7	47670.3	1791.92	232987	194187	47468.6	53082.8	107382	4220.9	86192	58743.8	95871.3	86429.8	124342	101226	32336.5	115851	122275	99762.1	347263	251270	4597.16	5691.29	5814.45	15764.2	54612.2	104281	45761.6	19700.8	206492	190624	181846	89852.1	894910	115570	99862.4	3838.95	1566.15	76207.5	14173.7	31378.6
888.667	20.1263	21723.8	903.545	4279.8	2758.16	59776.2	15666.3	23102.6	65656.8	107191	1618.42	138394	181124	134502	153534	190541	3901.25	192296	74442.5	190418	216231	193695	178554	44435.7	193136	159182	156897	612622	292995	4014.87	5472.34	6540.21	14871.3	159398	112187	137096	14676.6	101243	516649	356206	202949	813065	181070	195951	4724.55	1078.55	118726	10842.2	25381.4
808.555	19.2192	858.465	275.715	620.97	871.72	20405	54291.3	33271.9	31916	52787.6	190.355	170322	172600	52826.5	70803.3	124994	552.32	126183	301575	144003	149685	144834	149688	32279.2	148686	41253.7	27206.1	62817.9	88374.2	149.695	1808.62	937.02	60007.5	27825.8	74628.4	78134.6	111434	163967	64591.8	43448.8	146089	125238	150847	166749	142.03	47.685	18162	49373.5	92163.3
890.633	19.4678	7416.56	1708.04	3421.2	2679.14	25903.7	15158.7	10467.9	31545.7	45509.8	1128.01	123655	118054	41466.2	58642.3	60120.2	1846.3	65367.7	73076.4	69463.9	39896.2	42667.1	74624.4	28588.4	83581.1	120384	79592.6	264181	239425	1764.82	2880.35	2722.45	9771.11	115951	138190	57506.2	12936.6	106278	217672	196569	65637.5	163377	71522.7	33797	2493.3	1106.94	81309.9	14281.5	22230.9
726.629	20.9674	2016.9	46.43	0	305.965	11373.2	14870.3	7303.86	78361.7	94942.7	190.28	116825	85915.2	115657	129429	166527	277.46	163363	70653.3	162290	178420	159239	158518	75273.9	158327	77246.5	169497	435605	69339.4	146.14	807.725	831.875	18582.2	117988	130448	44091.7	9008.22	63338.2	250179	119711	167390	250349	148215	156760	334.55	0	64520.8	5128.21	29419.4
706.583	19.7941	207.55	0	26.26	0	36732.2	26988	40578.4	18767.5	32595.6	117.885	67016	89066.1	49926	67431.4	109902	24.99	107684	38724	115887	102563	112040	117024	70351.8	119386	28963	106193	175048	89548.5	47.44	153.07	306.37	36481.5	14576.5	86988.3	68971.5	61326.6	32990.9	66311.3	37522.5	104297	115444	105162	112723	93.425	23.715	14836.1	77681.6	84197
781.529	18.3958	243.67	130.025	84.72	243.17	13606.3	40550.1	27749.5	23496.7	40203.5	46.68	94036.9	133173	60222.6	76405.2	111544	491.39	109792	230598	117205	134151	119079	134175	25861.4	139648	29172.4	99449	62617.1	117091	169.825	584.59	247.715	50911.9	21099.4	49113.6	70388.9	154098	80160.5	41056	47640.3	135732	153750	128251	158046	101.76	22.22	8931.08	42405.3	66072
932.67	19.6371	3516.44	1796.98	2709.11	2079.16	9139.63	6505.56	5121.83	7944.44	12059.7	1176.59	69435	44384.3	20617.7	29744.4	47939	1768.84	51728.1	25470.2	53612.3	44895.8	53040.6	51753.1	6838.32	52196	46459.6	58927.3	108585	171092	2115.68	2593.9	1702.58	8275.55	31046.7	46054.9	31332.4	2714.26	58278.8	91893.8	68453.5	43360.6	250008	47994.7	51431.9	2239.95	2094.91	39362.1	3182.05	5806.62
742.6	19.7939	842.39	79.04	278.79	280.285	4122.65	3537.01	123740	9302.58	14072.1	314.775	41400.5	22650.2	18908.8	26466.3	49606.7	336.475	50977.2	12416	48613.7	41043.7	44903.6	48871.3	17426	50234.9	20864.3	39596.7	85345.8	26149.7	72.97	496.825	288.61	10249.3	8754.57	45903.7	7258.58	3309.2	28204.2	62209.6	23158.9	40904.7	59379.1	39513.5	43586.3	487.76	74.945	11658.4	1928.02	8223.85
742.622	20.4973	873.695	116.52	219.64	375.51	7778.75	6055.92	4793.42	20915.5	34352.9	419.025	41568.4	31597.7	41736.4	37445.3	53255.1	105.275	52110.3	19693.8	58514.4	44859	56263.3	50208.2	27445.5	50583.1	34363.9	37678.9	176850	30907.6	196.48	448.57	439.41	13318.2	28311.4	41994.8	13220.9	4898.5	29995	107476	30959.6	51771.4	80906.4	48838.4	49056.9	152.985	28.25	23403.3	2101.33	7903.62
742.622	21.2299	561.69	119.365	178.235	1231.32	13301.4	7419.49	5614.08	29235.5	39936.4	368.865	33818.2	44150.5	57604.7	39088.1	48264.5	480.255	48359.2	20513	36792.8	52705	39166.9	42201.9	35326.2	40520.5	34544.9	45179.4	89650.9	46257.6	209.615	69.39	265.95	2125.81	29841.6	37363.6	19183.7	3593.81	40048.3	44566.9	29889.8	54346	79689.3	41607.4	44288.3	104.25	54.6	32239.9	2436.98	9832.45
996.75	21.0383	8313.22	8383.36	7889.87	8516.35	10576.5	8239.9	23213.3	55289.1	63960.6	8640.97	43823.2	35099.1	66066.1	54008.5	50522.2	9000.84	53762	50882	52195.9	48288.9	51730.6	46829.2	20836.8	46800.5	8406.83	55815.2	28088.5	24601.6	8329.85	7747.91	9278.43	4573.46	14761.9	73990	14179.4	3357.68	37076.3	60139.5	31159	75715.3	60640	48023.9	53099.8	7635.37	8119.91	22593.6	8716.24	10440.1
924.602	19.1275	1270.1	344.495	1053.92	1131.91	24446.1	24911	26438	18854.5	32336.1	179.835	46486.3	69495.6	45937.2	39994.9	80280	567.455	75604.5	57314.2	86541.1	68595.5	86524.5	85790.9	28931.9	77980.6	57746.9	63972.8	151088	98932.1	1067.83	1361.93	928.885	33965.2	38706.3	46069.6	38481.1	62100.7	34042	91111.7	96846.4	74899.9	191912	74761.7	75551.6	594.15	396.35	36640.8	56922.5	31952.7
954.624	19.644	4879.3	1274.76	1620.73	1120.39	53214	25338.8	21862.2	49362.1	82622.8	813.45	75243.7	92390.1	127766	46624.7	70119.8	1285.99	70726.1	138336	222063	71505.5	197792	79689.7	71484.3	83373.3	71863	81276.8	917333	198546	944.965	1961.8	1460.32	16331.4	208685	197690	46026.8	29372.6	50507.2	151360	554713	73521.7	318762	400335	83334.7	1689.33	1212.29	177839	11060.8	33266.7
341.254	2.10603	23.317	0	182.485	26.9505	25664.8	7294.55	20070.6	18361.3	34771	170.862	224221	10762.5	62594.8	42308.5	191055	48.8165	192119	879.768	219542	46901.3	217730	220827	85799.3	220830	908.226	5594.77	88442.2	116470	98.7295	73.276	129.19	1167.72	17812.8	16485.4	26801.6	2482.88	204778	44601.2	258238	167435	24530.5	174652	106845	0	22.22	9374.78	4071.57	2250.05
295.206	3.50098	12525.7	13991.5	14909.7	13472.1	48584.5	51129.7	109097	45824.8	69333	27113	181415	16419.4	106499	100796	53961.9	10067.1	154607	99303.8	200513	213211	203475	105333	57042.5	61132.9	77290.7	486697	752375	35223.6	11129	12043.5	11452.7	138912	55542.8	87367.5	104892	137395	107959	50553.8	86319.8	39630.9	43823.5	200768	253241	12223.5	11362.6	61392.5	67800.9	27925.4
1038.63	19.6496	3104.66	1933.48	1723.99	1744.8	16429.7	12669.4	7061.04	15925	27191.4	2345.62	42461.7	46485.7	41927.9	51403.2	72377.7	2368.28	43777.4	61101.4	25852.5	42202.9	46566	72830.6	16921.1	72380.8	61302.8	47507.9	129341	132099	2561.21	2993.1	1931.99	5297.57	76243.2	56154.9	54365.2	8375.8	42656.7	92824.6	73914.8	43693.8	193104	40206.1	75852.6	2118.06	2113.14	41681.8	5964.96	7466.61
359.207	1.66454	1101.79	1114.37	832.17	951.017	8652.8	11945.8	21769.3	4246.54	7246.7	1358.68	43074.8	7728.46	12987.1	18314.3	21367.2	796.832	46939.4	7949.58	45307.2	36823.1	45439.3	47364.3	19009.1	47623.6	5766.36	22377	42752.2	21218.9	1194.59	1167.4	1142.86	3659.72	24000.4	5953.79	21608.2	5694.22	40864.1	26364.2	41668.1	40168.9	5704.37	37639.1	40776.1	776.288	822.627	7317.06	3904.07	14566.9
581.298	12.047	68.723	81.0555	43.946	0	1171.26	2198.53	884.445	9445.74	19880.9	76.759	46481.3	83931	32302.9	44196.7	67649.6	22.428	64545.9	116.683	72364.7	37110.8	68275.9	81250.4	1309.91	81837.8	94001.9	350.056	128403	205269	43.8145	23.808	48.063	241.57	1120.1	83704.1	3610.69	92893.2	56433.7	936.268	74499.5	70241.6	77800.5	72260.5	85672	22.972	0	95664.5	43175.6	119742
1515.84	19.3693	144.41	407.88	337.135	271.625	320.75	116.935	410.805	4177.05	7411.95	291.085	35219.8	54651.4	13071.8	17958.6	24505.9	514.26	24745.5	529.785	27511.9	29442.4	27135.8	28196.4	93.64	26690	124875	237.905	5190.83	83051.6	174.625	487.27	227.04	24.22	273.64	15282	492.47	5067.33	12225.4	1999.71	20386.3	28072.4	90598.9	28989	31535.8	460.045	298.02	51790.5	7097.65	52579.8
760.498	14.8591	134.13	0	227.06	148.256	25215.9	17903.4	14072	22791.5	42333.7	135.091	126075	151676	62835.8	90075.6	212868	247.671	205276	110051	238311	154884	229698	237882	25821.6	231061	97948.8	202226	392566	364773	226.009	245.308	128.933	13408.8	97255.9	134597	82063.6	32675.5	104212	368083	161263	187966	811404	190275	201667	46.4315	0	57826.2	7511.92	26937.3
711.394	8.35367	0	0	54.954	45.019	1944.98	681.595	3642.91	16336.4	33003.4	0	157043	28217.9	63340.3	93561.9	136720	21.973	117511	655.833	95288.4	194868	115841	149703	540.722	137388	179430	1411.57	158833	283601	0	0	0	724.184	7784.08	164920	1769.09	103864	117719	5487.14	10464.7	119453	277625	128162	162210	22.348	0	287706	64778.6	208623
568.451	13.8568	22.392	21.462	43.6355	99.6765	8204.37	19808.3	9440.77	22740.2	41136.3	95.9525	68483.4	27156.6	64372	83931.9	116710	46.6155	114407	27856.1	133306	148768	135315	144386	61961.2	151477	23965.5	169275	48087.6	172014	68.4845	94.8685	21.801	10597.1	5682.45	194988	35179	1970.66	78532.8	194942	35177.1	137463	429329	144424	162087	120.02	22.242	19102.3	1803.98	18436.7
784.64	20.6831	2483.14	734.385	998.655	762.01	4598.61	5515.63	11505.5	18633.9	25992.7	769.15	41538.4	13407.7	27968.3	32710.6	42012.8	668.85	47325.5	16812.2	49784.9	45982.4	52453.6	46509.6	21484	47147.7	19310.4	41757.6	54582.4	19506.1	673.965	2086.46	1805.24	17138.6	15549.7	42620.9	9982.22	4113.57	38168	80302.4	25085.9	50037.7	48071.3	43941.6	45525.5	1911.22	412.65	13400.7	1908.54	5367.02
443.108	1.38756	117.34	23.829	88.9385	109.686	7031.42	8377.03	11944.8	5972.12	15234	154.88	76249.4	86062.9	17624.8	22125.1	23307	101.487	23307.9	4589.51	28364.7	27694.1	29493.4	26181.1	23945.3	25972.4	51287	66010.3	31583.5	30173.4	48.3	148.385	157.008	874.966	21595.5	150810	52914.2	1255.2	105637	195158	92113.3	26783.6	41497.7	31817.3	27978.3	23.7015	152.398	18072.1	1587.35	16456.2
394.266	1.76895	77.2845	0	27.088	55.4305	480.58	1491.02	34142.4	7735.07	16891.9	56.2445	246046	4649.45	40131	24042.8	226877	74.576	129031	112241	248021	142202	21907.7	42329.3	112273	98016.4	393603	261779	2695.48	3683.76	22.484	0	58.789	64342.9	469307	321360	21740.5	1329.22	308477	46773.2	13777.4	91178.5	5774.49	169954	180395	23.299	24.962	84037.9	170397	706.571
371.3	3.05648	56.999	0	51.7075	0	19944.3	1732.04	13844.8	13106.6	24908.2	176.041	188323	2245.71	39479.1	59186.1	148605	21.801	143845	1257.47	172411	98778.1	89990.9	182351	63897.9	174248	270.721	5169.06	65188.2	84440.8	49.6455	93.384	47.464	400.037	10646.9	12056.3	19758.6	853.774	161762	31326.2	189525	31616.4	16899.9	53104.5	44581.8	21.6505	0	6078.71	2049.23	600.387
848.513	18.2609	337.99	63.75	440.56	290.84	21435.3	42589.5	47379.4	26864.8	44875.5	257.13	60230.4	99667.5	66478.3	86102.8	91859.2	473.78	72731.3	177654	99410.9	103280	107120	112876	42219.6	96516.7	37091.9	63149.8	65898.9	53100.5	148.185	359.8	378.915	68398.2	31383.8	48903.4	56745.5	158217	67192.9	37405.1	63909.6	103598	37484	95747	133748	205.765	24.48	11366.7	64118.1	76179.4
700.553	19.6855	765.76	181.575	139.9	484.55	8832.75	7466.07	6876.08	30129.5	35436.8	162.88	38415.4	32275.2	30809.8	39870.7	36780.8	119.425	35486.2	17333.8	36121.8	37479.8	36419.5	36927	33363.7	35429.6	26692.5	41704.9	47594.2	28287.7	359.59	317.275	794.435	7016.3	17202.9	47877.8	13782.2	8567.51	34382.6	56854	26749.5	34824	38119.3	38701.3	40380.7	226.915	22.73	19150.7	8681.2	11398.6
527.408	19.0995	2784.61	3802.03	3021.48	2858.46	8152.4	17954	30712.9	24152.9	29237.5	3840.13	76037.2	55690.5	33932.9	37073.5	47424.7	2799.61	45814.2	3651.18	47988.4	54875.6	47681.4	47392.6	7049.47	44558.2	84624.3	8206.81	49139.4	77987.3	2898.62	1975.52	2948.58	2113.26	68296	71861.2	3069.18	54303.1	98455.9	10306.4	86982.8	48892.3	73727.9	45341.7	47583.6	2485.88	2655.84	144910	87978.7	57367.5
862.602	17.892	5841.7	2002.94	3843.21	3044.2	12549.9	16600.4	8939.17	14412	25588.4	371.78	57188.2	50020.1	37914.3	50229.9	68634.8	1452.34	69383.5	42986.7	83089.1	63404.5	79147.8	89007.9	21295.8	75390.1	58361.7	93459.8	165352	163757	2106.35	2894.48	2607.37	8239.35	41087.2	74915.8	46381.6	12545.7	55704.6	141595	84934	66166	235525	70409.1	85082.2	2372.67	1489.12	27256.1	7933.01	13889.9
862.594	19.0028	5965.55	433.605	3194.77	1194.57	14437.3	11295.1	8280.18	17839.6	28842	156.86	42674.8	61758.8	40139.9	41071.8	50759.2	487.555	45460.2	42868.7	51966.7	54769.2	56197.7	52830.1	15474.5	51619.6	54634.7	55879	123021	85639.5	987.03	2375.47	1441.3	11644.8	50168.5	35724	47104.4	26483.1	42910.5	82660.1	62643.4	51524.3	112133	57835.3	60956.2	1043.52	544.63	38678.1	8042.53	13662.7
792.537	18.2675	1743.63	296.505	2259.98	2319.74	44518.3	82997.7	86956.1	65623.9	116509	677.25	138144	64422.9	34637.2	17990.7	187596	1488.85	177911	247951	231657	314431	232546	223958	90332.9	230100	72854.5	90455.1	157211	332888	300.855	3482.11	3512.91	88601.3	93673.8	94981	54951.6	30621.9	83761.9	67033.4	109530	225186	666799	231198	287119	249.215	102.525	33078.6	76190.2	109157
522.45	15.9869	0	24.144	0	22.463	13055.2	13732.4	15888.1	36186.4	57422.5	25.2	60909.6	30376.6	83001.4	105704	127234	24.336	120348	24036.4	139234	175100	145360	141211	31310.8	152107	23084.1	72032.7	60750.1	74675	0	22.8375	0	9034.6	15535.6	96497.9	22440.5	11373.5	24162.7	89464.7	28024.2	140007	108404	157559	171558	0	0	13865.7	14191.2	20663.7
585.284	15.2917	151.195	123.554	103.905	22.428	622.178	3597.54	2464.81	28435.2	56773.5	251.311	211059	327018	100435	145441	295190	43.814	278832	1347.66	342564	285759	331460	357854	2944.47	365266	242438	3.2838e+06	345876	243033	121.2	252.754	69.0595	1062.09	2144.61	239259	6641.91	306403	195320	3432.95	250556	270051	143239	300580	352687	202.886	95.2765	213967	135969	239712
159.073	12.4604	243.594	236.679	280.454	351.291	551.292	927.198	1421.47	15971.9	50447.7	601.838	366295	473577	126571	195080	193259	167.232	197467	547.442	231106	394836	231855	260476	1177.14	275972	451502	27849.5	417085	190277	330.537	249.199	251.04	488.907	577.067	328263	1435.82	405413	397864	1598.25	454775	288026	443543	306991	375930	253.289	270.921	476690	395766	451503
587.284	15.2794	151.297	22.484	105.78	77.982	197.462	864.736	1207.76	8003.51	16535.5	119.88	52040.7	83650.8	26870.3	42017.1	75453.3	52.5965	72495.8	766.088	85032.8	75424.6	82125.3	89218.5	618.894	94420.1	58552.2	797492	85051.7	62896.3	66.731	25.658	76.6255	341.141	1501.36	59693.6	2567.36	80529.9	49262.5	2492.96	60850.2	71765.8	53502.1	78135.3	89456.3	23.641	117.977	99706.7	34664.6	58277.7
292.988	1.34844	97.247	113.614	153.532	86.621	316.012	284.5	596.783	1304.77	1886.15	196.894	17875.3	4179.01	1636.37	1728.98	9104.46	81.7945	8461.58	574.329	1058.68	10522.2	973.036	1079.07	317.256	997.681	709.564	388.815	914.756	740.017	94.3	62.5785	22.657	506.228	321.944	2315.99	692.274	396.848	135.711	838.607	1712.35	7159.6	566.334	1078.23	945.495	64.248	174.879	491.961	4163.08	738.095
928.527	14.59	226.421	48.558	204.541	167.375	7887.52	34478.7	15959.2	15158.9	28997.9	0	75378.8	69843.9	48320.5	62328.5	55841.7	94.2075	55141.4	322524	66336	107453	67472.3	72252.5	5495.62	72138.3	17765	68936.8	29908.4	41948.7	193.611	328.802	22.308	30720.3	9919.65	32715.3	27764.7	34768.7	39507.4	22669	14422.3	79831	49100.3	90365.7	105536	146.983	68.208	4530.48	12378.6	27794.3
566.113	1.34625	25.9335	0	25.35	23.115	2050.31	2264.03	3639.45	2596.23	5812.94	0	19327.7	20476.4	6662.96	7179.06	5020.2	46.932	4511.01	2351.5	11603	4329.53	10519.5	60991.7	5937.45	55880.8	13292.1	25279.4	5573.08	9129.87	26.364	0	75.057	279.9	5130.62	25826	10258.5	1129.24	22675.8	36919.8	26865.9	5699.31	11703.1	11464.9	61259.2	24.2895	22.545	4743.24	1188.02	3647.28
381.207	1.48526	50.666	48.275	21.973	71.9335	4054.53	6446.16	31460.4	2781.85	3435.88	23.641	147071	15853.9	6132.28	6612.75	4064.39	29.913	3893.22	212386	44764.5	3850.64	43882	33196.2	6530.06	29590.3	235740	13788.6	15648.1	12899.8	0	26.364	71.026	22848.5	419354	1410.4	12776.7	2867.61	17051	13935.3	60397.9	3734.1	23079.5	47830.4	24513.2	24.85	82.682	232910	242646	4132.56
942.611	19.134	5325.39	1060.81	2305.29	2177.55	38831.5	42866.9	30891.9	38614.3	68628.4	710.08	88772.8	88306.7	50107	60275.6	101388	1672.96	97243.6	49881	98151.1	94297.9	99486.3	95523.6	46114.5	112142	71000	110043	430811	129262	1933.58	2627.76	2263.99	35141.7	65121.2	69780.2	67607.8	94549.1	85087.6	230347	124920	103486	353010	105172	107620	1410.21	1539.08	35871.4	26607.2	34448.8
988.549	11.794	568.699	546.82	653.726	1600.81	2192	71.965	2620.05	15456.3	26388.9	23.272	86119.9	151123	40890	52453.3	80045.8	593.98	71932.8	334.416	62008.8	71984.3	63114	87423.7	588.775	29153.4	61472.6	1341.77	72535.9	175987	1465.83	1238.75	253.077	316.971	8896.96	114199	227.543	85665.8	39683.9	3775.88	104636	41220.7	54823.5	64657.8	39928	793.801	838.275	144098	39378.2	116037
598.46	14.5578	0	49.425	0	23.8525	4742.97	3745.02	4319.62	10995.5	16792	0	58619.8	19346.4	29619.3	39998.3	76594.8	0	75620.6	38424.8	82218.8	63685.8	85881.4	88229.2	30888.9	86052.3	21245.1	109240	53817.5	129023	22.286	22.242	49.7015	5215.75	7063.78	114705	14919.5	4870.9	37303.5	129593	37733.6	70690.4	207442	71287.5	76609.2	0	27.532	12993.2	2829.39	15615.1
691.346	6.82206	26.182	0	25.1	22.33	60197	1191.35	54806.3	16095.5	28572	157.139	102098	129571	50450	64843.1	66420	53.968	66865.7	253.927	79244.5	92634	67609.2	79435	1306.7	69033.9	134982	25074.9	174617	31212.1	0	23.849	45.4165	1334.95	193356	74626	1242.75	66583.2	103629	89528.1	22375.2	72631	134469	69163.7	93106.5	0	71.046	231999	66542.8	313575
610.516	18.1332	7869.2	2862.93	4443.46	3335.44	21561.3	23140.8	28976.9	32091.5	49553.2	5077.31	63702.7	64829.9	46827.5	64590	132829	3788.91	132915	63988	152353	104513	149924	148348	35813.7	150526	33169.6	975079	115261	95582.9	3682.99	8225.96	5614.27	94215.1	69152.8	72796.7	32257	21243.8	549578	77111.2	48319.3	119306	203130	129784	136725	6641.92	2880.28	63751.1	63157.6	28801.3
782.442	16.338	68.295	0	170.898	43.276	15799.7	20194.5	27334	18056.9	27009.7	114.413	52804.3	68479.7	39517.5	47411.3	54997.8	224.511	55742.9	61136.4	53849.6	60009	56726.9	58076.2	31239.8	58572.4	39602.7	52552.7	61867.8	102578	30.149	166.564	294.008	17876.5	36339.7	31273.9	34012.6	51638.2	51514.9	79021.6	58572.9	57930.7	54432.1	56687.6	67768.9	120.248	25.375	25132.3	48059.7	52376.7
802.579	17.831	187.85	21.93	70.975	114.315	15726.6	10458.9	4211.96	16996.7	33936.4	53.295	76030.8	104536	40634.5	57292.3	89537.6	58.09	87858.7	33240.2	97511.2	97341.5	98713.7	97932.1	27566.1	100372	89492.4	149738	415028	146753	22.44	95.48	158.205	685.745	51831.3	65489.2	42717.9	482.27	67904.6	197039	170934	87618.5	462296	97630.2	101791	71.72	24.48	56222.9	2447.78	17089.1
840.546	18.2186	663.515	148.44	1115.17	1203.15	30192	101995	63941.4	63273.3	108613	423.975	97919.9	223270	144478	153263	264843	876.77	261258	449640	323444	291176	305188	325635	53577	322027	44171.6	154171	62853.9	154244	382.295	2187.84	2049.76	124601	34963	86569.4	75791.6	278131	107142	85568	61185	302642	207744	302758	349412	318.675	75.225	17879.5	95016.1	120163
1082.62	17.0535	1722.46	1616.98	2211.87	1690.99	6011.54	30646.8	10517.2	13801.1	21879.2	1111.4	50859.6	38494	31097.4	36996.8	39199	1821.73	39122.2	195985	39808.9	37315.1	39403.6	40654.1	4292.07	38875.7	7808.17	44234.3	14404.5	18443.1	1499.9	2311.23	1720.17	27152.8	8659.74	23846.8	21594.5	14210	33098	19991.8	5521.5	40232.2	14677.4	38822.6	42441.5	2042.36	1811.35	226.06	6247.74	14163.8
822.513	18.4337	1069.84	190.72	496.445	634.505	28443	60665.8	55792	45335.7	75545.4	72.695	83190.8	180833	59367.8	126986	161033	648.635	145723	249780	183086	195226	183689	108652	58092.9	180344	81316.5	166200	138484	258116	194.385	812.855	1363.05	76484.6	71377.4	93529	101491	119440	108355	62817	79705.4	198243	227544	169055	176387	193.715	49.47	24278.9	73242.3	83899.6
388.259	2.19823	25.375	25.853	0	27.1115	14997.2	1837.62	13014.4	7742.58	16505.4	123.112	182402	1814.57	30480	49978.1	75267.2	70.1475	139059	671.808	163177	63416	169093	169670	57929.8	163915	685.182	3815.72	54802.3	70852	21.294	69.4645	47.0955	328.393	14171.5	9618.78	18675.3	572.523	167548	28513	103846	63047	15300.3	120542	138425	0	0	4071.41	2098.7	363.727
491.317	14.7436	28.16	25.2	45.836	96.769	685.88	1082.97	1927.16	13412.1	19996.7	21.42	128576	122690	26708.7	29177.4	48048.1	129.728	27476.5	4048.51	54059.9	30802.2	22660.6	56082.1	1420.49	53363.2	36241.8	17699.3	8512.57	88118.3	23.992	103.883	46.602	5431.03	5338.49	27021	2295.24	63974.2	102810	3166.82	77390.4	40249	27650.6	39421.6	46853.4	196.302	79.5725	14919.7	97645.4	94608.5
784.489	17.799	130.82	24.225	25.97	80.77	7973.01	13644.1	10099.5	17477.5	24325.4	49.965	54066.2	96956	34055.3	44177.4	56711.3	284.725	43994.2	24506.1	47745.3	48747.8	60002.8	41609.2	16989.6	45168.4	46425.8	57433.1	60714.5	169578	119.095	102.26	458.42	8627.71	26040.7	28494	29854	14300.9	43004.5	69283.2	92614.5	46286	514657	52611.9	49940.4	0	0	22651.9	8036.18	13879.8
1050.67	20.451	2214.26	1518.61	2298.44	2043.18	9797	5212.93	4956.84	18904	29760.1	3548.1	35224.2	38427.3	43146.9	54121.8	28529.9	3342.74	33141.1	33975.1	35107.3	81006.7	35190.6	32985	16868.9	36464.3	32182	43525.6	109040	62358.9	1534.23	2100.65	2276.71	4548.16	34241.9	41206.8	32350.3	2692.46	42411.6	87741.9	98883.5	91717.6	154044	33008.6	50250.7	2414.45	1890.64	34132.5	3549.2	9727.22
917.675	20.0622	4065.45	801.145	1337.18	1003.13	18672.9	6420.58	5757.65	26431.3	48067.9	1481.2	43104.5	64476.7	42237.6	52542.7	40780.7	1987.23	47657.2	28066.3	38535.2	38966.9	47471.7	54271.4	21345	50501.5	51679.9	40952.1	96486.4	105189	1251.58	1436.56	2512.4	9042.35	22110	31184.4	46708.4	3817.66	44704.5	171337	68285.8	45938.1	171776	47541.5	53992	1635.57	1411.08	44390	2000.75	5700.56
868.577	19.5824	345.625	176.065	170.125	361.93	11015.6	36847	14097.8	37217.5	61899.3	273.87	50947.4	145367	78383.9	94817.8	21256.4	295.26	95078.9	199091	110039	80629.3	114678	121047	11093.6	101891	24469.5	65837.4	45312.8	95854.8	183.095	1021.79	774.16	68191.2	19147.7	64004.9	39616.6	81727	49282.6	26945.1	30443.5	88175.1	106256	96101.7	163470	96.18	128.56	7999.87	34238.5	57918.6
1048.69	19.6394	2457.32	1698.48	2245.76	1511.52	7076.92	5241.5	5892.33	14366.3	23732.7	2335.29	44184.2	74478.9	37423.8	48016.5	59256	2380	62560.6	27160.6	76585.8	68457.7	78961.2	36445.1	6756.16	67571.2	43766	54882.8	59157.2	48065.2	2093.23	2122.26	2659.99	5401.05	24513.1	41043.7	25493	6184.34	39555.3	86261	53262.9	70025	75658.2	81349.4	73688.1	1920.82	2047.89	37861.2	5420.37	10321.9
653.358	6.5674	26.871	44.048	74.9495	45.546	102048	4929.47	115718	75511.4	130501	143.643	255810	185296	109067	35716.1	46662.6	23.0705	173136	29554.7	154426	50577.1	28795.2	32959	5423.65	137946	364142	124810	526592	383477	122.121	25.6025	119.841	25031.7	298952	452005	4159.95	128668	276687	92863.1	393914	71619.5	219362	118642	141559	115.344	170.01	721590	179664	337203
716.505	17.9277	229.005	336.855	401.76	256.53	17993	22682	36647.1	40951.4	62496	207.695	169480	332026	73041.5	103390	157073	981.275	154801	74718.3	179094	194403	182863	174255	49263	185706	120345	118364	176276	663937	203.335	250.515	708.975	25192.6	69204	69118.8	70729.6	51723.6	90527.3	237801	294647	175162	2.41001e+06	179142	194441	426.215	0	52724.6	18196.4	32419.4
379.254	13.8746	418.029	0	103.684	126.629	8200.67	14064.8	15758.8	9136.97	16760.7	158.781	66502.3	75684.4	25317.1	36384	57610.4	171.481	57316.1	4020.18	67770.5	65426.2	48264.4	33016.1	9955.17	70029	64976.9	26789.9	210830	105308	180.394	74.209	305.975	5231.3	31434.6	42523.3	23870.7	36268.6	65004.3	29391	90542.4	62421.7	55039.8	64638.5	82005	52.866	52.176	73834	42198.8	57254.2
797.492	17.8132	281.635	100.23	25.75	53.505	11231.9	25419.2	21554.1	17751.8	27185	68.67	46491.7	70232	39727.7	54457.1	30749.6	313.325	37798.6	119383	108886	42367.9	110387	46635.4	27446.4	47429.3	34550.3	75805.7	136536	111131	24	272.585	32.13	23024.1	43015.2	54483	55968.9	38118.3	48610.6	73192.6	85975.1	36172.8	243934	109612	50047.1	148.095	28.05	27633.9	13874.1	23832.8
1171.66	15.6506	1140.32	511.246	836.925	1177.49	1327.06	982.147	2134.39	16612.7	22874.3	1809.27	132888	131232	33196.3	44307	62687	1355.42	58464.5	12964.5	54372.5	72455.3	55081.5	85365.5	450.064	89049.7	123181	11290.2	66533.1	143658	1398.24	1830.72	1290.99	9414.06	2672.24	69723.1	728.798	52520.6	151028	2830.01	142677	65528.6	131964	85165.7	93181.4	1871.5	1195.59	157882	70555.9	93806.4
461.277	12.623	46.4025	0	25.156	101.814	496.4	1144.22	2154.63	29271.4	47037.6	74.696	161118	152677	72915.1	98909.1	138963	259.722	141507	2567.43	149673	165482	149227	155804	877.779	157602	179975	8508.62	93758.6	221252	46.162	22.5035	49.7495	1235.25	4957.23	178043	2489.39	108104	227785	3156.13	207698	141387	186234	149197	161476	94.623	24.8445	269684	115982	148775
944.628	17.9884	3606.15	1254.69	1836.6	2034.29	7385.28	34134	10829.1	14530.4	24313.9	869.375	44752.5	35782.5	39713.1	37917.6	64104	2126.49	64257.4	152889	75439.6	60334.6	37616.3	40060.1	12469.8	44192.1	29240.8	28229.8	75687	64528.6	1690.54	1921.01	2430.57	19483.6	13332	42173.9	38972.5	29890	38365.4	27890.8	32883.5	38485.2	94628.4	51692.8	56978.1	1576.75	1039.45	10116	6204.35	18011.4
282.943	1.46855	717.689	358.874	412.377	877.9	2424.35	4620.62	1613.3	8668.18	12175.8	559.95	13975.8	7529.41	17919.4	21820.1	25495.2	605.722	26505.9	3486.08	18741.2	31748.7	19020.4	21167.4	7438	19840.3	7510.16	4826.17	2525.44	2076.47	262.233	898.383	494.926	1303.28	5448.06	6966.11	23237.1	8924.03	30153	14918.4	4318.53	27735.9	2683.64	20357.3	22679.4	1012.39	942.769	5341.34	1601.24	9519.75
987.545	11.7133	92.28	196.153	229.796	64.818	4210.89	319.425	4163.82	24571.9	40113.9	0	89333.3	232188	65101.8	51753.8	120512	25.365	117173	283.598	59618	147478	69085.7	36922.4	438.076	76809.9	126321	2402.36	108511	276148	152.342	45.0535	22.0275	182.698	15391.6	174824	289.358	131516	90356.6	6546.53	145946	124380	99934.3	81876.4	33259.3	54.462	0	172400	55351.2	177395
147.049	1.5227	282.19	159.725	211.63	22.308	2755.94	3074.48	4922.72	9625.54	21078.8	466.708	42459.2	12392.8	22192.6	52022	106311	288.105	43908.8	1221.03	137943	77970.2	138649	121257	2461.84	78394.3	6765.01	2093.27	5715.67	24228.5	170.165	156.698	382.87	2254.29	13255.6	1583.22	5913.53	1883.56	1820.51	8905.89	20630	93435.1	18965.8	110569	97585.2	139.859	95.581	9853.75	5797.33	5658.55
756.633	21.3448	420.21	73.975	544.08	442.61	5053.63	4105.36	5646.88	28022.4	33627.6	290.08	31863.1	31511.9	41700.2	51169.8	65736.4	455.925	64905.3	14761	31800.3	73053.6	32740.9	32421	42558.7	31432.1	16163.9	66932.9	44595.8	46783.7	505.18	218.34	581.555	6193.89	11437	45790.3	12087.4	1238.89	32659.7	53770.6	31853.4	67714.3	93077.3	33113.8	32163.7	343.635	128.045	15032.6	1312.57	11366.7
892.623	19.576	3594.56	1053.98	1348	1141.17	20904.5	14195.8	9043.92	23339.9	34150.7	905.13	71046.9	68677.7	49233.5	59980.8	36543.5	803.14	56114	48143.1	46067.9	64371.4	43916.4	63350.1	18231.5	61035.9	80900.7	64497.9	185397	118540	1092.95	1601.51	884.065	4377.13	93889.7	54679.3	59848.8	26310.6	62513.2	105591	111725	61115.1	169397	72376.2	76434.6	837.845	684.47	52161.3	11600.9	17507.8
888.617	17.7792	10408.4	827.35	5492.74	3749.41	15731.2	17118.6	9536.01	22038.4	39646.7	1600.85	79071.7	70665.4	57265.2	75682.1	151026	4538.46	146398	52051.5	163517	122273	158117	160246	23319.3	154181	73042.6	144816	250602	241287	3759.52	3937.4	5987.41	9536.99	26218.9	104908	70490.7	9682.62	70760.5	169048	148413	137222	379713	143726	146031	4056.2	916.64	27297	6226.44	12380.2
798.504	18.3413	891.595	174.365	337.26	256.2	21597.3	42254.5	37095.2	29831.2	51038.1	172.72	148307	203438	66646.2	85357.6	123458	503.925	131663	187759	171786	144356	179295	138843	47135.9	140026	101169	102855	35592.8	291395	155.28	463.215	366.04	34324.3	67966.1	83766.1	64024.6	69267	105074	160633	191719	138099	662685	175149	156960	299.89	75.73	44775.3	36760.9	59507.6
369.284	3.07882	24.598	0	23.6005	0	11919.5	2115.34	9548.05	9420.7	17166.3	47.185	73914.6	2096.34	27529.8	41935.4	49978	112.016	85523.5	2914.95	43660.5	70518.5	104472	65222.1	38963.7	38350.8	321.459	3028.63	44228.3	54622	75.026	46.9025	0	474.977	8191.82	8360.71	14349.1	842.748	67948.8	21319	68079.2	69424.9	10853.5	89288.1	25963.8	21.801	0	3799.52	1645.61	604.698
888.655	19.7879	30696.1	1597.03	7225.9	4529.71	84604.9	33643	30731.8	89430.7	144124	2525.61	226074	191101	48612.1	47759.8	88725.5	6006.84	107937	77272.4	190418	103533	193695	103778	65148.9	115851	160988	87163.9	612622	761705	6604.6	8319.58	9428.1	25722.9	159221	110973	40522.3	27737	208308	168956	704267	77323	1.69512e+06	185482	99862.4	6399.27	2007.19	123504	19693.1	49858.6
311.272	12.4061	342.897	1227.17	485.699	578.265	13478.3	32453.7	36921.7	9251.81	18096.7	1771.51	91116.2	147614	34585.5	49806.8	83683.2	705	76765.5	3761.21	106318	102803	104552	103131	24247.7	101374	111943	8036.92	359114	166692	263.067	833.176	1351.63	2971.73	35256.5	71763	57724.1	49293.5	137996	57443.8	155169	79287.4	156213	105272	115716	529.226	506.591	94833.7	45556.8	82359.5
580.295	12.0894	91.179	23.515	21.801	91.102	2798.51	5716.63	1991.29	25824.4	49842.3	243.959	308656	387871	83650	109711	173837	70.217	169420	299.677	96424.3	214633	98861.8	219119	3378.95	61172.3	140368	640.628	352353	545254	50.196	44.75	77.6885	687.885	3713.34	226520	7532.32	228938	300132	4211.69	216663	181513	403653	130422	222179	79.004	21.844	222476	249757	307978
505.297	14.4053	134.427	25.6375	74.826	0	91.872	216.854	487.204	11384.1	19978.5	72.7145	229697	164648	32361	40113.2	47838.2	52.214	47138.9	884.522	57018	52375.1	56453.5	57314.7	293.687	56880.3	58909.4	613.409	29617.6	143483	93.9155	70.5675	23.3895	111.508	1001.74	46415.4	588.445	61221.6	219691	1522.65	147204	48346.9	51351.9	54329.1	60348.4	80.081	50.503	94995.3	157031	105264
1043.52	14.5191	44.064	151.805	49.029	145.234	10888.4	53936	25745.1	13584.2	25706.8	195.142	104352	88786.4	43884.2	57682.1	94317.8	0	91549.9	386672	106842	87108.5	101024	107623	7779.82	105716	13304.3	94758.1	34921.4	46509.6	47.1765	245.226	22.308	36695.2	10881.2	36259.9	38238.6	44952.8	49823	27782.4	14143	95846.3	41610.3	95104.8	106966	0	133.458	1072.95	14296.2	25074.2
910.663	19.5543	4669.15	5039.46	4821.84	4441.88	7635.03	4942.63	5151.06	15562.9	24184.7	1544.23	43695.9	55544.4	37723.4	53544	84435.6	3453.35	77068.5	19682.8	86337.4	85646.8	88513.3	64623.8	9281.69	67349.5	38393.8	57366.6	37304.7	42068.3	4192.02	5527.77	3786.91	2690.69	29473.4	41634.2	18615.5	2522.74	45488	51981.3	54263.3	77313.9	50332.1	69193.2	91434.4	5030.02	4665.38	26827.7	3111.33	10417.2
826.649	19.7675	1174.35	178.97	500.945	168.36	4052.8	2699.01	2714.77	7091.11	13380.5	113.845	34199.4	45509.5	22926.5	34694.4	28914.3	159.05	28790.8	12655.9	31134	52651.4	31387.8	31971.7	6146.43	32971.3	42591.5	29538.2	76581.9	70631.9	72.355	423.045	258.725	2321.52	20053.8	33619.5	14139.9	1717.81	26952.1	41584.2	91800.4	35238.5	160951	38945.9	45070.1	317.42	231.8	31376	2035.57	9336.31
1172.66	15.6748	938.087	345.641	950.098	1151.6	1194.83	881.464	1592.51	14227.9	20704	2766.41	105213	108975	31360	39922.5	53518.5	1999.55	52938.7	11865.5	71672.4	59284.4	72222	74211	466.977	72008.2	104329	5415.03	92382.2	119561	872.256	1161.39	1159.82	9171.46	2654.08	78880.6	1179.92	44734.3	119899	4523.43	117730	55794.7	114999	74867.1	28217.3	1271.53	1217.69	130968	58808.2	77883.8
297.25	12.7953	149.235	78.9835	83.931	57.591	25825	27393.4	27344.1	19813.7	24365.6	23854	154409	192660	44890.5	70276.1	116338	8772.02	114623	3941.32	136118	154790	135796	151108	26613.3	147752	130527	31551.8	450986	311554	392.303	231.862	9169.57	3568.69	12298.8	88662.8	26789.9	79592.8	131874	33747.8	225672	131164	447067	69019.9	167325	44.264	37.592	152959	87419	121254
726.571	18.5074	337.945	313.49	411.435	168.65	5440.66	5542.29	7414.49	18667.4	27829.5	208.875	70478	37707.4	41267.8	48961.2	115725	196.52	112180	18465.8	124732	85164.6	122719	127969	44075.9	130674	23995	104675	82850.9	44508.2	152.775	639.18	167.61	12148.1	8184.92	127161	17736.1	7450.79	63403.3	201884	40994.4	99502.6	138643	104043	110166	276.82	73.19	15820	2997.66	14242.7
971.641	19.8187	4243.6	963.405	2062.06	1456.39	27992.4	19835.1	13653	29379.4	51942.7	1191.74	119375	123788	48837.9	114426	99296.8	1720.01	91517.7	43318.8	155237	111729	156599	108732	44520.4	111297	73816.1	189245	249036	166135	1659.7	2094.24	2449.78	11229.4	44900.7	110668	79825.9	11603.8	90758.1	411693	268495	168579	312668	150340	198506	2829.08	1816.4	32501	11245.8	19553.6
741.618	20.9431	1716.06	151.48	694.205	704.835	21128.9	10477.3	6100.65	45735.8	54646.1	456.51	71671.8	50615.6	48252.8	48065.7	102730	395.1	119580	26223.8	88887.1	85212.9	19999.5	69191.3	49088	19553.8	32101.4	18769.7	204161	44152.2	538.44	289.95	973.525	3051	34305.2	54498.3	17834.5	6286.76	66772.6	93048.5	57422.3	78143	85481.7	21484.7	21976.4	631.225	47.24	32483.7	3957.58	12191.8
842.568	18.85	1502.46	159.81	515.135	800.785	19884.5	54432.7	24489	36677.4	63086.5	452.735	116591	58239.9	98903.2	131211	194166	1107.34	189645	310716	207489	222924	177279	229677	30625.5	232840	141412	41960.8	324410	199709	308.745	1695.84	1463.21	66576.3	57880.4	146868	63287.2	116445	109573	73430.4	105591	216409	345595	136217	250717	278.725	147.715	88458.6	41059.7	70740
756.612	20.121	2733.22	302.34	513.825	427.61	13366.2	6265.92	13711.7	34976.7	47163	646.355	60551	34372.4	55879.4	54672.3	103662	626.305	100870	34100.3	92039.2	59806.2	97659.5	104446	46310.6	98339.7	44861.1	66567.8	158188	44961.5	948.935	1740.01	1429.12	22115.1	21982.2	63311.2	17284.1	5659.02	60112.3	229006	46444.3	72754.4	125334	68942.6	85556.3	1235.91	342.84	27306.4	3077.05	11541.3
756.616	20.9351	560.83	26.765	230.34	233.54	3203.34	3772.6	4256.75	9969.71	12646.6	172.44	27906.2	16228.3	18348.8	24739	33008.1	357.46	33043	6277.48	32467.4	27516.6	34902.8	29820.9	13156.2	30270.3	13263.8	19162.8	33660.2	16247.2	294.82	171.64	372.715	3822.15	5673.25	30633.1	6490.95	1456.56	20830.6	30080.2	17301.2	34286.8	37881.9	29173.4	29633.6	250.74	26.31	10698.7	923.96	3067.55
899.468	14.7571	723.047	48.946	779.59	595.093	22069.4	20622.3	42467.4	15659.3	29368.4	90.825	68852.7	57580.2	45502.5	64232.4	73218.8	653.69	78065.9	91178.8	86426	81562.9	89391.8	87200.6	55556.7	87005.1	62320.2	133311	70606.4	181183	53.1495	716.453	715.134	13762.5	28673.4	91210.8	80223.5	60041.5	65883.7	197697	137907	82523.3	323465	77581.2	93142.6	120.662	22.59	39718.4	25186.1	55222.9
309.13	12.2007	1448.19	2188.86	1809.15	1157.98	4931.79	5883.25	6331.97	8066.19	15572.5	2526.82	117405	91055.9	30205.8	46346.2	35907.8	2440.8	65968.7	3022.48	73795.7	93104.8	72047.6	78311.2	3985.18	83055.3	77858.5	6541.22	12022.3	66934.2	1618.81	1647.32	2437.64	2653.94	3479.38	18525.9	6729.81	21335.9	77337.7	6930.94	10985.6	78591	24455.2	76332	88908.8	1883.64	1997.16	38851	41644.9	97945.1
815.534	17.2532	648.974	175.975	976.47	898.71	24584.6	56836.6	43222.9	41819	74044.9	502.56	93972.8	137819	106896	93920.9	29919.5	1829.65	68868.9	294693	65310.6	61065	73249	146812	26725.3	138907	31532.8	118922	93646.5	37903.5	153.215	950.46	3107.4	57445.4	21580.6	56079.2	74205.8	117206	82481.3	86828.3	59537.1	81280.3	59872.1	45171.5	134330	279.445	77.77	6258.41	34019	47162.2
970.54	13.5114	100.993	98.2685	126.763	75.341	522.944	610.858	1144.26	30669.9	49549.5	154.305	106998	116821	63763.8	71732	69137.8	70.572	72532.9	1207.86	68093.9	78410	63340.9	66693.5	520.133	63960.2	122044	1223.57	62796.1	102389	157.143	100.009	74.439	500.492	1996.66	179723	1029.61	72576.6	92769	1840.28	92362.4	70495.4	76996.7	59281.2	67870.4	69.6615	311.851	164316	91590.7	90124.2
242.079	1.46111	211.887	184.337	137.014	310.529	3566.21	7638.46	16374.2	4807.49	4809.26	319.645	25198.7	13636.7	6998.28	9743.93	17070.3	223.477	18281.8	2516.11	25285.9	10483.7	23716	20055.3	6119.22	20189.7	12723.2	15988.1	12248.6	22410	116.797	175.105	149.268	1097.95	10496.2	11766.2	14079.8	8021.72	12248.8	14075.3	18063.4	17145.7	24244.1	19437.1	20058.5	50.546	195.465	16473.6	5373.91	8915.62
876.626	19.1085	3569.32	319.06	1507.64	1310.29	27667.5	34200.8	28570.7	25252.1	37871.6	461.86	80071.2	76633.6	54292.9	68899.5	63961.5	1012.14	65232.2	61775.3	101685	108141	60241.6	133135	54461.2	135998	82267.9	61878	232240	108501	645.745	1969.89	1834.15	17730	59334	64835.9	83538.4	41609.5	87906.6	127814	123064	69262.9	175178	102958	145193	1159.46	469.73	56861.8	87372.9	70676.6
876.628	20.0857	5887.31	504.41	2113.16	2097.12	31902	31266	33197.9	36212.1	59093.2	554.445	62178.1	74643.5	51762.8	62157.7	76432.1	1041.4	75300	53601.9	85904.4	86799.1	82956	82746.9	51729.6	89760.2	85655.3	57373.9	192415	124628	785.13	3221.57	2541.43	45114.3	79340.8	57496.6	64714.8	104002	87172.5	153670	142027	86105.5	220799	85521.7	88535.9	1205.93	529.59	62432.1	45111.8	42022.5
622.565	19.7162	179.26	56.865	54.54	27.5	10863.6	15094.5	12742.1	17376	31437.6	0	49809.9	54518.4	49797.5	70833.7	64323.7	24.99	67693.4	32205.9	72641.2	116772	74588.3	78181.4	27271	79533.7	35925.2	88690.8	191822	44186.8	24.99	166.965	172.205	24311.9	22705.4	106193	23845.2	25004.3	46701.9	57247.4	48710.7	91435.3	101279	97107.8	102243	66.615	0	26531.8	29680.5	49053
738.485	16.7787	719.319	474.41	306.657	327.961	23173.4	37662.6	47426.7	30346.2	48463.5	451.854	74514.9	182831	69290	92912	133397	605.45	126638	105504	143617	147434	143637	142652	46993.3	150205	65761.2	64941.6	126177	323715	484.436	468.94	585.776	23829.8	47007.6	34635.9	86573.4	68526.3	64291.8	101523	211789	138905	997285	147660	145384	415.565	377.23	24024.6	42473.4	57134
650.562	19.4892	348.65	56.33	112.85	95.415	5916.52	7563.63	7690.4	17013.2	26929.8	141.875	98570.2	56893.9	39704.7	59539.8	87063.2	137.8	78554.8	19966.3	98367.7	110590	95614.2	95565	26207.5	99320.1	38088.8	72831.7	111008	46790	46.74	213.06	125.435	19975.2	10235.7	156853	14400.8	17181.2	62062.4	111120	41902.3	95309.5	152250	107724	110657	25.25	127.375	30970.9	6744.94	22810.5
916.672	19.9394	6464.7	2698.29	3504.79	3055.3	32916.9	12059.8	10201.5	33976	56445.8	2785.2	82799.6	98223.2	41863.1	54428.9	85215.7	3672.25	73233.8	38174.5	60730.2	78863	54339.3	93247.2	19348.3	87892.3	28284.3	82410.1	135232	246512	2870.29	3040.44	4305.48	11392.2	59268.6	44689	95699.4	6037.4	77388.7	144562	126680	85244.6	628668	50367.8	97089.3	3282.8	2403.29	43012.5	5674.9	10398.4
916.681	20.3294	8924.01	3130.42	4119.27	3504.93	45935.6	25900.6	16539.5	89045.1	136216	3236.98	40964.5	218476	164518	34106.9	56391.5	4232.19	60739.2	48512	99954	53800.8	105319	51380.5	64340.5	250994	75356.9	65333.4	278369	515064	3215.98	3692.01	4923.51	15710.7	175958	65021.8	87953	7329.82	38671.3	172636	60233.7	42076.8	1.08692e+06	98261.9	46990.8	3917.82	2673.16	91938.8	8682.66	20401.7
916.701	20.6558	3767.75	463.03	1078.36	1099.72	13954.8	14485.5	6781.48	59161.3	83973.2	1420.5	75457	101949	89916.7	91593.8	91999.7	783.95	90642.5	46211.7	93028.2	107547	95905.9	102319	46261	106822	71418.4	78797	251629	185078	590.245	931.075	1351.22	4751.86	164031	64808.4	107820	1602.58	73479.4	272656	255275	93762.8	485567	94526.5	116789	1258.61	587.075	83355.7	3696.53	11327.6
443.316	4.79569	21.294	22.286	49.4665	51.167	22730.1	1897.11	17587.8	11844.9	24112	239.888	216918	3859.06	42393.1	60242.6	173300	218.703	163860	789.735	181585	78999.9	183487	203448	81119.1	211072	800.604	7612.37	77014.6	44169.9	0	0	100.515	1016.61	11649.7	11681.8	21526.9	2117.83	191459	38944.7	102021	131786	18639.1	80772.4	157270	0	0	6194.71	3083.5	1444.84
473.247	4.90221	350.356	376.712	239.153	162.994	13587.6	21587.3	69289.7	5109.65	10116.9	750.125	238424	268916	22229.8	34859.7	76964	441.067	80986.3	10120.3	85994.4	48665.1	95833.7	116419	24687	114458	95004.9	17156.7	63102.1	14263.5	197.498	151.947	478.769	4879.78	49282.7	71629.7	41499	50173.7	201819	48125.2	193295	90494.2	187327	81216.8	124613	289.373	189.044	85018.1	46767.6	185860
239.042	12.6673	2732.37	1976.7	3111.15	2358.57	5636.98	7187.37	8873.41	10898.4	25141.2	2942.28	65942.1	56361.2	56548.8	69201	156952	3537.3	139103	6394.25	229313	155317	223448	291606	5322	304352	182555	17364.6	141361	31592.5	2708.21	2151.29	3222.36	6665.15	14315.9	136542	9403.86	110332	94889.2	20570.1	43387.5	145011	65787.7	234163	278599	3150.76	1961.39	271986	80547.6	160509
819.437	12.9783	21.826	0	22.352	21.294	5102.66	10159.7	31290.7	32580.4	56592.7	27.1105	127528	131519	80710	41387.8	102718	21.805	102223	6905.57	99682.7	89729.6	98657.8	103248	25471.7	57874.3	108151	13289.3	61023.8	109737	90.557	58.148	89.8185	17928.5	3193.86	115267	23403.4	135041	124370	5320.95	112632	46761.7	109108	91346.1	98383.4	0	47.1245	109766	29757.9	124353
1261.72	15.5085	27.568	99.0705	23.641	150.089	815.684	598.919	935.606	7642.32	12586	215.466	50943.6	54482.5	19527.4	27107.8	40723.2	48.13	41870.3	543.155	37813.2	34433.9	36447.1	42295.8	372.186	46997.7	47314.2	2572.94	45852.4	71455.9	27.9165	80.8695	51.925	99.1235	1657.52	29162.8	566.265	36441.1	62064.4	1749.15	68590.6	43987.1	64876.6	41354.3	46303.5	173.41	115.648	75095.5	35877.8	54051.5
941.703	20.1759	2463.63	2285.37	2666.17	1845.02	11252.5	5406.41	7042.72	33663.3	51310.8	3074.72	47741.8	61032.9	63061.9	69919.5	46076.5	2442.78	79087.3	29300.7	44355.6	50364.8	38608.2	66097.5	19963.5	45513.4	18328.8	86727.3	35120.7	58847.4	2471.58	2759.71	3136.1	5194.69	27051.3	43729.9	30088.5	638.005	43979.3	87376.4	24099.9	56572.5	30475.8	37719.3	47296.6	2391.28	2132.17	24267.9	2586.11	11263.6
590.477	11.815	24.892	0	21.717	0	24025.8	44670.4	38982.5	7078.76	15459.6	74.757	81362.8	99276.2	28108.6	42983.8	66779.7	21.8225	70032.9	1049.81	64787.9	93863.2	81651.8	86322.5	28838.2	88896	59740.3	31029.1	296139	134098	0	22.33	0	6012.01	85208.3	49749	40861.6	45001.3	43961.1	67011.9	127820	75609.1	132530	76628.9	101940	91.966	27.486	73480.3	54055.7	92451.4
889.645	19.3448	13825.7	756.825	4289.86	2638.26	32466.2	21084.2	14337.1	33491.9	52461.1	1348.55	180995	147077	82246.4	54729.3	87685.3	3686.46	98725.9	40614.2	105613	99425.1	91428.5	105493	42566.6	97605.4	177808	143755	175405	356758	2528.57	4510.94	4971.1	13614	79677.9	238141	36200.7	17108.6	150276	138492	278750	101776	698607	99565.5	107237	3196.57	528.845	96599.9	22949.4	40523.6
1207.67	14.7573	1375.78	555.055	1711	1232.66	8140.87	19633.5	42433.7	27697.6	47200.9	1850.25	53172.1	40017.8	56901.5	78002.2	88412.7	2272.38	87137.8	65718.1	87028.9	51077.5	78581.8	42949.8	11266.1	48772.9	167408	125448	92537.9	77667.3	1456.99	1618.03	1188.01	17431.4	12760	69045	11686.9	75052.9	83018.9	56757.6	108447	39661.9	75838.8	87177	44322.3	2019.78	1560.5	71289.1	67927.8	72822.7
950.682	19.813	2580.36	1661.21	2838.81	2290.2	4690.67	2805.45	4895.56	15644.5	28451.3	1859.91	43963.7	27591	40898.9	57766.2	72537.1	2116.99	69494.9	16986.8	72613.7	78383.5	67980.3	70845.8	7197.49	76443.6	8770.03	66764.6	36678.1	19649.8	2228.3	2896.48	2970.58	4042.17	9715.12	90563.6	8980.32	2042.53	37718.1	47368.2	15189.3	92056.3	31977.1	71651.7	80141.2	1868.44	1889.87	16563.8	3321.63	7642.24
568.455	16.0112	0	22.0785	128.839	21.231	18196.4	17574.1	21386	15878.8	28360.4	113.892	90621.7	42232	40474	54222.9	75553.2	139.291	73421.6	32499.2	82535	48361.6	80100.8	84199.5	41951.8	85234.8	27713	107300	82627.5	95336.3	80.8025	98.4785	145.151	11061.4	15105.2	112631	29577.7	14075	34160.3	133603	37573	57934.1	151025	63357.5	68134.2	24.276	0	15500.7	12941.4	26295.9
801.482	14.8829	188.295	118.27	206.198	235.847	62401.9	62842.6	118792	42033.2	78514.5	250.037	91089	271706	52157.2	147733	278403	224.206	239998	84520.2	284626	257018	288398	274770	74031.5	316719	148969	248745	277434	766584	302.068	236.865	524.395	123719	135154	85212	254360	395913	122979	211179	212495	278786	956346	304192	302592	68.931	79.967	41835.7	65252.6	98643.5
667.243	1.42472	89.253	146.603	137.577	168.448	3074.92	6090.56	7745.43	1170.48	2542.56	26.051	110558	4698.1	3247.14	3658.43	3746.01	101.557	3242.62	24547	21440	2972.76	21879.5	34045.3	4551.9	31679.2	18465.3	5326.64	7602.44	4620.29	78.7495	237.856	77.03	2771.55	9879.67	1069.01	9658.25	1454.43	11324.8	9076.44	8947.29	2970.54	8577.78	20926.2	29273.5	376.691	83.385	6955.41	2621.99	1307.89
976.539	14.6146	242.298	361.287	319.222	278.583	14192.9	77853.1	28849.1	16162.6	29500.4	104.144	118938	91378.2	51613.5	54561.8	95996.3	43.679	94244.8	488248	126651	113443	121391	126542	9004.31	127228	17568.2	93906.3	46750.4	54765.3	637.39	818.7	23.791	43701.7	13275	46824.5	43742.3	48237.8	61065	34601.6	17223.2	113923	56619.7	123510	138507	311.828	447.744	2103.09	16543.1	32624.3
380.059	1.36838	26.871	24.843	22.286	27.3615	1328.9	3807.38	10226.9	3006.35	4543.45	53.1615	24803.8	10067.9	6540.35	10508.4	10594.8	22.7395	9732.4	2123.01	17668.5	8147.28	18286.2	13283.9	13688.2	14773.1	3436.38	5388.26	326709	2806.43	25.5835	24.192	23.134	198.391	1492.86	14678.7	17351.9	818.541	57244.9	23558.8	7915.29	11531.5	4801.73	17563.8	15217	21.42	25.857	1733	149.047	5362.17
983.513	12.3358	26.924	49.655	0	99.48	7543.61	708.257	7239.9	14417.6	25564.6	0	172105	193251	40879.6	55352.9	79964.5	0	80426	408.176	60413.3	94822.7	52981.3	68977.5	528.149	80208.8	93002.2	8694.65	67425.3	200614	0	0	22.68	387.802	33369	106663	348.961	99172.3	183951	10927.4	140729	87830.4	177273	64359.3	71714.3	71.971	0	122238	108982	150608
798.585	18.179	187.975	0	123.46	98.43	9618.24	11597.9	10020.8	13359.1	23280.2	239.915	37640.9	52809.2	37842.3	44841	41929.6	262.1	44345.6	27630.5	49041	71495.8	51480.4	53654.2	21597.8	54717.4	45945.6	65221.6	153899	114195	0	118.15	278.315	5240.37	42289.3	37393.9	40325.4	27792.3	32548.5	82989.9	59554.3	55565.7	187895	69160.1	70951.4	73.195	100.465	21248.2	6958.8	14344.6
728.583	19.513	1913.84	300.445	703.58	342.91	11056.5	9058.63	10605.2	36880	48022.4	462.88	140282	32692.4	62688.9	35493	145463	713.46	134207	43809.1	150316	113206	147372	150561	37352.8	150376	69309	70928.6	245514	33947.7	155.055	843.145	1126.08	15549.4	22026.2	108457	20001.5	11408.7	89619.3	193703	34768.9	126938	177798	130616	132631	749.68	166.785	46820.2	7594.59	27782.7
632.283	6.55047	23.782	0	24.843	0	211.493	572.866	395.22	10803.7	19239.6	26.793	136346	277869	31780.1	44192.9	67121.7	23.829	72146.7	204.714	53355.4	66726.9	70484.4	65848.2	421.755	53583.4	86928.3	196.457	66001.6	198722	21.9085	21.273	21.6935	1027.12	427.217	65540.3	921.32	193873	176970	600.352	210280	51607.4	229591	68634.2	70138.4	0	0	71741.1	188144	181153
968.632	17.0798	2724.66	2405.28	2982.39	3261.44	3582.35	21128.5	4442.13	13535.6	21109	1710.38	43299.6	41142.2	32871.8	37649.2	32512.3	2424.05	34234.4	178646	35401.4	53515	35673.3	38515.6	1882.28	37600.8	8427.85	43588.5	14962.9	24031.2	2953.2	3324.33	3158.26	20734	7448.44	21579.7	16729.5	15946.7	33502.5	18732	7756.78	42761.6	22960.8	45937	49803.7	3316.26	2811.73	322.431	3925.55	15189.1
754.451	16.666	67.206	54.118	147.851	74.2805	11444.2	9953.19	14738.6	19515.8	32193.2	54.33	93523.9	134262	43251.8	57073.6	75977.1	391.106	77395.1	57259.5	86588.7	83161.6	90194.8	82809.4	22230.3	86147.4	48460.1	118815	119144	178880	26.659	138.785	25.25	15420.8	37556.2	67211.4	29208.2	23958.1	65492.4	123978	104294	81391.6	175144	88433.8	90286.2	23.502	56.7635	26108.1	15876.2	24006.4
587.338	16.122	393.583	512.778	315.171	456.377	937.514	1349.35	1354.79	13023.7	22964.7	124.512	106705	97692.2	34064.3	41086.2	20418.3	460.949	43462.9	1168.84	25004.8	53090.9	55836.1	24566.5	1162.86	56000.8	107427	60601.3	64436	83316.4	646.438	895.661	255.4	450.966	3100.94	77090.3	2256.38	47225.1	112165	2073.39	112753	46858.5	37730.9	56529.7	61718.6	585.995	151.275	135332	76162.6	71812.8
656.375	5.79013	0	0	104.39	0	122794	2838.84	127610	36378.3	74698.4	22.22	49819.3	227457	117942	113783	146085	0	152978	468.293	256925	264653	262224	149114	3692.73	194889	380982	57384.8	410527	362649	24.8675	25.35	23.64	347.674	582165	148273	1313.22	34477.7	290102	264358	529030	169821	448390	265232	199584	69.6325	0	592877	124022	522510
312.276	13.8941	78.843	123.278	71.47	100.492	8359.53	17018.7	20991.5	9565.39	20148.3	200.828	128550	144563	40828	62029.9	92285	353.238	89279.6	6389.97	113534	126422	114603	128113	11794.7	127077	113825	39097	431243	216794	147.836	195.589	71.4405	7410.94	42742.6	63528.6	36277.9	58307.4	119645	46052.6	181349	40523.9	246720	117213	154006	120.683	96.8915	137912	66137.4	103925
1358.65	15.9869	322.806	162.502	444.841	177.207	4971.31	3351.68	5079.5	51752.8	78887.1	1154.88	353245	269312	105926	121320	183491	333.234	177601	534.695	195926	118009	195537	161157	2669.28	154700	339416	4273.71	182741	188543	316.234	334.498	444.464	428.702	11392.3	246812	997.988	111537	326390	3700.06	334742	147587	147640	149494	139414	473.786	413.678	380311	227584	224229
1006.63	17.8127	1721.13	1433	1671.82	1717.36	16563.5	48163.2	44803.3	13106.1	20713.8	1596.97	52403.4	44287.5	30366	37349	43059.6	1013.4	44584.3	146988	53163.4	47535.5	54957.7	47050.9	36319.4	49346.2	14824	44078.1	40915.2	26284.7	1867.71	1499.51	1221.54	21541.6	10915.5	26890.1	68005.9	38514.3	31101.9	32243.8	11269.9	53332.1	28322.1	50674.7	52621.2	1475.23	1512.51	4328.83	29110.6	31831.1
449.17	9.07483	50.5485	25.726	92.547	150.416	5669.83	4133	3117.79	5292.17	11875.4	227.007	66280.1	107779	22198.3	32742.9	47561	146.123	42489.9	926.769	80838.9	59948.9	70807.9	54186.3	5067.18	86343.4	60393.3	3045.24	69001.9	57796.3	70.944	179.09	188.029	247.586	983.488	66851.5	3106.35	76168.6	78884.1	3436.76	95205.2	70090.2	70969	64123.8	74955.1	48.969	69.4545	77199.2	67592.3	50335.6
415.286	3.20767	74.067	22.396	75.119	0	37541.8	5162.83	24090.3	19140.4	35840.7	4030.1	356350	4795.56	63646.5	23277.8	128256	153.659	289062	825.687	322882	39150.7	332551	351665	111917	335175	553.619	11461.8	36548	151033	45.484	47.2055	232.121	1272.16	17527.7	17574.9	33102.5	4160.22	313923	60479.2	342694	62800	26622.2	231612	257893	91.1825	21.315	10067.4	4900.51	3630.05
653.356	5.67249	26.871	0	24.718	22.308	64428.9	2003.31	72139.9	41536.3	73506.7	22.462	77243.7	228061	126500	36029.6	62483.2	23.0705	140004	18780.5	27566	128043	233018	126994	2940.89	148134	71774.3	78451.6	367122	386771	24.278	21.8225	26.338	15588.1	301896	258589	1608.7	161056	340609	48642.2	452737	153423	311071	62457.4	105920	21.524	71.272	580561	99960.1	356366
703.137	1.35918	0	28.392	0	0	4410.8	3851.32	10507	5487.66	5952.73	0	41798.1	44676.9	9318.84	12246.1	13423.9	0	13717.7	903.846	21241.9	12730.4	20630.3	18242.6	17252.5	16886.7	28168	41593.6	5897.13	49438.5	0	0	26.338	333.089	6773.56	116176	30360.7	782.238	64863.8	225508	194389	15136.7	90769.2	23606	17846	21.7795	0	11427	357.871	3102.9
876.539	19.1613	139.34	0	411.485	95.66	6764.36	17613.8	10750.9	10825.6	18912.8	22.22	39550.3	49348.1	25601.7	34113.3	49121.2	95.74	48519.4	102130	52846.4	55038.1	54721	58437.6	11290.9	59432.4	8495.04	42433	25509.7	32582.9	24.98	265.29	325.485	17742.7	8565.67	26434	22519.1	30564.9	50774.9	15238.1	8330.55	54954.7	27497.5	54770.9	48859.3	52.995	22.44	4103.49	14364.6	25179.8
918.538	12.2779	147.745	24.336	47.325	149.547	19121.5	986.084	16396.7	31383.7	55357	24.36	343465	387225	60441.7	113057	148224	27.405	142143	240.765	81797.9	200500	80357.3	80935.8	1210.59	76695.3	162799	16384.4	75909.4	414331	48.609	192.782	44.5665	539.29	25995.8	216357	273.161	187620	351576	22394.1	148868	172256	350046	100373	90498.1	131.302	25.3	217410	225192	314467
1448.86	19.3004	238.745	262.38	175.33	360.51	77.09	250.95	243.48	10881.5	15459.4	391.885	145164	170565	26080.4	36973.6	61571.8	320.03	62044.3	258.745	74670.4	85752.5	72558.5	72429.7	261.265	71052.6	472484	813.57	10806.7	243616	225.36	585.515	360.99	115.2	256.265	47228.6	317.565	12656.8	38093.7	1538.57	59683.4	69429.4	355276	81783.8	85589.1	433.8	430.62	239424	22224.3	230989
859.473	9.82876	0	21.294	23.33	0	6978.19	586.166	8277.59	12463.8	26543.6	0	133104	189955	45627.5	62235.7	86604.2	22.264	94324.8	1193.09	72996.5	102397	63976.3	79922.1	1002.81	91725.8	123465	8837.7	112479	229234	0	23.835	0	10444.3	26079.8	137638	3313.38	104359	185744	10692.1	219972	83665.7	180031	69934.3	72244.2	0	22.308	181270	108957	127992
1493.86	19.3281	295.685	288.79	186.46	203.5	332.715	381.26	466.19	5380.39	9464.77	223.61	115835	128454	15292.1	21911.7	57280.6	370.44	55800	426.71	65360.4	47523.8	66855	61175.3	275.095	58689.2	340121	775.015	8440.38	176617	259.535	364.19	324.22	156.57	158.935	35305.4	1053.19	10827.6	25906.9	1939.71	44129	51500.9	259845	57798.4	55839.5	495.675	351.155	158082	14594	172030
340.178	4.02527	1718.66	941.348	1535.21	1353.3	4977.02	4634.5	64337.9	16152.4	27710.5	2915.05	398042	11446.7	46755.9	65498.7	82577.3	1560.55	72692.7	170949	111881	118874	111581	253921	11586.3	259456	161406	129418	8859.38	16458.4	1739.31	1758.93	2612.78	58907.6	267375	253639	7406.43	4230.79	30767.1	11619.5	81008.3	61356.9	41475.4	114433	285918	1771.37	1214.16	118898	195237	6979.8
101.017	1.40675	889.944	216.429	386.224	586.445	5316.44	10592.9	11384.6	6222.56	12903.8	81.821	43642.7	30226	17728.2	20747.6	19117.7	436.737	19397.6	8281.19	21964.1	25767.7	22348.9	19183.5	18978.6	21080.3	15185.3	20166.4	399617	9057.62	450.895	236.345	422.983	1540.23	9829.3	52523.5	29179.4	1833.22	70288	55807.2	15335.1	23171.4	12381.7	26724.2	24828.9	280.308	244.857	7840.04	969.806	13564.4
699.459	16.4022	4122.97	328.544	2192.54	2163.48	106881	116923	95436.4	194021	324892	985.445	813449	1.15752e+06	511280	706307	1.0494e+06	3102.95	1.02023e+06	1.00508e+06	1.16632e+06	1.18563e+06	1.19171e+06	1.14615e+06	139130	1.17886e+06	301895	1.28457e+06	2.08827e+06	1.46862e+06	1343.63	1811.27	3502.9	142652	461196	783590	285192	276638	1.09061e+06	1.60392e+06	968610	1.1993e+06	1.49785e+06	1.21561e+06	1.23551e+06	2341.11	786.1	274433	111402	229094
799.509	18.3956	91.615	44.96	69.955	45.17	8416.52	17072.4	14209.4	11927.8	19954.7	67.69	59562.5	83148.7	32288	43818	44218.1	65.68	48377.1	54555.5	51658.8	53405.6	60985.1	51043.4	18896.6	49004.5	45936.3	49652.6	65830.8	123047	91.68	195.905	69.91	14249.1	32607.5	35844.5	41762.6	27152.9	51474.3	69309.8	80493.9	53341.1	308676	52220.2	55276.1	48.48	22.22	24976.5	13262	23542.5
549.128	1.431	75.471	21.294	21.483	75.7545	3724.88	4145.58	4242.25	1841.29	6331.31	26	37580.2	29082.1	9340.53	12185.3	18870.6	26.8445	19640.5	2437.4	17649.1	18350.6	18891.4	15760	10912.1	17315.1	14093.9	23430.4	148361	5281.76	56.5365	0	26.364	1427.35	9344.77	44598.8	21636.9	890.637	39462.3	82524.2	14819.3	19175.6	7021.96	18010.9	16091.7	22.308	164.289	6285.83	2471.24	4662.78
221.053	1.40942	267.904	462.971	394.5	331	6598.56	12989.3	16448.8	7495.47	14684.5	567.235	80773.3	47066.2	18559.9	22243.6	19506.3	552.512	18757.8	6377.62	21674.4	25695.1	24442.6	21875.2	30264.4	21876.4	15956.3	31517	77502.5	16010.3	599.035	458.002	302.952	32690	12398.7	90336	41790.1	5214.69	132042	74281.1	22573.3	22757.8	12187.4	26704.2	23393.5	317.846	317.401	12113.2	5071.14	21778.9
280.215	8.19677	9151.81	8274.98	8326.65	7887.05	59366	52031.6	78885.9	52049.4	100538	14797.5	77199.4	203352	50323.4	43933.5	459201	7224.44	457657	79258.3	460838	621200	460765	559892	40043.5	607824	38219.5	882225	247629	865861	7900.41	8626.14	6107.99	75595.2	41691.4	28098.6	92926.1	194312	55957.4	86867.7	173600	492419	1.14876e+06	461060	652504	9054.89	8146.94	44491.6	56490	251366
233.086	12.9803	257.917	262.849	284.949	324.215	832.713	516.417	727.283	2156.67	6843.88	511.632	115860	120374	20785.6	37036.6	20878.8	475.084	65572.3	535.606	43357.8	73788.3	79152.5	93649.6	768.844	74890.7	122552	849.263	109753	80425.6	427.018	242.301	317.24	435.327	616.366	76766.9	656.695	72539.1	33643	638.021	118393	66525.3	154664	67782.2	92537	404.304	307.565	84390.5	87128.8	79381.2
596.485	17.1474	74.73	168.4	0	65.88	14604.5	16137.7	22124.3	11234.6	19252.6	47.22	28092.6	48976.9	27746.5	36066.5	32921.1	21.273	49833	28101.6	59448.5	52043.6	27281	59143.7	38550.4	56775.8	18533.4	88246.7	62690.7	64758.2	24.72	127.515	96.93	10641.8	13438.5	47074.8	29187.3	11645.5	20714.9	83262.2	29527.6	60765	103203	57245.2	61104.9	26.08	23.75	9058.36	11777.5	20291.1
1247.69	16.045	90.029	72.851	208.458	47.374	1130.44	689.752	1867.99	18872.8	29886.8	332.247	117869	97679.5	40339.5	45873.3	51882.2	193.282	49659.2	617.503	55492.1	57846.5	56684.3	56164.1	451.645	55996.3	109496	1871.23	60526.9	79360.7	193.813	188.996	214.833	174.28	3627.75	85100	852.878	49076.6	117724	1864.35	123923	53965.2	69607.5	58795.1	63336.9	244.702	111.301	134148	83166.6	84572
1274.65	15.9916	908.156	1111.52	764.469	1300.34	1636.29	1456.22	2459.17	22588.6	36225.6	1894.48	153016	130213	48544.8	59425.6	73357.7	1748.27	71306.5	1972.4	84115.1	69893	88647.1	79386.1	2058.12	81757.8	148702	3451.5	91034.7	107045	720.004	1111.3	1713.1	1372.18	4958.39	107405	1446.77	61105.5	146529	2819.07	160080	72741.4	104925	81540.5	78572.5	1296.79	1163.47	176300	108526	109804
519.227	12.4466	25.9	0	84.936	102.335	157.894	142.058	428.218	3115.09	9445.75	48.5385	90648.7	70826.9	21651	33742.2	43801.7	99.5335	67200.5	116.318	75988.7	34032.2	74338.6	80384.2	96.5545	82178.3	43692.5	7380.55	95922.8	73419.3	71.01	78.145	174.546	44.533	382.611	74047.3	414.478	56845.5	43673.4	399.461	56400.5	66540.7	52147.6	67974.9	70718.1	25.375	27.9165	51737.3	50094.7	90924.9
425.217	1.46507	23.368	23.506	49.211	101.797	2964.68	5133.6	15717.4	1191.05	1825.77	74.688	85339.3	8652.65	2853.3	3521.68	2210.2	122.024	2415.63	118881	29275.6	2858.57	25811.2	18365.7	4695.4	17612.9	138557	4251.84	9820.24	8412.4	23.299	0	0	14211.1	224448	546.346	6670.83	1648.7	8202.73	10286.1	40121.6	2537.11	18664	28304.6	13085.1	0	72.138	148770	126481	2400.7
425.227	4.55266	43.287	22.635	21.589	0	1070.64	1630.63	32961.2	5532.83	9670.19	95.279	119769	5584.58	15944.6	22757.2	36752.7	140.69	37239.9	71437.1	33628	50594.7	36360.8	42873.5	5537.25	44370.4	55690.1	63675.1	7151.12	14050.3	123.722	31.3035	80.371	19696.7	111256	137882	6056.23	1672.44	11484.8	11813.2	35619.8	39923.2	24365.6	35138	48764	167.796	53.289	43201.5	68976.9	4623.97
953.505	12.1662	0	43.3755	47.698	47.093	31181.3	1647.48	24371.7	48396.6	62413.7	26.549	70231	260628	57461.9	63542.5	57165.8	26.338	68131.4	382.413	32717.4	151643	37372.3	44629.4	1741.35	44664.5	74992	23952.5	108285	298596	0	29.406	25.332	341.469	62983	179415	474.682	83832.7	88143.9	34057.9	83424.5	66410.9	355327	113565	120015	0	0	300966	65733.4	211128
845.616	19.9274	12448.3	332.08	5230.8	2426.37	284826	356499	355410	280728	475632	1269.37	40626.6	54154.5	568718	626160	53069.5	2483.15	57343	477321	838450	58782.7	55958	859513	320079	74112.5	39245.7	77824.7	777656	98046.3	1263.95	8654.15	10282.5	500839	311138	403239	809506	1.60422e+06	292022	697049	115081	906008	304079	55406.1	76034.6	2788.24	272.59	32734.7	394506	362519
891.628	19.5939	3465.27	473.34	1171.21	670.885	14955	9783.55	6675.84	18383.3	25660	440.775	57703.8	48412.7	38477.3	47526.4	33895.1	497.815	35975.6	39346.3	36992.3	38894.7	42320.6	36686.4	14265.5	41137.7	70246.4	37153	99869	94962	615.985	1170.02	1155.44	5784.31	57466.1	59566.8	46317	5121.33	39129.4	82664.8	87062.8	36886.6	113808	41318.5	38875.1	822.275	478.38	41656.4	7751.07	10361.2
119.028	1.39378	288.909	390.533	341.551	89.997	2383.55	5001.72	6705.27	2945.01	4925.32	193.182	24401.2	17933.4	7948.72	10244.2	9989.41	115.768	8997.48	3577.41	11594.7	11147.2	12583.8	11085.3	10098.3	12334.8	8572.69	12822.9	112234	12398.5	282.515	210.008	260.922	2245.28	4575.02	27081.7	15630.8	1817.55	39453.4	30464	12219.7	11416	15259.4	13358.5	13195.8	340.615	67.9305	4712.49	1405.98	6666.4
998.674	20.2346	3610.7	1907.88	1956.52	1286.75	16095.1	9675.1	7478.27	17872.7	27979.8	1880.06	64454.8	56650.6	41714.6	53381.7	33877.3	2093.06	32610.6	52454	40007.2	42893.1	41116.4	28540.7	16744.6	44855.8	59556.5	53453.3	130705	79012.5	2469.37	2243.39	2322.49	4634.34	28094.1	61537.2	32548.5	3336.19	35469.3	210861	96431.6	33134.2	175408	27329.5	39625.2	1869.11	1986.44	42785.1	3414.66	6527.77
427.358	6.83917	51.007	0	72.614	103.869	14098.9	2176.9	8040.24	9143.97	18959.3	101.581	132053	1121.65	29504.7	41400.6	84879.8	72.281	85905.9	300.061	13889.6	72629.5	86261.2	95253.7	46764.7	104872	236.534	972.245	58843.8	48837.4	23.345	65.974	48.55	191.284	5719.86	8079.77	10498.3	1098.01	121725	19279.9	95804	78254.8	9814.47	77210.1	91662.3	0	21.315	4574.44	1781.73	407.361
509.249	9.95834	25.325	24.644	23.092	69.7515	533.832	852.474	547.061	20889.2	47039.3	45.185	272492	437944	82183.7	78746.7	44510.2	100.599	37044.6	2848.61	107556	207466	88249.6	88118.2	367.801	35587	203357	457.998	172801	114616	24.336	25.5635	94.979	622.483	1366.78	233773	1345.76	293482	255007	1302.36	199982	40247.9	239790	103249	24610	71.7675	47.804	204685	309167	217604
908.629	19.3556	2513.43	2389.86	2828.31	2738.82	12453.7	8737.65	11103.8	16458.5	25526.9	1097.82	38255.6	45586.3	34290.2	42792.1	49180.8	732.92	48448.4	32552.1	54379.5	60554.8	54893.2	56371.8	14744	56213	48921.7	51872.3	97847.7	80754.8	2024.17	2942.07	1104.96	8616.81	41342.2	40375.1	37568.9	4939.69	41949.5	82575.6	50753.6	54697.2	95634.6	56070.2	65496.5	2634.38	1892.87	33434.5	4104.7	8741.06
972.552	13.5757	914.459	833.837	661.508	320.301	807.335	2708.26	1605.21	28387.9	50091.9	131.847	271510	293958	82188.9	109942	142859	188.048	146449	2412.29	44334.2	181815	148642	170295	817.548	168416	256363	5867.71	168008	280214	803.183	700.374	199.239	938.293	2511.65	208727	2470.57	149728	228890	2341.62	281732	153602	266452	158875	184446	623.39	706.709	370909	154036	227304
809.56	19.2215	318.83	22.65	210	206.98	7454.32	24637	12647.7	13592.7	22769.5	23.735	88566.5	89875.5	34984.6	47580.3	67693.2	174	67283.4	162756	77917.1	78258.1	69853.7	77102.5	11496.6	81319.4	20417	58677.2	46138.1	56945.6	155.215	447.395	239.77	23827.2	11553.4	48131.1	31547	41750.7	86338.1	33256.8	34542.8	81672.2	65759.9	74832.1	87184.7	99.73	133.665	9073.66	19469.3	50227.3
963.537	12.2989	76.816	48.78	98.8045	26.712	16987.9	1153.13	17224.8	19446.3	33975.4	28.215	206805	340030	53876.9	70738.9	183127	22.029	178133	189.899	108527	121432	91895.2	123929	1184.02	101933	118102	19013.4	74083.3	352803	98.902	129.222	0	335.622	62260.5	171786	2272.81	161002	287997	27159.4	179258	140060	176523	81121.6	79233.4	98.6995	127.314	134193	151572	250724
350.919	1.46831	418.85	396.204	386.522	510.967	2056.3	2798.81	1262.84	7336.51	8357.49	449.812	12556.4	5137	12356.3	15258.8	16590.6	637.659	17583.6	2600.37	14907.6	18305	15074.5	15073	6821.44	17407.7	3401.82	2854.87	1602.88	824.132	737.08	421.769	641.722	1085.65	2677.8	4603.12	19376.6	4983.51	28475	11678.4	1711.59	19881.7	750.3	15161.3	19191.3	733.452	613.665	3662.9	769.726	5891.55
956.648	19.9043	6769.04	1730.15	3330.24	2699.12	16503.1	9435.47	8194.29	12462.4	23144.5	1839.7	31447.5	37750.3	37039.9	49544.1	74165.7	2902.86	72675.2	43726.8	35794.9	85548.8	35013.3	23627.9	19833.8	32745.6	62386	40326.4	118009	62012.8	2786.11	3516.04	4035.49	5898.89	47430.9	50592.6	51121.7	7557.27	64666.6	59412.8	76562.3	76432.5	158858	34942.5	97853.5	2354.42	1902.24	44471.9	5988.39	11278.6
425.099	1.39638	145.022	314.51	187.813	71.6755	4480.99	5351.19	9481.57	4890.49	10455.3	157.525	48072.6	47541.3	15256.9	18179.1	13272.9	213.004	13280.8	3126.32	15029.2	19631.1	14597.4	14310.2	18243	15299	28787.8	38100.8	24145.4	18225.9	206.046	68.165	72.134	764.375	12337	94703.7	30388.1	5041.4	71112.3	99024.2	53792.6	16210.2	24426.4	19434.5	16928.2	163.115	151.346	13562.1	3028.03	10172.5
793.47	16.5108	515.821	103.074	773.304	562.201	74787.8	101961	178913	56835.4	95087.8	72.597	113509	226961	115496	144109	177353	467.582	168339	248042	227112	176853	227566	214706	187004	215459	105575	208731	269178	264028	335.999	620.04	1037.38	128589	116501	69719.4	296765	311260	134854	169371	181121	181231	414095	229291	247430	265.62	77.504	38337.9	128346	181993
954.505	12.097	69.717	147.572	95.9895	51.1505	14457	815.089	11826.2	23370.2	30704.1	21.315	43036.7	110974	40895.4	49024.8	66505.4	22.44	65869.4	302.04	79189.1	40361.1	83268.1	48699.7	969.098	60037.7	109351	11770.6	56449	135746	44.44	82.397	65.6555	1736.8	59411.6	84294.2	550.266	80030.4	41926.5	16650.8	144303	69834.5	135484	42015.7	57906.5	0	76.947	157826	49290.1	140193
1036.71	20.6024	1220.73	471.27	797.645	476.525	5236.15	3726.75	4507.76	21334.4	30200.1	2430.11	44860.2	23815.1	34038.1	41838	49714.1	1435.89	51419.8	25375.2	46941.6	33013.2	26562	47538.7	11430.5	31575.6	2902.01	30604.3	23075	6681.23	544.705	814.215	1756.67	2075.22	5426.98	52874.4	13172.4	1004.63	36792.4	34449.7	5748.15	34072	14911.4	39638.4	32741.8	408.035	711.9	14401.7	2817.61	7165.51
820.434	12.9656	0	103.484	22.33	42.903	2124.55	5310.36	16884.1	26714.2	48250.3	117.822	107135	40033.7	70232.4	72220.2	85370.3	24.0245	87353	4536.9	83235.8	38404.9	81464.4	85547.4	14114.4	82345.5	83847.4	6729.84	95448.7	92501.8	0	141.048	148.484	14903.5	886.505	61670.5	12967.2	106635	107919	2147.82	96306.2	48520.9	92086.5	79806.7	83617.9	0	0	94328.1	113112	103075
416.288	3.08149	22.264	26.01	44.277	21.063	9522.68	912.047	7515.58	4580.17	9586.6	309.346	61564.9	1149.71	17561.6	25634.6	81664.2	77.1775	76875.9	354.684	88082	46995.2	53842.9	92865.6	32577.5	48008.5	374.952	3098.94	29248.8	38295.2	0	24.646	24.8675	256.492	4436.41	5328.74	9049.78	664.105	83568.7	16713.7	92836.6	60451.3	7336.01	63773.3	66231.2	22.815	0	2447.42	780.995	466.223
746.495	14.0953	23.8055	0	157.622	121.257	18045.3	28092.8	53706.5	25049	45980.9	77.706	61817.4	69539.3	72563.2	101110	166073	46.061	159185	163295	188910	190223	190649	193387	18561.2	196138	35697.7	135023	81711.7	97452.1	23.299	95.401	428.388	155743	33966.3	44050.5	93285.4	412967	55474.9	89758.2	63524.1	190234	190563	181137	203851	71.7595	0	18098.7	33173	50216.7
732.524	18.3933	126.27	23.71	123.635	22.5	6590.51	11358.5	13311.5	12788.4	20618	50.5	45981.5	70801.4	27275.6	39972	50930.2	99.24	50716.5	50640.9	49404.1	47768.4	45931.5	48070.1	15694.8	48820.5	36231.9	38966.7	53099.8	116958	65.92	89.855	169.615	9953.72	26218.1	33910.2	29421.7	15814.6	36005.9	55585	62197.3	44738.5	380911	52182.8	53760.2	108.325	0	19344.9	8150.66	12281.3
431.128	1.49203	146.392	135.429	169.465	120.084	104517	231244	206960	4920.56	9068.8	246.701	149635	176306	19305.1	9132.35	13297.2	51.468	11177.6	4418.41	56430.4	15031.8	46362.7	13959.3	134589	17066.4	223461	30554	99386.6	165950	95.858	73.914	98.687	2677.49	58294	110873	298349	217526	68994.9	31590.2	80472	12444.9	241443	32791.1	17409.2	157.17	25.15	277162	201307	121458
1036.62	19.6521	2378.77	2055.92	2413.69	2034.5	17624.6	5942.77	1033.17	19480	32097.6	1410.23	91379.4	109685	47749.8	58273.1	85763.3	2394.14	85618.7	72225.2	103558	83060	102277	92156	14548.9	92190.6	104231	91933.9	243957	196160	2144.62	2309.32	2279.87	2599.23	118974	72534.7	68280.2	203.01	80128.1	222994	145080	82443.4	255781	98903.6	94560.5	2869.77	2440.5	53170.3	817.825	3485.26
763.512	16.9993	532.561	393.195	1035.48	628.2	24629.9	35174.1	32892.6	33885.6	61731.6	489.716	67866.8	102615	60629	85741.1	124992	1029.67	118207	66737	164622	129500	121847	164398	40817.4	163208	107132	167546	138883	374845	173.955	643.455	902.3	35170.1	74273.6	64292.1	80095.4	67005.5	67965.9	158106	58339.7	136593	550896	158532	165881	435.349	218.644	26673.8	24691.7	40772.4
1193.69	14.8893	208.025	399.703	318.344	438.526	17762.7	5320.22	25849.9	20332.9	36750.2	923.27	186484	52107.2	65723.4	36441.3	70177.1	354.581	82333.1	1849.99	79334.8	94404.6	72485	95152.1	5968.37	99118.6	158502	82488.8	102353	106859	202.643	183.966	471.27	334.691	54778.8	131783	1476.48	189160	162017	36740.8	61038.4	73573.9	118797	71402.3	103491	503.207	452.947	196266	132671	201807
701.478	16.8312	1502.29	777.91	336.016	103.861	37985	45104.6	51956.9	43206.1	79405	78.5185	235169	414832	130793	180110	356298	1332.28	360970	291566	517174	327873	514362	274027	78579.2	280731	259588	275769	1.13629e+06	752704	254.288	252.065	330.808	40999.2	217624	232567	191089	75228.5	241253	691983	458990	374521	1.74162e+06	511469	291047	289.504	24.338	118739	11411.4	80010.2
275.148	1.50055	53.6585	78.5995	38.494	66.474	3561.81	4686.74	10499.2	5798.16	9931.57	288.867	143786	14540.1	13017.6	12313	20767	49.447	18777.1	46150.8	39583.7	22990.8	34910.8	24749.3	9713.78	25999.6	164563	23566	40262.3	16911.7	111.488	93.181	21.441	13806.1	112855	22035.9	7083.1	11967.1	217140	9540.31	20417.2	24426.8	18587.7	33710.9	23929.1	23.345	160.702	74420.2	165967	19628.8
638.55	19.0219	15476.3	4291.81	7797.19	5288.27	30704	34828.5	41764.4	34995.2	53218.2	8529.51	64957.4	87962.4	56936.4	68627.2	87555.6	6357.51	87128.1	45896.2	92814.3	117666	86739.1	92586.2	64662.4	96569.9	43090.6	461226	222044	121357	7404.31	14491.6	11277.6	60913.4	40224.9	87244.5	47471.5	40734.7	268807	75981	64042.2	100812	269041	102310	110453	12033.2	3683.65	51457.9	100735	70548.9
769.476	16.7647	455.583	182.083	661.702	161.393	31256.8	38076.5	101476	21920.7	35547.3	221.975	85021.3	123089	58890.4	40602.1	133072	497.673	132798	125435	171323	57025.4	169992	62929.1	89661.4	60291.4	106649	118203	311176	192927	91.758	98.742	348.278	49650.4	91650.2	101099	177121	176535	86207.2	157119	144020	50525.3	359192	164969	71448.2	208.482	50.28	47591.6	54605.6	131807
859.541	18.575	1216.72	216.055	1014.97	596.505	22627.9	51615.3	62890.2	39759.7	72597.4	204.77	115118	103956	118022	57082.8	110519	1448.17	123172	135575	130348	103063	131002	136754	60914.1	281803	107702	93233.3	194837	498304	351.84	1065.25	1384.82	60277.3	68429.5	74252.6	133347	155257	54983.5	60117.1	145983	123029	592419	104334	120040	466.995	147.405	21269.1	50675.3	94499
667.59	19.7478	1749.02	56.39	70.415	69.905	23023.9	25114.5	31154.8	37218.9	64600.7	323.455	69077.5	46420.8	77193	99757	127779	185.585	83519.6	42114.1	92801.1	139181	94539.4	220296	45407.6	100885	36641.7	126833	305525	38982.5	87.92	660.255	746.665	36284.3	28093.4	161160	47501.1	59686.2	67022.7	149406	80359.9	105259	90348.4	124583	129292	658.055	104.83	32166.5	147458	80176.9
756.419	16.435	151.6	26.8445	88.98	23.284	9001.26	8930.25	7603.05	16646.6	26423	53.025	34329.9	36347.4	35201.4	43428.8	58421.9	49.729	58303.1	49581.6	67012.9	57115.6	38289	48550.5	14707.9	37270.2	49720	56560.7	59400.8	31840.5	0	21.231	86.602	12506.6	43951.6	40886.6	18166.5	10849.4	48158.8	79874.9	35845.5	44352.5	134894	44081.7	40653.8	21.21	22.44	25616.4	6777.65	12548.5
518.229	12.461	21.888	131.433	48.027	45.414	43.472	124.24	43.8575	5524.21	18232.3	48.179	187619	232259	41462.5	65642.8	145812	0	140278	26.6315	152467	118493	146657	162459	117.29	169705	204426	15649.5	194509	150823	24.208	0	23.5295	22.7485	22.352	146626	139.16	190246	173716	151.717	201517	123038	221148	133159	142890	154.582	0	174614	151674	118928
567.311	12.9242	52.299	46.7805	29.5885	22.385	501.68	1458.15	788.668	29223.5	54648.2	0	234130	274833	53554.1	107796	147720	22.308	145311	362.206	153521	169786	153229	171831	863.342	171571	215708	458.284	204423	217296	0	27.19	44.439	308.774	1873.16	177982	1725.54	212741	233065	2839.62	250060	148463	267603	47731.4	182743	52.417	0	224638	217386	223249
311.199	1.78312	245.933	784.643	355.549	890.261	12899.7	25215.8	46128	6597.2	11989.9	1865.07	32497.7	34164.9	19220.7	26665.8	46570.8	173.542	48248.7	26065.3	23077.6	49968.1	24139.9	22922.1	19774.9	24564.9	15626.7	21433.6	538628	23311.1	945.883	667.674	507.384	38174.6	25858.3	12663.5	27963.3	32779.8	16968.9	30990.8	21380.1	49728.6	18756.6	51038.7	25970.2	360.082	783.037	54648.1	14284.1	22989.3
761.503	15.0248	191.317	0	194.494	165.853	16227.3	12590.6	15829.6	13482.6	23774.1	232.999	62720.8	80581.3	39233.9	54435.4	106046	170.054	96514	30105.6	70648.7	76335.1	103179	109589	17549.5	110678	68335.7	97258.3	174086	169830	113.591	26.834	259.649	12100.6	66031.1	62277	64555.7	40306.9	57481.4	172847	78556.5	89471.7	390026	86045.5	95017.9	45.53	73.505	35944.6	5590.4	16513.3
968.668	20.0711	4773.46	2616.68	3496.93	3495.91	26771	12841.5	6164.36	32819.7	56407.4	3292.38	39349.5	45461.2	88192.9	110714	141843	3128.61	141738	78051.5	38252.6	180548	41734.9	37584.4	28518.2	34974.2	35075.2	177911	100168	100886	2815.79	3571.16	3374.8	8720.82	39911.6	254071	104105	1743.11	182025	366115	116199	156589	271739	36510.6	39126.6	3420.2	2319.77	88934.5	6116.54	13055.9
445.214	11.5765	49.617	24.123	79.6845	92.506	138.208	366.555	423.278	19060.3	41841.6	237.618	134110	172408	44161.4	108793	87937	116.932	166729	168.187	181443	197498	180707	198195	406.866	201851	38189.9	1.26863e+06	50798.7	150031	0	120.747	173.232	726.588	265.962	110508	606.577	165783	123490	441.553	75617.2	182159	80984.1	178430	204533	70.196	27.031	89836.4	71088.7	167373
1359.66	16.0076	350.183	181.864	244.385	200.27	2627.36	1568.29	2608.66	26587	39082.9	1278.79	141780	124313	48398.8	51185.3	86016.8	436.185	82890.4	492.293	93481	49144.7	84777.2	82810.6	1092.28	83123.7	155008	2852.61	85722	64154.8	236.299	238.048	584.617	306.088	5636.97	112826	1127.63	52773.6	154585	2193.5	159424	68119.4	76795	68474.6	64174.6	315.521	156.21	172598	104250	106472
756.469	16.6504	167.512	94.258	192.316	116.789	12614.2	13990.2	14332.9	23672.6	37978.9	99.72	45403.8	73218.9	49895.8	64728.8	75390.4	118.747	74557.9	51916	74656.2	85873.3	74970.6	81837	22761.6	32238.7	46244.9	74193.7	81080	127406	0	24.296	295.763	18047.2	52778	54012.6	34379.3	36275.5	76520.9	82744.7	66838	85213.6	289389	80287.7	34614.9	89.25	22.95	26415.5	13202.7	20976
595.45	1.56576	22.815	23.829	25.926	0	11727.7	383.194	11389.4	4207.45	5483.36	25.857	42187.2	440.005	12597.6	21598.1	66861.1	28.336	67686.2	22.635	26829	42994.1	31881	28713.2	36379.9	36977.4	321.379	0	26907.3	36109.4	0	0	21.592	126.335	1216.42	78.0775	11711	229.494	41603.6	24276.4	45471.5	53295	6261.89	20925.1	24236.6	0	0	1776.89	566.245	197.492
1290.68	15.9958	308.257	156.584	211.664	27.405	1474.76	1032.52	1532.28	10905	18167.2	293.719	112349	92469.5	27958.1	32005.2	71660.3	153.213	68630.4	715.575	71297.9	41457.2	71298.6	69678.2	1058.56	65298.1	91013.2	2827.31	61971.5	75080.5	398.243	341.323	132.345	125.526	5262.49	66663.1	1020.35	51617.1	91698.9	2734.16	103699	49994	44069.2	52864.6	52824.7	148.549	198.047	101835	57041.8	74647.6
861.633	19.5744	13428.6	191.315	5639.47	3187.61	20208.8	23121.3	27303	12896.1	22359.1	792.96	37926.9	47490.2	36947.9	52114	32296.5	1943.92	87286.1	28296.5	38392.4	50337.2	43519.8	29742.9	23808.8	36737.8	41442.3	58963	122929	52108.9	1849.34	4543.9	6763.86	42028.6	23370	39753	48306	86267.5	43944.1	47380.9	73540.2	109056	126766	49561.9	39235.8	2299.09	264.52	39501.1	37383.4	45026.7
755.599	20.6039	700.415	233.29	576.835	588.265	6269.52	4383.75	5289.56	19656.1	23210.8	170.215	31720.1	20814.9	26199.6	27262	47707	292.395	47062.1	14416.5	26927.2	35964.3	27356.2	33754.7	28034.1	33235.9	27444	40796.5	34508.4	20353.2	298.36	756.12	305.96	11023.9	15766.1	26924.5	9163.25	3088.72	19448.1	37289.7	20627.2	45139.2	56257.7	45926.2	28920.3	193.555	120.935	16871.1	644.045	4682.87
352.229	11.8788	117.899	128.022	214.072	169.2	45332.9	66603.9	61559.5	20545.8	33982.7	278.996	44920.9	27580	49662.6	60678	62167.7	393.582	56043.5	10025.7	69793.4	89047.9	42142.9	43883	49001.6	47721	68808.8	56730.6	166751	22302.9	137.971	154.959	218.142	18796.5	64099.9	60544.2	57400.1	64858.6	65534.8	85471.3	85085.7	59167.8	73376.7	40325.8	115780	49.71	80.7275	46962	76797.7	44737.1
1121.63	14.05	1441.25	1612.07	1463.7	1437.84	2906.11	2070.47	3493.87	31890.5	51791.7	1768.37	338922	359156	73415.2	97890.1	127165	1765.06	126539	646.197	132779	155591	132698	151676	1822.13	150564	308484	4278.53	229504	356884	1403.85	2252.57	1610.86	1404.9	5367.14	226618	1847.27	155867	390156	2804.32	336734	127612	298161	137908	165565	1975.87	2082.99	408504	234597	256174
399.328	4.63664	23.839	0	26.8445	22.0125	10206	2384.63	8699.96	8053.34	13782.3	80.368	42577.2	1697.44	25915.6	37116.5	76857.4	24.144	74710.5	184.401	86793.7	59736.6	88537.2	91242.9	35069.2	61599.4	276.885	1939.03	41370.7	45364.8	22.3835	0	0	452.665	7843.22	6910.58	9237.98	573.436	58917.9	17396.7	85104.5	66066.4	9499.37	71101.8	80477.5	0	29.348	4261.48	993.333	372.005
1212.66	16.0167	1277.57	876.908	1260.19	742.227	7448.38	5831.61	7337.71	122269	180294	3020	598100	529425	245919	275597	290805	2085.73	283509	1998.39	317023	324155	320513	304522	4108.67	313621	582299	7594.71	364823	441873	839.47	947.061	1823.94	1740.6	21236.3	422937	2321.96	253281	612476	7393.42	631619	303073	406551	324770	337801	1605.09	791.555	702791	442840	454408
633.288	12.9409	44.648	136.376	71.0495	0	197.875	54.205	503.351	19719.1	34367	23.662	164074	204737	54787.9	72334.3	90033.3	0	95638	226.583	81628.8	126128	99453.9	115200	207.262	115136	145302	242.407	137649	153915	21.315	45.591	47.3295	46.126	372.775	125954	198.197	153060	171725	218.039	175449	108210	185794	14704.5	38855.7	0	22.352	155168	155954	157115
817.514	16.4742	2337.02	210.239	2104.07	1988.73	94775.3	130044	167153	90679.3	141745	606.949	95272.5	142757	82176.7	111948	267413	1694.45	164230	184742	178348	192483	218113	180919	150004	197187	102208	347953	131362	602524	493.35	2115.75	2718.46	87826.1	70554.5	90782.9	268215	332532	75365.3	256638	240599	171787	736968	218401	209679	489.129	95.135	36899.4	140934	161869
884.491	16.6069	798.109	74.28	561.293	558.345	52980.7	83562.5	103423	37902.8	60132.4	183.964	43565	51755.5	84152.3	99123.6	72852.8	542.881	78404.6	47415.4	73214.5	67406.2	77739.3	73879.3	96745.8	74440.3	45447.9	77925.1	57624.9	194377	218.638	778.88	738.229	32464.3	32582.4	11980.1	143029	79354.3	48102.4	51358.1	84275.5	71873.9	215481	74249.2	76631.1	42.8435	80.523	5572.37	65271.3	96661.5
676.461	16.145	69.921	23.46	48.929	0	4156.4	3839.3	4562.81	20502.9	32161.9	48.9495	30984.8	68422.5	49317.9	64901.3	76070.5	83.653	72553.3	12215.3	63626.3	107534	65991.2	123620	8565.71	125812	48510	10258.4	45751.9	113329	21.294	0	86.3565	3015.07	35224.7	7328.93	15321.4	7397.66	15971	58818.8	39434.5	124629	210855	72261	137682	0	0	9965.1	3447.82	7929.18
898.622	22.0097	3352.45	2682.13	5788.98	8806.19	21543.7	108698	16307.8	37402.4	56403.3	323.5	104380	103966	89449.6	124466	126388	4760.76	119156	673405	114014	140604	139827	92008.4	15753	105139	18768.5	57666.9	81283.8	87582.8	2449.72	10322.7	9550.54	29722.9	28680.9	72389.8	95069.6	52457.1	74720.8	39829.6	30093.3	158054	155934	162235	134355	2064.43	2328.43	2077.61	11362.2	33405.9
828.586	20.1229	2646.08	171.81	187.6	310.28	20315	12108.4	17902.1	25020.2	38688	346.855	17945.7	82568.6	45873.7	52502.5	68906	417.005	69050.9	34495.1	75077.1	82107.4	79468.7	71062.3	13582.9	76046.5	23196.3	63822	131436	115812	219.34	376.435	547.555	35678.3	31534.7	24670.3	41690.7	17739.3	68914.2	73075.2	61545.6	75063.2	119323	77996.3	80191.8	355.775	121.965	26492.2	14474.9	20112.6
898.625	18.8757	2143.53	1544.39	2256.86	2754.41	12733.4	9836.75	6814.88	16355.9	27859.6	271.32	71265.1	50569.1	42792.2	57785.3	92891.5	2089.85	94013.3	42844	98298.6	94721.3	81845.3	120579	15418	118260	34472.2	105283	142013	189064	1629.89	3056.46	1949.27	2979.69	52011	51700.6	55462.9	29610.1	55569.4	157094	140600	97041.3	386857	60390.8	62316.4	1639.07	1412.85	39991.7	17358.9	13900.9
1455.97	16.3188	331.496	611.497	416.922	416.036	4687.16	3889.08	9002.86	3629.26	10380.4	402.137	12556.4	36197.5	22791.4	37079.6	56170.1	444.678	53494.4	49624.7	77130.3	68828.1	75812.3	76495.3	9673.79	77216.5	8994.3	76606.3	100106	81718.9	581.343	467.366	298.003	10354.2	14881.1	15036.3	30306.7	40453.3	36144	40326.6	27783.2	69248.9	71752.7	74854.1	85815.9	451.844	465.99	2123.62	6727.09	13541.1
301.144	16.8932	55.59	78.795	43.65	298.235	23.715	2437.42	1562.43	4778.5	8127.14	69.96	30439.7	38397.9	11351	15548.3	20893.2	74.73	19676	262.635	15492.1	25014.6	14750.6	25405.9	2596.82	25063.6	21567.3	800090	19032.4	30589.7	164.36	48.465	102.815	391.957	102.81	24733.8	4929.31	13887.6	27628.4	898.501	31668.1	21094.3	34902.3	16418.2	26571.4	81	25.755	17735.3	22295	16415.8
914.48	17.8884	538.47	248.385	523.23	931.72	89183.3	112127	129671	43515	61928.1	588.12	61234.4	77276.8	74662	83235.4	75051.2	684.73	80907.3	77020.6	92213.9	67139.2	68465.3	81592.9	125451	86996.9	34406.2	68467.4	57419.2	58532.7	132.535	784.465	1928.06	62969.8	34618.8	48395.6	82590.1	184968	65450.3	45849.4	35678.6	87583.7	41425.8	76734.6	94236.7	306.065	22.725	14393	59285.3	94868.2
913.594	20.3596	1735.06	301	977.4	768.05	72416.6	92769.6	92197.5	47006.4	73484.5	446.43	84407.5	120286	89913.8	123434	179380	544.765	156558	158095	186648	192872	197036	213066	92072.8	198025	89158.2	109670	163066	222957	236.205	1077.37	1529.07	49640.9	62429.5	90029	160725	369089	82665.5	139682	121494	205203	329944	196654	136363	535.51	439.445	36168.7	59732.7	84745
728.475	16.3754	342.865	50.825	166.157	268.784	13764.4	17814.1	21634.3	21943.8	37286.7	106.877	27581.8	74504	58802.5	64122.1	93371.5	463.583	88862.5	80842.3	138527	108260	135581	102957	23063.8	104557	45762.4	52347.2	123812	284028	195.737	139.795	388.291	21681	56856.8	22172.7	62841.8	58880	55652.8	79610	91515.2	114035	334921	144350	112511	47.838	0	14513.6	20075.2	35179.7
772.527	18.6499	1126.73	73.255	658.39	596.795	22595	48249.3	53251.3	51178.8	86202.6	212.865	70601.5	177890	113965	149886	144205	445.09	140551	180134	165135	268316	166525	172737	58308.3	177950	93994.1	148344	192145	315567	194.145	816.015	797.2	86948.1	77525.2	62344.2	109816	106363	94980.5	43695.2	169288	196138	374154	223110	241857	293.62	45.155	35484.4	79819.6	68387.4
1460	17.1707	715.61	541.903	743.276	489.84	6231.68	14782.9	20251.7	5692.84	15872.8	596.608	16997.1	62619	36060.1	53794.7	89922.3	713.047	91992.2	137545	111528	127784	110070	110791	28042.8	113016	11926.4	262866	213576	246774	554.933	754.59	461.185	24855.2	23691.9	14526.3	69637.6	57171	35952.7	42798.4	38358.5	122456	256476	117405	129065	632.647	929.709	471.91	8491.86	19874.5
[truncated: 1,137 more rows]
[truncated: 88 more columns]
