# Supplementary material for: Non-Invasive Differential Diagnosis of Cervical Neoplastic Lesions by the Lipid Profile Analysis of Cervical Scrapings
Source: Metabolites. 2022 Sep 19;12(9):883. doi: 10.3390/metabo12090883 (PMC9506087; doi:10.3390/metabo12090883)
Supplement: Supplementary file 1 [file metabolites-12-00883-s001.zip › Table S2a.xlsx]

## Sheet: Лист1
Lipid	m/z	m/z fragment
CE 18:1	668.636	369.3533|147.1175
CE 18:2	666.624	369.3532|147.1176
CE 20:4	690.624	369.3528|147.1175
CE 24:1	752.733	369.3522|147.1171
Cer-NDS d16:0/16:0	512.506	256.2676|238.2587
Cer-NDS d16:0/18:0	540.538	256.264|238.2537
Cer-NDS d18:0/22:0	624.633	284.2957| 266.2848
Cer-NDS d18:0/24:0	652.662	284.2952|266.2842
Cer-NDS d18:0/26:0	680.697	284.2954|266.2834
Cer-NDS d20:0/26:0	708.727	312.3268|294.3161
Cer-NDS d24:0/18:0	652.665	368.3892|350.3778
Cer-NS d18:1/18:1	564.54	282.2828|264.2721
Cer-NS d18:1/20:1	592.566	282.2807|264.2699	264.27
Cer-NS d18:1/22:1	620.602	282.2844|264.2731
Cer-NS d18:1/24:1	648.634	282.2794|264.2693
Cer-NS d18:1/24:2	646.615	282.2796|264.2694
Cer-NS d18:1/26:0	678.68	282.28|264.2702
Cer-NS d18:1/26:1	676.665	282.2786|264.2695
Cer-NS d18:1/26:2	674.646	282.279|264.2693
Cer-NS d18:2/16:0	536.509	280.2666|262.2562
Cer-NS d18:2/24:0	648.633	280.2644|262.2539
Cer-NS d18:2/26:0	676.665	280.2643|262.2539
Cer-NS d20:2/26:2	700.663	308.2929|290.2841
CerP d18:0/22:0	704.583	704.5775|686.5658|266.282
CL (36:4)(36:4)	1467.01	1467.001|599.4888
DG 16:0_18:0	614.577	341.3064|313.2752
DG 16:0_18:1	612.56	339.2902|313.2745
DG 18:0_18:1	640.594	339.2905|341.3059
DG 18:0_18:2	638.577	337.2746|341.3056
HexCer-NDS d18:0/26:0	842.748	266.2878|284.2999
HexCer-NDS d20:0/26:0	870.782	294.3208| 312.3319
HexCer-NS d18:1/16:1	698.562	282.282	264.274
HexCer-NS d18:1/24:0	812.694	282.2841|264.2735
HexCer-NS d18:1/24:1	810.686	282.286|264.2738
HexCer-NS d18:1/26:0	840.729	282.2845|264.2734
HexCer-NS d18:1/26:1	838.717	282.2855|264.273
LPC 16:0	496.344	496.345|184.0768
LPC 16:1	494.329	494.3436|184.077
LPC 18:0	524.375	524.3792|184.0765
LPC 18:1	522.359	522.3552|184.0767
LPC 18:2	542.326	483.255
LPC 20:4	544.343	544.3423|184.0764
LPC 20:5	542.326	542.3161|184.0763
LPC 22:3	596.382	537.318
LPC O-16:0	482.364	482.3573|184.074
MG 16:0	331.286	239.237
MG 18:0	359.317	267.271
MGDG 16:1_24:1	828.699	828.6829|282.2825
OxLPC 20:2(OH)	564.363	184.074
OxTG 18:3(OOO)_20:5(Ke,OH)_18:4	990.675	647.4029|641.4353|697.4654
PA 14:1_18:0	647.465	549.4719|341.3066
PC 14:0_16:0	706.545	706.5392|468.31|184.0749
PC 14:0_18:0	734.569	734.5695|524.3696|184.0746
PC 16:0_16:0	734.575	734.5695|496.3407|184.0746
PC 16:0_16:1	732.559	732.5541|496.3402|184.0747
PC 16:0_18:1	760.592	760.5854|496.3399|184.0749
PC 16:0_18:2	758.576	758.5706|496.3393|184.0747
PC 16:0_20:1	788.623	788.617|496.3301|184.0749
PC 16:0_20:4	782.574	782.5704|544.3467|184.0747
PC 16:0_20:5	780.558	780.5516|496.3408}184.0746
PC 16:0_22:4	832.591	810.6082|496.3368|184.0767
PC 16:0_22:6	806.573	806.569|496.3401|184.0743
PC 16:1_18:0	760.592	760.5854|494.3311|184.0749
PC 16:1_18:2	756.56	756.5548|494.3233|184.0744
PC 16:1_20:1	786.608	786.6009|550.3843|184.0747
PC 16:1_26:0	872.719	872.7238|636.509|184.0763
PC 18:0_18:1	788.623	788.617|524.3705|184.0749
PC 18:0_18:2	786.608	786.6009|524.3705|184.0747
PC 18:0_20:3	812.622	812.6163|524.3716|184.0748
PC 18:1_18:2	784.591	784.5844|522.3546|184.0747
PC 18:1_22:6	832.59	832.5856|568.3436|184.074
PC 18:1_24:0	872.719	872.7125|522.3457|184.0741
PC 18:2_18:2	782.574	782.5704|520.3392|184.0747
PC 18:2_18:3	780.566	780.5516|520.341|184.0746
PC 18:2_20:0	814.639	814.6331|520.3517|184.0747
PC O-16:0/16:0	720.581	720.5896|480.3427|184.0744
PC O-18:0/18:2	772.629	772.6308|504.357|184.0765
PC O-18:1/24:1	856.723	856.7303|590.4537|184.0768
PC O-20:0/12:0	720.581	720.5904|538.4002|184.0748
PC O-20:0/18:2	800.661	800.6519|504.346|184.0744
PC O-20:1/18:1	800.661	800.6519|536.4079|184.0744
PC O-22:0/18:1	830.71	830.7005|566.4467|184.0741
PC O-22:0/18:2	828.693	828.6829|504.3362|184.0741
PC O-24:0/18:2	856.723	856.7267|504.3388|184.0763
PC O-24:1/16:0	830.711	830.7005|592.4588|184.0741
PC O-24:1/18:1	856.724	856.7166|592.4597|184.0743
PC P-16:0/18:1	744.596	744.5915|504.3459|184.075
PC P-16:1/24:0	828.698	828.6669|590.4476|184.0744
PC P-18:0/16:0	746.612	746.606|478.3258|184.075
PC P-24:0/16:0	830.711	830.7007|478.3273|184.0744
PC P-24:0/18:1	856.723	856.7158|592.4668|184.0744
PE 16:0_18:1	718.545	577.5194|339.29
PE 16:0_18:2	716.529	575.5108|337.2778
PE 16:0_20:1	746.581	605.5439|369.3433
PE 18:0_18:1	746.577	605.5501|339.2885
PE 18:0_18:2	744.563	603.5353|337.2739
PE 18:0_20:4	768.564	627.535|361.2741
PE 18:1_22:0	802.64	661.6172|397.3624
PE O-16:0/20:4	726.549	585.5341|299.2995
PE P-16:0/18:2	700.534	559.5083|337.2742
PE P-16:0/20:4	724.533	583.508|361.2739
PE P-16:0/22:5	750.55	609.5238|387.2894
PE P-16:0/22:6	748.534	607.508|385.2743
PE P-18:0/18:1	730.579	589.5555|339.29
PE P-18:0/18:2	728.566	587.5386|337.2733
PE P-18:1/18:2	726.546	585.5242|337.2734
PEtOH 16:0_18:1	720.561	577.5191|265.2538
PEtOH 16:0_20:3	744.564	601.5236|239.2374
PEtOH 18:0_20:2	774.61	631.5647|267.2668
PEtOH 18:1_18:2	744.563	601.5236|263.2369
PEtOH 20:0_20:0	806.651	663.6481|295.3002
PEtOH 20:1_20:1	802.619	659.5903|293.2837
PEtOH 22:0_20:1	832.666	689.6332|293.2745
PS 16:0_22:6	808.521	623.5064|385.2722
SM d18:0/16:0	705.594	705.5895|266.2825|184.0746
SM d18:0/18:4	725.563	725.557|266.2857|184.074
SM d18:0/20:1	759.643	759.6479|266.2853|184.0745
SM d18:0/22:0	789.686	789.6802|266.2711|184.0743
SM d18:0/24:0	817.719	817.7144|266.2786|184.0747
SM d18:1/14:0	675.549	675.5445|264.2707|184.0744
SM d18:1/16:0	703.582	703.5751|264.2694|184.0745
SM d18:1/18:0	731.612	731.6022|264.2688|184.0744
SM d18:1/18:2	727.571	727.5749|264.268|184.074
SM d18:1/20:0	759.64	759.6479|264.2674|184.0745
SM d18:1/22:0	787.676	787.669|264.2699|184.0749
SM d18:1/24:0	815.707	815.7001|264.2692|184.0747
SM d18:1/24:1	813.692	813.683|264.2694|184.0746
SM d18:2/24:1	811.677	811.6694|262.2518|184.0744
SM d18:3/18:0	727.575	727.5749|260.2455|184.074
SM d20:0/22:0	817.719	817.7144|294.304|184.0747
SM d20:1/18:4	751.574	751.5771|292.3005|184.0739
SM d20:1/22:3	809.657	809.6383|292.3|184.0743
SM d22:2/22:3	835.674	835.6898|318.3028|184.077
TG 10:0_12:0_14:0	656.587	467.4093|439.379|411.3484
TG 10:0_18:1_22:6	838.693	649.5348|539.414|493.4256
TG 10:0_18:2_20:3	814.694	625.5227|517.4237|491.4134
TG 10:0_8:0_8:0	516.421	327.2581|355.2885|355.2885
TG 12:0_12:0_14:0	684.619	467.4159|467.4159|439.3844
TG 12:0_14:0_14:0	712.651	495.4478|467.4163|467.4163
TG 12:0_14:0_16:0	740.682	523.4794|495.4473|467.4162
TG 12:0_16:0_16:1	766.698	549.495|493.4322|495.4467
TG 12:0_18:2_18:2	816.71	599.5049|519.4415|519.4415
TG 12:0_18:2_18:3	814.695	597.5047|517.4237|519.442
TG 14:0_16:0_16:1	794.729	549.4878|521.4572|523.4719
TG 14:0_16:0_18:1	822.761	577.5197|549.4893|523.4729
TG 14:1_16:0_16:1	792.714	519.4411|519.4411|521.4568
TG 14:1_16:1_18:2	816.711	573.4876|545.4544|519.4415
TG 16:0_16:0_18:0	852.809	579.5355|579.5355|551.5041
TG 16:0_16:0_18:1	850.793	577.5208|577.5208|551.5048
TG 16:0_16:1_18:2	846.761	573.4892|575.5047|549.489
TG 16:0_18:0_18:0	880.839	607.5661|579.5353|579.5353
TG 16:0_18:0_18:1	878.824	605.5514|577.5205|579.5353
TG 16:0_18:1_24:0	962.918	689.6444|663.628|577.519
TG 18:0_18:0_18:1	906.852	605.551|605.551|607.5651
TG 18:0_18:1_20:1	932.871	631.5656|633.5812|605.5491
TG 18:0_18:1_24:0	990.949	689.644|691.6595|605.5493
TG 18:1_18:1_24:0	988.935	689.6438|689.6438|603.534
TG 18:1_18:1_26:0	1016.97	717.6741|717.6741|603.534
TG 18:1_18:2_20:0	930.855	631.5663|633.5801|601.5186
TG 18:1_18:2_22:0	958.887	659.5968|661.6123|601.5188
TG 18:1_18:2_24:1	984.903	685.6127|687.628|601.5168
TG 18:1_18:2_26:0	1014.95	715.6597|717.6735|601.5186
TG 18:1_20:1_26:0	930.855	745.7059|717.6783|631.5693
TG 18:1_22:4_8:0	814.695	515.4064|465.3918|653.5656
TG O-16:0_16:0_18:1	836.812	563.5135|537.4973
TG O-16:0_18:1_18:2	860.813	561.4973|563.5129
TG O-18:0_16:0_18:1	864.843	589.5298|563.5135
TG O-18:1_16:0_16:1	834.798	561.4977|563.513
TG O-18:1_16:0_18:1	862.828	589.5298|563.5135
TG O-18:1_18:0_18:1	890.846	589.5293|591.5453
TG O-18:1_18:2_18:3	882.793	585.5292|587.5436
