# Supplementary material for: Non-Invasive Differential Diagnosis of Cervical Neoplastic Lesions by the Lipid Profile Analysis of Cervical Scrapings
Source: Metabolites. 2022 Sep 19;12(9):883. doi: 10.3390/metabo12090883 (PMC9506087; doi:10.3390/metabo12090883)
Supplement: Supplementary file 1 [file metabolites-12-00883-s001.zip › Table S2b.xlsx]

## Sheet: Лист1
Lipid	m/z	m/z fragment
Cer-ADS d18:0/24:0	710.577	666.5992|239.2216
Cer-ADS d18:0/26:1	738.639	692.6413|363.3377
Cer-AP t14:0/28:1	726.629	680.6308|437.3834
Cer-AP t18:1/26:0	754.6	708.5997|411.3573
Cer-AS d24:1/18:0	710.612	664.5776|380.3289
Cer-AS d26:1/16:0	710.58	664.5776|408.3562
Cer-AS d26:1/18:0	738.608	692.6066|408.3598
Cer-NDS d18:0/18:0	612.511	566.5211|308.2794
Cer-NDS d18:0/20:0	640.54	594.5476|336.3121
Cer-NDS d18:0/22:0	668.569	622.5719|364.3314
Cer-NDS d18:0/24:0	696.598	650.5845|392.3542
Cer-NDS d18:0/26:0	724.626	678.6271|420.3903
Cer-NDS d20:0/26:0	752.656	706.6667|420.3958
Cer-NP t18:0/24:0	712.592	666.5913|422.3709|410.3714
Cer-NP t18:0/24:1	710.577	664.5776|420.3518|408.3562
Cer-NP t18:0/26:0	740.619	694.6484|450.4019|438.3975
Cer-NP t18:0/26:1	738.606	692.6066|448.3845|436.3836
Cer-NP t18:1/24:1	708.591	662.5977|420.3919|408.3546
Cer-NP t20:0/24:1	738.608	692.607
Cer-NP t20:0/26:0	768.649	722.6499|450.3994|438.4011
Cer-NS d18:1/16:0	582.468	536.4669|280.2445
Cer-NS d18:1/18:0	610.504	564.5024|308.278
Cer-NS d18:1/20:0	638.529	592.5337|336.31
Cer-NS d18:1/22:0	666.556	620.5553|364.3323
Cer-NS d18:1/24:0	694.61	648.6102|392.3679
Cer-NS d18:1/24:1	692.569	646.5765|390.3525
Cer-NS d18:1/26:0	722.613	676.648|420.3967
Cer-NS d18:1/26:1	720.597	674.5917|418.3742
Cer-NS d20:1/26:0	750.642	704.6418|420.392
Cer-NS d20:1/28:0	778.671	732.6698|448.4154
CL 14:0_18:2_20:4_20:4	721.447	227.1899|279.2195|303.2156|303.2156
CL 16:0_16:0_16:1_18:1	687.492	255.2192|255.2192|253.2042|281.2329
CL 16:0_16:0_18:2_18:2	699.459	255.2183|255.2183|279.2172|279.2172
CL 16:0_16:1_18:0_18:1	701.478	255.2183|253.2026|283.2387|281.2329
CL 16:0_16:1_18:1_18:1	700.475	255.2191|253.2026|281.2329|281.2329
CL 16:0_16:1_18:1_18:2	699.459	255.2183|253.2028|281.2292|279.2172
CL 16:0_18:1_18:2_20:1	727.571	255.2188|281.2329|279.2222|309.2596
CL 16:0_18:1_20:3_20:4	737.481	255.2179|281.2331|305.2185|303.2158
CL 16:0_18:1_22:5_22:6	761.519	255.2188|281.2326|329.2279|327.2146
CL 18:0_18:1_18:2_18:2	726.489	283.242|281.2324|279.2166|279.2166
CL 18:0_18:1_22:5_22:6	775.475	283.2486|281.2337|329.2279|327.2142
CL 18:0_20:2_20:3_22:5	777.516	283.2443|307.2562|305.2321|329.2212
CL 18:2_20:1_20:1_20:4	765.493	279.2201|309.2613|309.2613|303.2108
CL 18:2_20:4_20:4_20:4	759.476	279.216|303.2173|303.2173|303.2173
CL 18:2_22:0_22:6_22:6	801.485	279.2077|339.2997|327.2052|327.2052
DMPE 18:2_20:4	790.493	279.2125|303.2131
GlcCer_NDS d22:0/22:0	886.662	840.6821|678.6133|295.3025
HexCer-AP t18:0/24:0	890.633	844.6089|438.3545
HexCer-AP t18:0/24:1	888.647	842.6281|436.3577
HexCer-AP t20:0/22:0	890.628	844.6093|410.326
HexCer-AP t20:2/24:0	914.659	868.6972|438.3624
HexCer-NS d18:1/16:0	744.506	698.5182|536.4736|280.2486
HexCer-NS d18:1/26:0	884.653	838.6963|676.622|420.3924
LPC 16:0	540.29	480.2803|255.2185
LPC 18:0	568.319	508.3109|283.2486
LPC 18:1	566.305	506.2999|281.2381
LPC 18:2	564.296	504.2769|279.2169
LPC 20:4	588.286	528.273|303.213
LPE 16:0	452.245	255.218
LPE 16:1	450.229	253.195
LPE 18:0	480.274	283.245
LPE 18:1	478.258	281.236
LPE 18:2	476.242	279.214
LPE 20:4	500.241	303.212
LPG 16:1	481.277	253.1966|152.9849
OxCL 16:0_16:0_16:1(OOH)_18:1	703.495	255.2176|255.2176|267.2175|281.2329
OxCL 16:0_16:1(OOH)_18:1(OH)_18:1(OH)	732.507	255.2139|267.2185|297.2207|297.2207
OxCL 16:0_16:1(OOH)_18:1_18:2	715.515	255.2096|267.2063|281.235|279.2074
OxCL 16:0_16:1_16:1(OOH)_18:1	702.488	255.2092|253.1946|267.2096|281.2233
OxCL 16:0_18:1(OOH)_18:1_18:2	729.508	255.211|295.2301|281.2232|279.2084
OxCL 16:0_22:6_16:1_22:5(OOH)2	779.502	255.2096|327.2016|253.197|357.239
OxCL 16:1(OOH)_18:2_18:1_18:1	728.504	267.2137|279.2129|281.2289|281.2289
OxCL 16:1(OOH)_18:2_18:1_18:2	727.493	267.2137|279.2131|281.2345|279.2131
OxCL 16:1(OOH)_18:2_20:4_20:4(OOH)	766.505	267.211|279.207|303.206|317.2318
OxCL 16:1(OOH)_18:2_22:5_22:6	775.495	267.2065|279.2084|329.2181|327.2033
OxCL 16:1_16:1(OOH)_16:1(OOH)_18:1	717.474	253.1939|267.2063|267.2063|281.235
OxCL 16:1_18:1_16:1(OOH)_18:1(OOH)	731.522	253.2097|281.2332|267.2153|295.2513
OxCL 16:1_20:3_20:3_22:3(OH)	771.509	253.2001|305.2273|305.2273|349.2446
OxCL 18:1_18:1_18:1(OOH)_18:2	742.482	281.2285|281.2285|295.2427|279.213
OxCL 18:1_18:1_18:3(OOH)2_20:3	769.471	281.2285|281.2285|305.152|305.2274
OxCL 18:1_18:1_22:3(OH)_22:3(OH)	795.489	281.2231|281.2231|349.245|349.245
OxCL 18:1_18:1_22:6(OOH)_22:6(OOH)	805.502	281.2232|281.2232|341.1812|341.1812
OxCL 18:1_18:2_18:3(OOH)2_20:3	768.465	281.2327|279.2177|305.1944|305.2309
OxCL 18:1_18:2_18:3(OOH)2_20:4	767.484	281.227|279.2128|305.152|303.2116
OxCL 18:1_18:2_20:3_20:4(OOH)	765.489	281.2226|279.207|305.2198|317.2318
OxCL 18:1_18:2_22:3(OH)_22:3(OH)	794.486	281.232|279.2167|349.2474|349.2474
OxCL 18:1_20:1_20:3_20:3(OOH)2	797.493	281.2231|309.2531|305.2191|333.2375
OxCL 18:1_22:3(OH)_18:2_22:3(OH)	794.486	281.232|349.2474|279.2167|349.2474
OxCL 18:1_22:3(OH)_22:5_22:5	809.453	281.2326|349.2548|329.2249|329.2249
OxCL 18:2_18:2_22:3(OH)_22:3(OH)	793.486	279.2167|279.2167|349.2474|349.2474
OxCL 18:3(OOH)_18:3(OOH)_20:4_22:6	789.478	291.2114|291.2114|303.2054|327.2035
OxCL 18:3(OOH)_20:4_18:3(OOH)_22:6	789.499	291.2114|303.2054|291.2114|327.2035
OxCL 18:3(OOH)2_20:3_18:3(OOH)2_20:3(OOH)	827.501	305.1662|305.2185|305.1662|319.2178
OxCL 22:6_22:6_22:6(OOH)_22:6(OOH)	851.499	327.2095|327.2095|341.2254|341.2254
OxLPE 16:1(OH)	466.275	466.2732|269.2054
OxPC 16:0_14:0(CHO)	764.483	255.2095|241.1954
OxPC 16:0_14:1(COOH)	778.502	255.2096|255.1623
OxPC 16:0_14:1(OH)	764.501	241.1954|255.2095
OxPC 18:1_14:0(CHO)	790.535	281.2329|241.1982
OxPC 18:1_16:1(OH)	818.532	269.2326|281.2328
OxPC 18:2_16:1(OH)	816.515	269.2241|279.2065
OxPC 18:2_18:1(OH)	844.614	297.2683|279.2184
OxPC 20:4_18:1(OOO)	900.526	329.2215|303.2032
OxPC 22:5_18:1(OOO)	926.601	329.2259|329.2259
OxPE 16:0_18:2(OOO)	762.455	762.4617|255.2216|327.2124
OxPE 16:0_20:5(OOO)	784.451	784.465|255.2096|349.2053
OxPE 18:2_20:4(OOO)	810.448	810.4863|279.2173|351.2277
OxPG 16:0_18:0(1O)	765.522	281.2228|255.2111
OxPG 16:0_22:5(2O)	827.501	361.2532|255.2192
OxPG 18:0_20:3(2O)	831.531	301.1978|283.2441
OxPG 18:1_18:1(1O)	789.522	279.2084|281.2219
OxPG 18:1_20:3(1O)	813.483	303.216|281.2323
PA 18:1_22:6	745.507	281.2319|327.213
PC 14:0_16:0	750.504	227.1884|255.2181
PC 16:0_16:0	778.513	255.2185|255.2185
PC 16:0_16:1	776.507	255.2177|253.203
PC 16:0_18:0	806.532	255.2185|283.2471
PC 16:0_18:1	804.515	255.2182|281.2324
PC 16:0_18:2	802.499	255.2181|279.2166
PC 16:0_20:4	826.498	255.2185|303.2204
PC 16:0_22:6	850.495	255.218|327.2147
PC 16:1_18:1	802.579	253.2023|281.2325
PC 16:1_18:2	800.484	253.203|279.218
PC 18:0_18:1	832.544	283.2483|281.2327
PC 18:0_20:0	862.642	283.2461|311.2802
PC 18:0_20:3	856.54	283.2481|305.2316
PC 18:1_18:1	830.529	281.2324|281.2324
PC 18:1_18:2	828.513	281.2321|279.217
PC 18:1_20:0	860.629	281.239|311.2776
PC 18:1_20:3	854.644	281.232|305.2391
PC 18:1_22:0	888.658	281.2323|339.3085
PC 18:1_22:1	886.644	281.2326|337.2911
PC 18:2_18:2	826.613	279.2188|279.2188
PC 20:4_20:4	874.516	303.2146|303.2146
PE 18:0_18:2	742.613	283.255|279.2126
PE 18:1_24:1	826.582	281.2282|365.3177
PG 16:1_18:1	745.501	253.2023|281.2384
PG 18:1_26:0	887.651	281.2332|395.3581
PG 20:3_20:4	819.475	305.2254|303.2112
PG 20:4_20:5	815.491	303.2103|301.1925
PG 22:0_22:0	889.645	339.3031|339.3031
LPE O-16:0	438.264	438.2735|140.0041
PC O-16:0/16:0	764.52	704.5202|255.2189
PC O-16:0/18:1	790.535	730.5325|281.2329
PC O-16:1/14:0	734.497	674.493|227.192
PC O-16:1/18:1	788.513	728.4933|281.2226
PC O-20:0/18:0	848.707	788.6174|283.247
PC O-20:0/18:2	844.58	784.5846|279.2157
PC O-20:1/18:1	844.578	784.566|281.2219
PC O-22:0/18:0	876.641	816.6246|283.2382
PC O-22:0/18:1	874.642	814.6416|281.2378
PC O-22:1/18:0	874.642	814.612|283.2382
PC O-22:1/18:1	872.609	812.6069|281.2382
PC O-24:1/18:2	898.622	838.6223|279.2155
PC O-24:2/16:0	872.619	812.6069|255.2181
PE O-16:0/20:4	724.472	724.4612|303.2054
PE O-18:0/18:1	730.517	730.5079|281.2233
PE O-18:0/20:4	752.5	752.4899|303.2054
PE O-20:0/18:2	756.633	756.6469|279.2119
PE O-20:0/18:3	754.635	754.6415|277.209
LPE P-16:0	436.251	436.2574|196.027
LPE P-18:0	464.28	464.2921|196.0261
PC P-16:0/14:0	734.478	674.493|227.192
PC P-16:0/18:1	788.518	728.4933|281.2226
PC P-18:1/18:2	812.598	752.516|279.2169
PC P-20:0/18:1	844.579	784.5846|281.2339
PC P-22:0/18:1	872.607	812.6069|281.2382
PC P-24:0/18:2	898.626	838.6223|279.2155
PE P-16:0/16:1	672.445	436.2532|253.1993
PE P-16:0/18:1	700.475	436.2523|281.2288
PE P-16:0/18:2	698.46	436.243|279.2076
PE P-16:0/20:4	722.458	436.2518|303.2115
PE P-16:0/22:6	746.456	436.2451|327.2033
PE P-18:0/18:2	726.571	464.271|279.2077
PE P-18:0/20:4	750.489	464.2924|303.2184
PE P-18:0/22:6	774.49	464.2732|327.2029
SM d14:1/22:6	763.502	703.4786|327.2105|168.035
SM d16:0/18:1	747.509	687.5192|281.2318|168.031
SM d16:0/18:2	745.493	685.48|279.212|168.0316
SM d18:0/16:0	749.513	689.5313|255.2127|168.0312
SM d18:1/14:0	719.48	659.4659|227.1847|168.0319
SM d18:2/24:0	857.61	797.6323|367.3316|168.0312
SM d18:2/26:0	885.64	825.6202|395.3604|168.0323
SM d20:0/14:0	749.518	689.5313|227.1861|168.0312
SM d20:0/16:0	777.538	717.5361|255.2151|168.0315
SM d20:0/18:1	803.568	743.5742|281.2286|168.0306
SM d20:1/16:0	775.537	715.5245|255.2147|168.0314
SM d22:0/16:0	805.574	745.6118|255.2185|168.0328
SM d22:0/18:1	831.597	771.6206|281.229|168.0316
SM d22:0/20:3	855.597	795.5823|305.2279|168.0315
SM d22:1/20:0	859.626	799.6041|311.27|168.0317
SM d24:0/18:0	861.637	801.6261|283.2439|168.031
SM d24:0/18:1	859.629	799.6041|281.2269|168.0317
SM d24:1/18:1	857.611	797.6323|281.228|168.0312
SM d26:0/18:1	887.655	827.6603|281.2289|168.0329
