# Supplementary material for: Non-Invasive Differential Diagnosis of Cervical Neoplastic Lesions by the Lipid Profile Analysis of Cervical Scrapings
Source: Metabolites. 2022 Sep 19;12(9):883. doi: 10.3390/metabo12090883 (PMC9506087; doi:10.3390/metabo12090883)
Supplement: Supplementary file 1 [file metabolites-12-00883-s001.zip › Table S3a.xlsx]

## Sheet: Лист1
Sample	Hystology	CE 18:1	CE 18:2	CE 20:4	CE 24:1	Cer-NDS d16:0/16:0	Cer-NDS d16:0/18:0	Cer-NDS d18:0/22:0	Cer-NDS d18:0/24:0	Cer-NDS d18:0/26:0	Cer-NDS d20:0/26:0	Cer-NDS d24:0/18:0	Cer-NS d18:1/18:1	Cer-NS d18:1/20:1	Cer-NS d18:1/22:1	Cer-NS d18:1/24:1	Cer-NS d18:1/24:2	Cer-NS d18:1/26:0	Cer-NS d18:1/26:1	Cer-NS d18:1/26:2	Cer-NS d18:2/16:0	Cer-NS d18:2/24:0	Cer-NS d18:2/26:0	Cer-NS d20:2/26:2	CerP d18:0/22:0	CL 36:4)(36:4	DG 16:0_18:0	DG 16:0_18:1	DG 18:0_18:1	DG 18:0_18:2	HexCer-NDS d18:0/26:0	HexCer-NDS d20:0/26:0	HexCer-NS d18:1/16:1	HexCer-NS d18:1/24:0	HexCer-NS d18:1/24:1	HexCer-NS d18:1/26:0	HexCer-NS d18:1/26:1	LPC 16:0	LPC 16:1	LPC 18:0	LPC 18:1	LPC 18:2	LPC 20:4	LPC 20:5	LPC 22:3	MG 16:0	MG 18:0	MGDG 16:1_24:1	OxLPC 20:2(OH)
cb12	Cervicitis	195289	1.29641e+06	68692	48795.3	99910.9	361708	758249	2.23433e+06	1.93993e+06	717296	549301	52785	23461.2	248386	1.45859e+06	216507	1.6757e+06	1.82096e+06	291595	347269	1.23649e+06	1.89647e+06	496582	1.9041e+07	0	564962	1.10653e+06	1.22624e+06	2.19331e+06	3.12902e+06	2.30275e+06	1.01235e+06	799753	1.01401e+06	2.11051e+06	2.12741e+06	872392	103308	493677	1.23887e+06	566518	196479	106444	38959	18692.3	200744	128529	1523.09
cb11	Cervicitis	900659	6.10399e+06	551890	56765.8	100509	114043	213723	374599	483415	191775	67760.2	0	3329.34	51014.1	545479	154095	302672	186618	92830.9	41064.5	285033	251093	87769.5	1.4032e+07	0	0	266128	172020	432425	276442	148729	103901	353257	122300	356624	141802	3.63779e+06	82957.5	3.58191e+06	900810	198184	99465.9	43069.2	78944.3	0	140431	160292	1056.14
cb16	Cervicitis	494276	1.5919e+06	321600	94050.6	81609.2	126552	281668	897815	1.36505e+06	850259	101461	3172.98	4862.57	69202.8	798859	142875	699698	351748	294843	93187.5	450129	581107	400150	6.62246e+06	0	0	288607	306178	449754	578699	527543	157874	256831	123279	408195	215411	2.21567e+06	86015.5	1.54742e+06	884452	215270	130915	52459.4	0	0	57228.4	154133	5959.98
cb13	LSIL	1.57402e+06	1.50608e+07	2.09191e+06	42558.7	75539.8	103243	187957	391789	505531	180984	64679	0	3465.47	40540.3	343042	77952.8	309901	170250	113145	51747.8	119390	246333	127528	7.29906e+06	0	0	208606	215613	357208	451038	206646	150098	320571	126505	344413	206131	2.41587e+06	87280.4	1.1675e+06	881138	232172	102905	54646.7	0	0	66727.9	95345.7	0
cc01	Cancer	1.52674e+06	1.04354e+07	944083	86712.7	9.87402e+06	7.73004e+06	1.13109e+06	3.55441e+06	3.57904e+06	1.32305e+06	379710	16489.4	7957.1	238337	1.33855e+06	318355	618664	1.33926e+06	366792	230010	822382	1.49648e+06	728451	1.20045e+07	0	3.7735e+07	1.44854e+06	1.71726e+06	2.69847e+06	2.15513e+06	2.4185e+06	595399	555977	663133	1.26233e+06	1.10033e+06	1.09366e+06	87019	762465	1.04958e+06	490407	146154	109867	78148.4	2.52211e+06	7.70427e+06	179530	3446.25
cb17	Cervicitis	0	0	0	25199.2	65892.1	61384.1	145322	213470	396313	130975	27424.7	0	367.788	22012.5	146028	0	223119	104287	13765.1	27907.6	0	181777	38189.4	0	0	0	153776	173088	266551	98726.4	63713.6	80384.3	89276.2	85809.2	197605	111036	0	38131.2	0	483154	41144.5	60300.7	16033.4	0	0	25594.4	6621.94	0
cb14	Cervicitis	2.42625e+06	1.41558e+07	2.85812e+06	135653	74585.1	117436	215934	554442	538796	184713	68266.9	0	5549.72	53608.4	353296	109415	318964	146708	195673	49744.5	172560	223894	117730	6.65753e+06	0	0	254886	258878	426466	225661	163902	121381	402086	87542.3	269206	145424	2.67085e+06	102069	1.5109e+06	959488	352073	130485	80302.3	9371.98	0	56220.8	101917	1035.63
cb15	Cervicitis	2.67025e+06	1.4558e+07	1.79859e+06	55812.4	94543.1	150043	283262	917597	1.05295e+06	422213	232881	11076.7	13028.1	89116.8	1.07399e+06	272104	598054	296664	250754	95693.9	691214	411932	239583	1.10329e+07	0	45500	564288	485870	826604	1.69881e+06	1.30736e+06	320321	914398	326973	627539	707746	9.28009e+06	360435	3.92219e+06	3.17991e+06	2.24473e+06	632364	427875	63447.3	0	116358	377168	2155.21
cb18	HSIL	2.94153e+06	3.56741e+07	3.27368e+06	34847.3	77793	85862.4	275600	597297	578449	164691	81515.4	0	10854	144463	1.23759e+06	415561	512282	177885	83536.9	52526.8	650762	245772	107305	1.04294e+07	143793	0	635001	463716	1.04803e+06	125191	84842.5	127282	1.48552e+06	171578	439945	159550	6.08972e+06	126391	3.9017e+06	1.15833e+06	653047	181598	125900	0	0	75591.3	355563	0
cb24	LSIL	0	0	0	25583.5	68666.4	63061.4	145616	215586	397128	132040	28089.2	0	355.804	22221.8	146427	0	223585	104696	13452.2	28000.7	0	182932	38189.4	0	0	0	154177	173440	265263	98784.7	63740.6	80061.3	89206.9	84990.7	197895	111235	0	38070.7	0	484019	40206.2	60134.9	16104.3	0	0	25789.4	11108.3	0
cb21	Cervicitis	82006.6	4.32937e+06	590351	31629	83685.6	124835	421934	879344	1.25782e+06	392103	157291	0	12552.5	145862	1.68517e+06	513939	648228	272921	104081	73684.9	908338	298569	117254	6.80309e+06	1.68465e+06	0	443997	429581	761660	209911	163825	125982	822999	126370	369140	198022	2.23319e+06	58988.9	1.45587e+06	713706	146964	103142	31554.6	0	9178.77	159715	65704.1	229.828
cb20	Cervicitis	858472	1.41558e+07	2.56058e+06	40482.1	80728	98418.6	316012	567118	524327	156592	93208.4	0	12740	126318	1.21244e+06	271833	396194	167423	72661.2	48204.1	566768	225054	69323.6	8.50968e+06	1.04489e+06	0	474864	385531	740368	132300	96096	104715	944355	136460	364760	118845	1.83484e+06	54998.1	1.72738e+06	718283	183885	97193.8	41083	0	0	133648	241838	0
cc02	Cancer	1.02072e+07	1.4558e+07	2.87439e+06	5.76507e+06	61701.5	270907	1.04361e+06	4.7312e+06	1.14072e+06	154961	315363	3.73022e+06	5.80445e+06	422195	1.71794e+06	430621	783621	316830	317686	343005	617745	384685	206765	1.68943e+07	0	1.45774e+06	7.37361e+06	6.46054e+06	1.00747e+07	95303.1	109811	913819	500007	182714	318482	114461	1.42505e+07	1.32135e+07	8.43913e+06	9.27961e+07	4.59188e+07	6.04667e+06	7.75138e+06	31766.5	243624	1.39966e+06	902561	5597.52
cb19	Cervicitis	315995	3.43064e+06	479364	41262.4	89690.3	130674	274304	393448	514380	164418	77811.9	599.109	10362.8	121410	1.92186e+06	456047	478452	198380	57484.3	50735.7	1.09286e+06	254417	88290.5	7.28007e+06	510522	0	367000	357998	568623	134038	105026	96204.5	329435	89601.4	333369	167262	1.49163e+06	68012.8	628201	769938	137537	82846.7	31045.5	5177.74	0	100354	119131	19.0211
cb22	LSIL	479926	1.11392e+07	1.47254e+06	30349.3	80124.4	178169	409415	949766	1.30071e+06	355871	301410	3280.91	22895.4	302079	2.66539e+06	916315	881939	288385	131438	104899	1.34687e+06	327194	185211	6.70147e+06	798818	43645.3	793723	611740	1.16502e+06	536348	505622	233118	437321	286569	533507	433494	3.26201e+06	119545	1.56289e+06	1.04389e+06	349082	185078	71222.8	0	0	140539	110963	188.474
cb29	LSIL	0	0	0	25679.9	66163.4	62324.6	147840	221525	403411	134382	28583.4	0	318.772	22558.8	148759	0	227718	107156	16745.6	28021.3	0	186063	38189.4	0	0	0	154323	173300	266845	99533	64586	80223.4	90938.5	85902.2	197709	111259	0	38141.4	0	482930	39669.6	60075.3	16223	0	0	25357.7	6108.25	0
cb28	Cervicitis	0	0	0	25775.4	68234.5	62336	151068	225648	406282	136239	29813.3	0	1218.78	24146.6	156463	0	228757	113440	14217.8	28053.6	0	189140	38189.4	0	0	0	159685	176248	274474	103978	65481.2	80848.9	94239.2	85610.8	200354	112876	0	38065.1	0	485317	42880.4	60208.7	16962	0	0	25649	12983.7	0
cb30	Cervicitis	0	0	0	25156.1	66312.6	61623.4	145514	217332	399401	133007	27898.4	0	279.711	21860.2	147516	0	224135	104574	14549.9	27990.1	0	183431	38189.4	0	0	0	154401	172997	265159	97970	63378.4	80096.4	89127.5	86014.9	196925	110217	0	38073.5	0	482737	40230.9	60150.5	16286	0	0	24701.5	5303.67	0
cb25	LSIL	0	0	0	27806.1	96642.2	195381	380552	1.14736e+06	1.91494e+06	465214	332403	3057.22	20505.7	93255.3	464972	69609.5	1.12626e+06	466620	121351	121918	199307	430783	199092	5.24715e+06	4.70493e+06	38751.3	351896	496040	594695	535319	420228	396304	359417	412809	797270	902613	730959	116696	397141	1.39653e+06	382028	131624	77503.8	0	0	94166.8	48860.3	6520.29
cb23	HSIL	200011	3.09365e+06	613176	36757.3	95918.8	144521	291415	714867	1.43233e+06	572341	139014	0	12486.5	83382.4	969616	206713	1.01794e+06	756749	99696.6	97703	358055	389349	245237	1.26009e+07	821708	0	315618	354736	559533	399877	386367	282776	336994	225058	433916	464254	1.10197e+07	190953	9.07924e+06	1.99585e+06	845320	364730	159857	72032.6	0	111251	183323	1214.21
cb26	Cervicitis	459291	8.31694e+06	1.21404e+06	38682.7	77012.3	141577	427916	1.095e+06	1.26653e+06	340711	217311	517.773	18228.9	144187	1.1084e+06	366584	1.08778e+06	625225	142437	105836	388679	356007	246895	8.20087e+06	1.13975e+06	24586.1	610142	635167	1.15743e+06	342322	345668	234451	893117	261195	662718	482583	2.01722e+06	73495	1.36409e+06	858711	281953	134974	56377.1	0	0	117410	144212	146.777
cb31	LSIL	0	0	0	25306	89079.5	83954.5	148922	218765	402889	136004	28599	0	14.864	22274.5	149217	0	227114	106324	16712.8	27978.7	0	187312	39160	0	0	0	153735	173101	265605	99373.3	63633.4	80197.8	90238.3	85316.4	197709	111053	0	38065.7	0	482945	39342.3	60060.3	15999.5	0	0	28476.1	16186.1	0
cb32	LSIL	0	0	0	25183.4	73186	69384.6	147086	215621	396242	130945	27579.3	0	211.252	21837.5	147120	0	223689	104397	13759.2	27972.8	0	182875	38189.4	0	0	0	153863	172548	264829	97910.5	64320	80149.2	88883	85817.2	196849	110270	0	38186.5	0	482480	39262.8	60206.2	16206	0	0	25243.1	5894.48	0
cb27	Cervicitis	518167	9.39683e+06	1.56998e+06	29720.2	78562.1	135942	301985	674370	1.14955e+06	318237	245939	0	14160.8	74908.7	481759	101126	658652	344126	72032.2	77625.8	232147	303485	118738	6.56581e+06	704639	14748.5	324102	408711	559483	375778	305214	233416	825627	283822	432734	555665	3.87787e+06	107140	1.32485e+06	1.34889e+06	1.90492e+06	135849	286242	0	7555.78	215591	71121.4	3318.97
cc05	Cancer	649703	680105	93453.4	97638	6.46582e+07	4.89226e+07	4.10121e+06	4.85645e+06	8.90279e+06	4.72737e+06	100006	92136.2	154859	829684	5.48768e+06	460381	5.60044e+06	3.35148e+06	471928	634645	2.92526e+06	6.01131e+06	1.1879e+06	8.94725e+06	0	7.46733e+06	1.05581e+06	1.02866e+06	1.27864e+06	349455	406918	183404	482362	191813	328716	310949	390308	79249.6	104075	815978	280748	170229	66888.8	70141.4	1.5645e+07	2.07197e+07	138343	113.245
cb37	LSIL	0	0	0	25049.3	66497.2	62410	150619	225912	404300	136194	29541	0	787.67	24812.8	155661	0	228327	114512	13391.8	27844.8	0	189662	38241.3	0	0	0	159270	175526	274263	104218	67178.2	81429	94206.5	86190	200639	113505	0	38334.8	0	486766	55440.3	60472.1	16563.4	0	0	25167.9	18660.8	2074.05
cb34	LSIL	0	985997	131916	26345.2	81532.7	129323	287809	611304	1.09804e+06	380205	147490	0	24201.2	97349.8	441355	125406	642407	461418	40849.3	118401	291607	357656	69533.3	4.82732e+06	4.50352e+06	53574	539738	494603	924116	352959	380273	251119	512821	257033	386267	361139	2.97214e+06	114974	1.62521e+06	1.51408e+06	869056	275556	129014	0	12460	156328	55831.6	500.782
cb42	LSIL	0	0	0	25220.3	66050.8	60761.6	145659	217318	399376	132531	28677.5	0	0	22544.2	146663	0	224039	105200	14916.9	27844.6	0	183904	38189.4	0	0	0	153824	173162	266262	100796	65952	80404.9	89462.4	85560.8	198267	112102	0	40272.6	0	500937	52992.3	61115.5	18492.7	0	0	23842	8149.55	0
cb35	Cervicitis	139186	2.25949e+06	340151	36220.4	80750.9	240317	448624	1.33196e+06	2.33549e+06	579946	627067	2794.07	30250.3	118591	529039	120980	1.13907e+06	633209	144371	182960	368766	453449	202647	6.69809e+06	7.59845e+06	269666	1.28242e+06	973420	1.61466e+06	1.06499e+06	1.03575e+06	614408	691927	952295	1.19345e+06	1.50385e+06	2.62098e+06	551793	1.96474e+06	5.24345e+06	2.01916e+06	419901	296182	34605.4	18404	219715	86547.4	23630.8
cb38	HSIL	470199	2.55603e+06	428492	80771.3	80826.2	314484	797591	3.44679e+06	4.86637e+06	1.1256e+06	703371	27263.5	40364.5	195898	1.26558e+06	327726	2.66555e+06	770857	391764	234855	485158	1.04203e+06	539079	1.55824e+07	6.8104e+06	621268	2.02083e+06	2.36389e+06	3.50823e+06	2.09721e+06	1.63263e+06	879748	744323	1.1431e+06	1.98878e+06	2.25596e+06	1.76952e+06	297976	2.20883e+06	4.21419e+06	1.68624e+06	486535	290490	0	22278.3	288607	815625	9694.28
cb33	Cervicitis	242548	1.79529e+06	368904	49098.1	121754	386882	1.39003e+06	5.82219e+06	1.22958e+07	4.54847e+06	786408	67888.4	98204.3	727738	3.50853e+06	529878	7.8862e+06	3.54476e+06	438515	921774	3.66115e+06	3.25882e+06	1.12348e+06	1.28394e+07	161243	1.11061e+06	1.49974e+06	2.31817e+06	2.33594e+06	2.30459e+06	2.00648e+06	1.22677e+06	1.29657e+06	1.96357e+06	1.76736e+06	2.16597e+06	2.99901e+07	474464	3.66648e+06	5.6076e+06	2.69181e+07	450002	3.4747e+06	10596.2	27032.7	272101	282495	4296.85
cb39	HSIL	0	661544	138094	29390.3	93813.7	204529	388704	1.32059e+06	1.96749e+06	485533	467833	3438.63	23246.5	94480	516925	196929	923747	372977	118489	108903	268724	303168	138448	9.55857e+06	4.1481e+06	81048.1	804874	640193	1.37419e+06	699915	573996	389351	638120	783566	890066	842596	3.52034e+06	187862	3.22134e+06	2.48544e+06	1.13144e+06	295518	175313	800655	3765.17	234418	124712	7817.76
cb43	LSIL	0	0	0	25136.3	65461.2	60573.6	145403	214183	396117	130492	27949.8	0	290.85	22147.3	146584	0	223284	103772	13366.3	27941.2	0	182188	38269.2	0	0	0	152925	172386	264764	98285.6	63605.5	80437	89210.8	85899.3	197079	110712	0	38106	0	485411	45165.8	60142.8	16147.2	0	0	24468.1	4999.57	0
cc08	Cancer	1.24728e+07	5.23658e+07	9.69348e+06	169426	69645	117580	212004	396742	500715	182724	59173.5	0	5288.74	58353	509240	119320	308485	148561	117596	42523.6	167862	233507	97701.5	1.4509e+07	0	31687.6	448437	388468	731856	175628	97342	111626	1.19141e+06	206665	334702	109515	4.59308e+06	159884	3.4753e+06	1.14766e+06	515622	271154	116502	1.55681e+06	0	108297	382942	2630.51
cc07	Cancer	1.35507e+06	3.75582e+06	327600	339862	78306.7	561722	1.20761e+06	6.98408e+06	5.55295e+06	809076	1.10749e+06	42125	27586.5	218855	1.67413e+06	294058	1.22506e+06	4.00471e+06	559977	788962	2.98434e+06	1.97515e+06	871868	1.83254e+07	0	2.37429e+06	2.63751e+06	4.45723e+06	6.49743e+06	4.9465e+06	1.27302e+06	2.95367e+06	4.18122e+06	2.99619e+06	7.349e+06	2.78885e+06	8.45169e+06	1.10629e+06	1.47046e+07	2.7337e+07	1.68113e+07	1.84868e+06	3.16936e+06	284493	300334	1.61082e+06	1.01623e+06	16007
cb41	LSIL	0	0	0	27824.2	81886.1	393764	499598	1.97536e+06	3.35988e+06	853522	989314	6943.23	24144.8	91375	479847	86629.6	1.62089e+06	1.1482e+06	223759	231344	634537	532613	343159	9.66801e+06	308603	348997	1.06335e+06	1.05277e+06	1.87367e+06	2.09181e+06	1.72955e+06	825663	1.20823e+06	1.15661e+06	2.27035e+06	2.18694e+06	1.61976e+06	901695	1.475e+06	8.42225e+06	4.88125e+06	390967	741864	5220.93	43707.4	256349	153226	569.206
cb40	LSIL	0	0	0	27190.5	82230.5	207036	295672	889574	1.50428e+06	403499	418392	5602.21	21301	65193.4	315259	49298.3	842400	636189	102351	156832	337390	334527	163238	6.91556e+06	1.93301e+06	80376.5	499611	683717	866629	784122	694629	510518	578652	773690	1.16526e+06	1.4001e+06	1.43351e+06	566055	760763	5.24978e+06	2.19099e+06	356121	322611	0	0	261305	90111.3	5461.8
cc06	Cancer	1.30725e+07	4.9852e+07	9.71858e+06	362010	1.47969e+07	8.16928e+06	725103	1.32834e+06	918104	292608	101396	0	3575.01	181386	1.32275e+06	523978	900591	281545	139009	60265.2	604156	440268	228100	7.48383e+06	0	1.46598e+07	734970	612760	1.16521e+06	398439	150009	124998	1.35842e+06	115332	578355	167053	1.44974e+06	63311.1	1.04943e+06	1.24879e+06	2.30101e+07	109775	47350.3	2.86116e+06	481782	1.62071e+06	405960	3.17406e+06
cb49	HSIL	0	640022	99991	0	0	0	0	39532.3	55209.7	0	11236.3	0	0	16183.9	80926.8	28995.1	82834.8	49108.1	18615.4	0	100607	0	16624.6	598566	161601	0	113269	63375.9	166583	0	33184.6	0	0	0	0	43966.8	513198	0	529268	0	0	6417.89	0	16370	0	0	23113.8	0
cb48	LSIL	11552	698376	106332	0	0	0	0	44945.4	59237.1	1589.69	12999.1	0	0	17521.4	87983.8	31754	85232.7	53781.6	19718.3	0	102643	0	16536.9	679133	161396	0	114929	65055.4	170461	0	34938	0	0	0	0	47923.9	523781	0	533458	0	0	6315.68	0	16881.2	0	0	55334.1	0
cb44	HSIL	9929.48	673105	106399	0	0	0	0	40069.6	55394.7	0	12509.4	0	0	16540	82060.5	30239.4	83592.6	49470	18814.6	0	100737	0	16536.9	652291	162705	0	114336	64100.8	167795	0	33032.4	0	0	0	0	47339.3	519908	0	533441	0	0	7221.46	0	19486.5	0	0	37173.8	0
cb47	LSIL	0	639428	101413	0	0	0	0	48201.2	63792.3	2374.68	14451.7	0	0	17455.3	87825.7	30822.9	87296.7	52935.7	21578.6	0	102860	0	16536.9	669123	162337	0	115405	65625.9	169641	0	37938.4	0	0	0	0	52260.2	549886	0	531178	0	0	6958.13	0	16648.4	0	0	31189.6	72050.3
cb45	LSIL	86513.8	835523	116849	1596.32	0	0	0	63849.4	67366.8	3932.25	16906.8	0	0	20306.5	111818	36760.8	92746.6	59091.1	33256.8	4279.21	107711	0	29895.3	1.16491e+06	344343	0	151443	94157	229977	0	34645.1	0	9133.4	0	0	53471	556461	0	554182	0	0	27062.5	0	54988.8	0	0	28275.5	2272.16
cb53	HSIL	0	641004	101311	0	0	0	0	40536.2	56999.5	0	12542	0	0	16569.1	81466.6	29863.5	83391.1	49651	19130.1	0	100424	0	16576.8	633596	161113	0	114377	63892.1	167121	0	34098.2	0	0	0	0	45068.6	517257	0	531566	0	0	6824.76	0	17573.3	0	0	25779.7	0
cc09k	Cancer	8.74308e+06	3.35844e+07	3.91381e+06	117737	0	0	257451	1.05312e+06	1.12137e+06	353602	245835	11651.3	12611.5	56112.4	854256	206142	721731	432343	224047	106101	286635	486880	298094	1.89228e+07	164890	0	500183	731801	1.34806e+06	2.44138e+06	1.13195e+06	354521	645855	244877	1.67568e+06	662589	3.72081e+06	1723.24	2.06814e+06	203148	281602	106584	121894	96286.1	0	51984.9	459209	27275.2
cb46	Cervicitis	485131	1.63743e+06	263039	14249.6	0	0	1.82945e+06	7.17787e+06	8.88477e+06	1.83146e+06	1.00684e+06	43533.4	76917.8	302943	2.10933e+06	352069	5.46669e+06	1.14498e+06	598646	298939	1.08383e+06	2.28802e+06	963616	1.27483e+07	578399	575271	2.91297e+06	3.63639e+06	4.35363e+06	3.67312e+06	2.1472e+06	1.34713e+06	2.53601e+06	2.14476e+06	4.22148e+06	2.17167e+06	1.75668e+07	1.11771e+06	1.75058e+06	1.26105e+07	2.55929e+07	521504	3.22038e+06	58944.8	20277.3	235156	244081	0
cb55	Cervicitis	3674.91	663366	105135	0	0	0	0	44015.7	59816.5	1617.25	13146.1	0	0	17016	86613.7	29991.3	84515.7	52203.4	20048.4	0	102265	0	16536.9	646291	162324	0	114994	65139.8	169658	0	35068.5	0	0	0	0	46320.5	524317	0	534682	0	0	6516.34	0	16523.4	0	0	47722.9	0
cb56	LSIL	38961.5	772149	112244	655.796	0	0	0	62709.5	79485.1	10774	17339.1	0	0	17718.7	95530	32577.1	94501.4	59776.6	26315.1	0	105591	0	24477.7	941072	302346	0	116112	66443.2	170645	0	55272.1	0	22944.4	0	0	59702.2	537407	0	541716	0	0	9686.32	0	17389.6	0	0	34239.6	0
cb51	LSIL	391021	1.00354e+06	137998	5249.4	0	0	1.38427e+06	3.30486e+06	6.64718e+06	3.29063e+06	477301	17699.3	38135.9	263586	2.26053e+06	239780	2.04546e+06	2.12135e+06	387196	194079	1.26428e+06	2.33701e+06	481710	9.27554e+06	181888	0	361903	563865	743332	2.36305e+06	1.75766e+06	512147	471950	385471	1.28425e+06	920044	879781	0	804417	553766	241457	124826	94579.2	25160.1	0	25236.4	87107	0
cb50	LSIL	199360	2.12678e+06	286101	3953.2	0	0	1.15706e+06	3.20675e+06	4.81012e+06	1.62595e+06	435927	8252.02	24422.3	318278	2.16939e+06	357863	3.72801e+06	2.65459e+06	305262	240941	2.03393e+06	1.97922e+06	686716	8.21281e+06	1.83294e+06	0	381013	760160	862081	839765	670460	874520	1.08898e+06	660094	1.46629e+06	1.0767e+06	1.19708e+06	0	869584	0	0	53721	30924.9	25939.8	0	116024	103659	0
cb58	Cancer	0	637419	100166	0	0	0	0	40389.4	56248.3	0	10728.4	0	0	16059.5	80428.6	29474.1	82405.6	48817.7	19852.6	0	100545	0	17770.2	592582	162870	0	114005	63490.2	165876	0	32697.3	0	0	0	0	43663.9	511042	0	527703	0	0	6620.46	0	16646.5	0	0	22107.6	0
cb60	LSIL	0	631826	99703.8	0	0	0	0	38982.9	53673.2	0	10780.6	0	0	16209.5	80805.5	29878.7	82265.7	48278.1	18966.3	0	100378	0	16556.4	591277	161344	0	113047	63873.1	166078	0	32339.6	0	0	0	0	44492.6	511527	0	528172	0	0	6405.96	0	16746.9	0	0	21451.5	0
cb57	Cervicitis	0	636916	100452	0	0	0	0	38826.4	55002.5	0	11426.4	0	0	16115.9	79329.3	30423.8	82204.9	48840.5	18455.6	0	99649.2	0	16536.9	594334	161325	0	113462	63908.5	165899	0	32768	0	0	0	0	44351	511477	0	528245	0	0	6383.16	0	16535.5	0	0	23207.5	0
cb52	Cervicitis	303520	3.06855e+06	334459	29775.3	0	0	159964	964686	1.61899e+06	538934	323325	10996.6	10641.7	53866.1	339582	79360.8	486798	256708	172567	110429	229638	374351	207231	1.32012e+07	164585	0	515729	447355	714211	1.27468e+06	1.51676e+06	503848	612690	670011	1.81608e+06	1.5382e+06	1.73472e+06	1.14066e+06	1.19417e+06	7.52728e+06	3.59482e+06	392840	600603	79550.1	0	181253	101748	0
cc01n	Cancer	3.25919e+06	2.83859e+07	2.60543e+06	153126	6.00031e+07	4.31005e+07	2.58293e+06	2.81561e+06	2.19281e+06	708391	291344	21641	9226.72	228365	1.54388e+06	420256	314042	1.01964e+06	249881	337844	909195	1.15091e+06	480909	1.17285e+07	163507	3.40363e+07	2.51129e+06	1.53096e+06	4.61556e+06	1.44523e+06	1.33259e+06	859272	1.5062e+06	949816	2.46738e+06	950473	3.54188e+06	44530.5	2.37467e+06	931052	786565	180077	164933	74712.7	1.55341e+06	7.08374e+06	356240	0
cc10k	Cancer	7.48258e+06	1.95483e+07	2.144e+06	81724.7	0	0	240687	683815	611471	318180	117071	2794.77	1789	128139	1.1213e+06	361572	392979	277526	96572.3	30152.1	289988	268529	119066	1.20695e+07	164332	0	506626	320603	787435	376664	207460	46565.9	1.90158e+06	146626	530860	182633	2.56819e+06	0	1.48614e+06	0	4.32334e+06	103224	81522.8	3.22966e+06	28409.6	144642	280719	606652
cb54	HSIL	1.93244e+06	1.7157e+07	3.04614e+06	10571.3	0	0	234550	997165	1.28837e+06	177508	222241	2247.57	19002.2	98231.5	1.0882e+06	265025	199468	239038	146761	62722.3	526614	207748	211826	1.19917e+07	2.59505e+06	0	469269	592873	807841	327604	357061	152506	396235	159474	682541	491004	4.55668e+06	132526	2.25677e+06	994835	240888	125263	85066.3	44082.1	0	200077	252991	0
cb62	Cancer	5271.86	649545	102486	0	0	0	0	41020.7	55751.9	0	11483.9	0	0	16561.2	81688.5	30365.6	83631.3	48990.2	19862.4	0	100605	0	16617.1	669965	161942	0	113862	63985.1	166144	0	33459.4	0	0	0	0	45949.1	520261	0	537687	0	0	7930.07	0	16640.3	0	0	36127.9	0
cc02n	Cancer	3.12021e+06	2.86978e+07	3.98331e+06	5.83006e+06	0	0	1.35354e+06	5.44349e+06	1.12822e+06	67764.1	480037	3.83096e+06	5.95566e+06	584499	3.71571e+06	875926	410445	293129	401376	424784	791131	194543	171786	1.38486e+07	162190	562588	6.90764e+06	6.20514e+06	9.88673e+06	922754	81120.6	1.28347e+06	1.2512e+06	566773	442058	269275	8.76813e+06	1.3136e+07	3.54723e+06	9.10274e+07	4.80208e+07	6.04426e+06	8.25688e+06	60010.9	181912	1.32306e+06	1.11735e+06	0
cb63	Cervicitis	0	636457	100429	0	0	0	0	38943	53444.5	0	11106.5	0	0	16214.1	79816.6	28836.1	81498.4	48158.2	19434.8	0	100320	0	16738.5	603416	161184	0	113013	63231.8	165923	0	33246.5	0	0	0	0	44850.4	513096	0	529483	0	0	6817.07	0	16413.9	0	0	23629.7	0
cb66	LSIL	115029	834158	124896	6306.9	0	0	177582	698021	916882	204779	244223	1210.78	2016.06	48441.9	325738	70326.1	316526	304782	87745	60981	230214	129589	77042.4	3.20884e+06	425012	0	192077	171456	282329	321324	296048	122389	187900	141338	340823	447209	963555	0	728906	18768.4	0	44816.5	24916	27515.9	0	78860	42908	0
cb61	LSIL	162322	1.84914e+06	285373	217653	0	0	462054	1.98622e+06	2.54813e+06	393566	556060	3374.81	110388	113185	1.15461e+06	262790	1.35404e+06	592298	232986	268676	537850	576619	330994	8.93365e+06	2.67046e+06	733491	1.96918e+06	2.95156e+06	3.7258e+06	1.05675e+06	904914	916252	1.58604e+06	1.47236e+06	2.45515e+06	2.21959e+06	3.54447e+06	1.83918e+06	4.14847e+06	1.75569e+07	8.54042e+06	704397	1.07342e+06	37510.3	133919	1.35613e+06	296847	0
cb72	LSIL	676.014	643160	101947	0	0	0	0	43771.4	62732.6	3300.42	12553	0	0	16878.4	83400.2	30144.2	85193.9	50452.2	19643	0	100659	0	16536.9	663858	161941	0	113515	64657.6	166655	0	37733.9	0	0	0	0	49085.7	511596	0	528913	0	0	6134.44	0	16487.2	0	0	26605.8	0
cb65	Cervicitis	347368	3.03356e+06	469250	18606.7	0	0	437384	2.09014e+06	2.40428e+06	580673	663718	19621.3	80156.6	90334.1	950400	142555	239774	765455	313766	194957	532545	909871	351595	1.28378e+07	218366	200166	1.42921e+06	1.91423e+06	2.0814e+06	2.91786e+06	1.78046e+06	699121	1.24718e+06	834113	2.46106e+06	1.5319e+06	2.08859e+06	894111	2.11924e+06	4.86732e+06	1.46505e+06	464821	314565	26907.7	0	148633	284502	0
cc03n	Cancer	3.28769e+06	2.88018e+07	4.29555e+06	367340	1.04336e+07	4.02942e+06	749279	2.63299e+06	2.2387e+06	297242	185210	14280.1	2903.79	208545	1.76439e+06	398103	4.02102e+06	250755	272525	72662.7	253029	1.02024e+06	1.14832e+06	1.39787e+07	171874	1.36844e+07	1.97772e+06	2.36807e+06	3.85772e+06	479869	97982.5	0	393360	221198	286210	352907	2.68155e+07	360849	1.83948e+07	9.22131e+06	6.29027e+06	487741	1.07529e+06	84983.2	2.39462e+06	3.76439e+06	628670	0
cb68	LSIL	249861	2.52165e+06	435670	4204	0	0	53828.4	187154	185021	47074.3	59494	1092.6	2610.79	80168.2	944839	245220	178146	105280	44749.7	28100.8	391747	0	39999.4	9.77689e+06	3.84547e+06	0	377065	204818	496910	0	86457.3	11327.1	900769	31724.4	38762.6	142943	1.24287e+07	209010	4.18804e+06	1.50734e+06	1.26756e+06	833483	244708	23141.2	17628.3	170582	97375	0
cb67	Cervicitis	178440	808683	133351	13107.6	0	0	911901	3.58792e+06	5.35873e+06	1.40872e+06	706345	36772.2	133328	221363	1.41299e+06	218921	2.41355e+06	1.80256e+06	363072	451134	1.19697e+06	1.54936e+06	506008	1.48895e+07	6.35249e+06	203738	1.6024e+06	2.26557e+06	2.49195e+06	2.14007e+06	1.5439e+06	1.41508e+06	1.25054e+06	1.25406e+06	2.15342e+06	1.7246e+06	1.19955e+06	313962	1.66147e+06	5.9479e+06	1.02988e+06	329612	200252	32719.5	0	223251	186555	0
cb64	HSIL	240449	2.40331e+06	367877	22994.8	0	0	1.3743e+06	3.35052e+06	7.79814e+06	3.68881e+06	108146	26601.1	71907.1	670571	4.04511e+06	414258	4.32647e+06	3.34593e+06	302901	668071	3.19063e+06	4.18154e+06	734317	9.25577e+06	1.01843e+07	0	695044	785257	1.41517e+06	301733	369423	371388	443465	289410	399895	504677	1.92895e+06	33192.9	1.23055e+06	1.21125e+06	1.26622e+06	656960	221540	36658.2	0	288972	185701	0
cb73	Cervicitis	0	640545	101565	0	0	0	0	39151.8	55115.7	0	11087.1	0	0	16341	80766.4	28801.2	81971.6	49051.1	18768.6	0	100412	0	16536.9	622470	161778	0	112749	63412.7	165624	0	33230.3	0	0	0	0	45217.9	523164	0	534479	0	0	6904.29	0	16525.5	0	0	23583.9	0
cc04n	Cancer	1.7314e+07	4.85562e+07	9.80814e+06	660297	0	0	378646	1.2747e+06	1.03722e+06	388415	233554	12498.3	28410.4	321832	1.90115e+06	875102	184409	996231	202977	290198	735617	1.05269e+06	211350	1.32891e+07	170828	0	916011	845822	1.77537e+06	1.62961e+06	762493	802777	1.05252e+06	856072	1.00793e+06	737575	1.56143e+07	551665	8.05154e+06	5.28224e+06	3.63547e+06	1.90919e+06	707663	68463.5	1101.49	202545	957622	0
cb69	Cervicitis	270971	1.0957e+06	153065	12559.7	0	0	389120	2.07248e+06	2.43596e+06	563471	786457	16775.7	73736.5	80866.2	628466	178927	1.12043e+06	483479	221946	233462	387506	340773	195923	1.26159e+07	1.5324e+06	295750	1.79499e+06	1.83379e+06	2.58934e+06	1.77386e+06	977922	1.14774e+06	1.76459e+06	1.58988e+06	3.46217e+06	1.97081e+06	3.88726e+06	1.47159e+06	2.42057e+06	1.87501e+07	5.94412e+06	659422	887657	56792.5	0	335791	224588	1389.84
cb70	LSIL	290193	986184	137965	8786.76	0	0	982202	3.8534e+06	7.42527e+06	3.28846e+06	811166	62808.4	132606	511536	2.53617e+06	417249	4.28623e+06	1.66266e+06	310146	805884	1.37608e+06	3.74701e+06	712008	1.74916e+07	430110	262956	1.10187e+06	1.60652e+06	2.05732e+06	2.87166e+06	2.21428e+06	1.4451e+06	1.73309e+06	1.55983e+06	2.68254e+06	1.81841e+06	855889	63512.4	1.13308e+06	1.60558e+06	554206	140669	115669	26171.8	0	329510	278908	0
cb76	HSIL	0	639811	100293	0	0	0	0	44841.8	61403	3521.33	12978	0	0	17432.5	86727.9	29872.8	85803.4	53495.3	20389.6	0	102545	0	16781.1	631196	161251	0	113922	64690.7	167008	0	35267.6	0	0	0	0	47846.3	515358	0	531567	0	0	6251.15	0	16392.3	0	0	28133.9	0
cc05n	Cancer	917857	7.86124e+06	1.64129e+06	65956.4	2.04966e+07	1.93109e+07	2.15884e+06	156807	196874	84593.3	37268.7	2739.71	0	30411.6	312076	75272.2	159826	116012	36546.1	21510.6	164000	26377	53001.1	9.42201e+06	164028	1.98893e+06	193492	127116	220568	0	68380.6	2153.72	489387	13311.2	0	56208.1	2.75332e+06	0	1.91895e+06	0	0	147746	36329.5	65851.1	1.60194e+07	2.12546e+07	67962.4	8911.29
cb75	LSIL	215619	2.18315e+06	317722	8940.45	0	0	1.36858e+06	2.6433e+06	5.28942e+06	2.81958e+06	281331	7242.38	30484.4	569615	3.23384e+06	458056	3.25587e+06	4.15492e+06	249783	454271	4.18367e+06	2.90633e+06	608778	7.43614e+06	184405	0	181042	200852	443235	384526	418474	260543	512984	315701	488515	468291	1.23875e+06	0	999783	0	0	38974	14905.3	22296.4	19501.4	201247	74979.9	0
cb71	Cervicitis	465723	4.04366e+06	775443	11491.1	0	0	446362	1.48458e+06	1.78869e+06	400403	522858	8060.36	15374.8	117377	875054	291094	1.11538e+06	493063	167294	118696	435059	389881	218861	8.0411e+06	2.06311e+06	0	353088	365579	671823	868767	579008	330465	777181	547793	1.34135e+06	896960	1.4891e+06	0	964991	0	0	44970.2	13492.1	28057.5	0	77399.5	104799	0
cb74	Cancer	298175	1.04437e+06	141110	6139.69	0	0	475904	1.72931e+06	2.29767e+06	727980	638740	26812.8	97822.7	180786	1.20974e+06	242999	1.72158e+06	1.17899e+06	188654	553670	961933	1.22758e+06	379668	1.17909e+07	249764	89091.1	893721	1.38475e+06	2.22113e+06	1.83637e+06	1.36618e+06	1.72822e+06	1.65475e+06	1.84578e+06	3.13652e+06	2.72124e+06	2.58242e+06	2.27373e+06	2.669e+06	2.71029e+07	1.51176e+07	923707	2.26069e+06	44389.7	0	321375	176133	0
cc06n	Cancer	4.28628e+06	4.15902e+07	8.96968e+06	866752	2.45218e+07	2.01555e+07	951467	446369	243814	49447.2	64776.8	757.999	0	85178.1	996819	261924	312136	116739	91354.5	27644.3	343604	66823.8	133973	1.13341e+07	162850	2.10851e+07	935934	532217	871429	175205	51636.1	1047.8	1.49062e+06	175925	211877	64913.7	3.47166e+06	44186.5	1.74331e+06	51794.9	2.23697e+07	177875	50798.3	1.22098e+06	490479	1.67099e+06	362967	3.1997e+06
cb78	LSIL	0	0	0	0	529233	304904	0	0	0	0	0	0	0	0	0	0	0	0	0	0	0	0	0	0	0	0	0	0	0	0	0	0	0	0	0	0	0	0	0	0	0	0	0	0	0	0	0	41590.3
cb84	Cervicitis	0	0	0	0	529239	303528	0	0	0	0	0	0	0	0	0	0	0	0	0	0	0	0	0	0	0	0	0	0	0	0	0	0	0	0	0	0	0	0	0	0	0	0	0	0	0	0	0	0
cb77	LSIL	0	821145	129559	0	547950	481322	475723	1.4375e+06	3.10376e+06	1.13502e+06	215850	0	0	144837	798701	111626	2.12117e+06	719413	167876	161185	550373	854130	342399	5.60851e+06	1.2475e+06	434571	147913	495132	463183	477573	525723	305550	225966	313817	617160	754762	0	0	0	0	0	0	0	23072.9	0	274728	57170.3	0
cb79	LSIL	0	516787	81734.8	0	539920	493644	308008	1.04024e+06	1.42716e+06	444839	245825	0	0	28363.7	477065	50889.5	911738	187454	133787	38230.1	46996.3	247936	120766	6.65555e+06	825449	222562	162835	413311	211828	664244	382841	234193	215873	326415	973076	879747	1.14599e+06	48746.9	493673	1.87255e+06	614640	0	137941	4114.15	0	0	70975.6	0
cb80	LSIL	0	186090	36196.9	0	551503	461564	318477	1.39708e+06	1.37655e+06	182969	322970	1.32373e+06	1.67395e+06	96485.2	445518	117038	1.25454e+06	761915	109477	508358	814839	270963	379364	7.90317e+06	2.71012e+06	1.93772e+06	2.86429e+06	2.37327e+06	3.62734e+06	1.05975e+06	988205	1.03258e+06	803822	1.04127e+06	1.51726e+06	1.39157e+06	3.88461e+06	5.12084e+06	2.38946e+06	2.89812e+07	1.15344e+07	1.09695e+06	1.58257e+06	8619.32	1.00679e+06	1.56997e+06	183816	0
cb85	LSIL	0	0	0	0	530422	306914	0	0	0	0	0	0	0	0	0	0	0	0	0	0	0	0	0	0	0	0	0	0	0	0	0	0	0	0	0	0	0	0	0	0	0	0	0	0	0	0	0	0
cc07n	Cancer	2.52809e+06	1.07948e+07	1.41304e+06	1.25683e+06	553946	695376	1.19529e+06	6.69959e+06	5.80567e+06	1.31989e+06	651219	701265	361488	199333	1.94771e+06	222045	5.4817e+06	3.04913e+06	462382	544446	2.72215e+06	3.27912e+06	963577	1.79549e+07	0	2.90754e+06	2.12634e+06	3.07404e+06	5.46005e+06	4.74494e+06	1.89542e+06	2.0521e+06	3.18253e+06	2.48597e+06	6.39331e+06	2.47613e+06	1.20438e+07	2.60325e+06	9.38904e+06	5.35433e+07	4.20843e+07	4.09806e+06	7.23818e+06	120967	2.07762e+06	3.0782e+06	823428	28153.1
cb81	Cervicitis	0	1.08083e+06	80817.1	96650	551823	513421	374684	1.26935e+06	2.73321e+06	1.13289e+06	513413	0	421779	53705.7	190008	55263.3	1.23949e+06	757370	143429	159826	632703	262391	202856	5.18263e+06	326467	986755	955913	964574	1.36942e+06	1.1239e+06	1.42273e+06	496081	853991	864531	1.49544e+06	1.3014e+06	1.68233e+06	1.77885e+06	1.487e+06	1.65279e+07	9.59342e+06	683082	1.20619e+06	2737.27	382722	967600	99140.3	0
cb83	HSIL	0	970871	86456.4	0	551363	465593	458005	1.31896e+06	1.94263e+06	465825	355230	0	844726	161996	807028	181630	1.72692e+06	937088	187539	304665	894094	569834	337909	6.7318e+06	5.40449e+06	1.04181e+06	1.12254e+06	1.42872e+06	2.16726e+06	803562	1.01239e+06	855306	682627	707455	1.41618e+06	1.17053e+06	1.56082e+06	578321	1.39215e+06	1.36089e+07	7.08352e+06	575586	987797	7690.3	148542	864394	130183	4311.58
cc08n	Cancer	1.12805e+07	4.99443e+07	8.21191e+06	629115	533453	450263	271501	1.0494e+06	0	0	59328.2	109271	0	134407	1.66827e+06	357316	217615	0	218270	0	345393	163067	106058	1.62247e+07	0	621604	1.94562e+06	985539	2.75601e+06	212082	20297.2	50981	487646	53811.7	97723.9	0	1.7869e+07	1.158e+06	7.89068e+06	110821	1.02978e+06	866121	274713	1.74052e+06	487656	381495	997598	8905.06
cb82	HSIL	0	1.9327e+06	147864	17906.7	555007	440961	335663	900832	1.2738e+06	508404	190939	0	0	77079.2	418349	98334.1	943695	663624	106991	134099	574347	293863	143249	4.54316e+06	217389	291374	195929	391462	609381	322506	374746	326798	287823	267988	521686	658739	491681	0	273690	0	0	0	0	7578.77	0	383071	34775.5	3549.77
cb88	HSIL	0	1.27271e+06	211610	0	556001	498193	139325	634752	876638	120041	385325	0	0	19748	157360	50779.2	266597	386401	99924.1	79354.4	204610	9267.89	97143.3	4.52984e+06	94902	369196	315176	439779	531460	635292	623359	368077	363298	432475	935904	934628	880886	101928	641461	3.02288e+06	1.77713e+06	0	230587	3.6708	0	220346	67464.5	0
cb86	Cervicitis	213886	2.94517e+06	424179	0	538384	481835	1.3507e+06	2.73624e+06	4.94486e+06	2.15876e+06	270640	0	61183.1	260384	1.59917e+06	223701	2.95598e+06	2.12948e+06	302515	97616.6	1.41173e+06	1.65973e+06	655124	7.40883e+06	0	296611	1414.27	219690	132095	681246	811825	540803	234464	291560	730744	757251	761425	0	151625	0	0	0	0	11815.4	0	146798	89397.8	0
cb87	Cervicitis	129516	2.63575e+06	537690	0	549766	481853	1.2525e+06	3.23062e+06	4.38288e+06	1.20575e+06	321616	1.4773e+06	2.21849e+06	392583	2.20216e+06	297595	2.7875e+06	743120	299406	202182	737149	2.12809e+06	509012	9.4686e+06	6.66607e+06	803400	2.30433e+06	1.95136e+06	3.5125e+06	745811	457483	300176	570019	761461	932075	831069	0	0	46175.8	0	0	0	0	2814.7	0	431237	246676	0
cb94	HSIL	0	0	0	0	531339	309126	0	0	0	0	0	0	0	0	0	0	0	0	0	0	0	0	0	0	0	0	0	0	0	0	0	0	0	0	0	0	0	0	0	0	0	0	0	0	0	0	0	0
cc09n	Cancer	8.87545e+06	3.65535e+07	5.16487e+06	132401	540414	528891	218046	1.07651e+06	900825	410946	202017	235723	0	29604.3	751111	159432	243170	342679	253165	76982.3	126410	561701	336509	1.3341e+07	0	419596	230251	376610	757797	1.93087e+06	1.36502e+06	346440	1.4991e+06	254933	1.13638e+06	806047	6.25808e+06	0	2.56849e+06	0	406631	26833.6	227481	98492	0	155723	238488	0
cb90	HSIL	1.32927e+06	6.38324e+06	1.2005e+06	0	539178	340905	0	0	0	0	0	0	0	15224	507754	152643	0	0	51.1986	0	0	0	22639.6	5.43197e+06	10426.2	0	0	0	0	0	0	0	599252	0	0	0	3.10338e+06	0	1.6246e+06	0	0	0	0	1032.95	0	0	40587.2	0
cb89	LSIL	1.0371e+06	5.24971e+06	756675	0	552480	482447	463352	1.00488e+06	1.56264e+06	444991	294653	0	0	103181	712497	175355	1.27063e+06	1.10616e+06	154312	218826	725715	338856	331885	6.50522e+06	171219	121187	0	230533	384655	527643	641627	422147	317856	274763	799339	830447	969035	0	337659	0	0	0	0	5830.55	0	147150	85227.2	745.967
cb100	NILM	0	0	0	0	529234	305172	0	0	0	0	0	0	0	0	0	0	0	0	0	0	0	0	0	0	0	0	0	0	0	0	0	0	0	0	0	0	0	0	0	0	0	0	0	0	0	0	0	0
cb93	NILM	657351	4.24739e+06	1.0226e+06	14598.4	547085	355245	0	0	0	0	0	0	0	8603.81	805459	219757	0	0	28060.4	0	34855.3	0	7258.55	7.98556e+06	0	0	0	0	0	0	0	0	549578	0	0	0	1.18771e+07	0	5.46992e+06	0	0	0	0	20249.6	0	0	57531.9	0
cb95	HSIL	0	2.13792e+06	190541	0	553280	528390	929957	2.26121e+06	3.43606e+06	1.07986e+06	461637	0	1.00538e+06	293314	1.75891e+06	234757	1.96606e+06	1.787e+06	246796	317260	1.40663e+06	1.35977e+06	520804	6.29685e+06	5.32975e+06	1.10079e+06	1.05721e+06	1.51335e+06	2.63338e+06	1.04209e+06	998518	604797	576323	494576	1.23148e+06	943608	2.41973e+06	1.61668e+06	1.6777e+06	9.49304e+06	8.87627e+06	1.30339e+06	1.40433e+06	1510.74	0	597644	124858	0
cb91	HSIL	1.44255e+06	6.80679e+06	334562	0	614285	493100	2.59422e+06	5.49285e+06	9.41586e+06	4.51517e+06	526275	654446	2.32682e+06	680430	3.25405e+06	420672	3.85633e+06	3.79677e+06	462233	810842	3.68707e+06	3.0791e+06	761641	9.96295e+06	2.96341e+06	2.41457e+06	2.54667e+06	2.49931e+06	5.69643e+06	1.88891e+06	1.77282e+06	717314	597158	608683	1.13968e+06	811694	3.13913e+06	0	2.42978e+06	951176	8.08533e+06	2.00037e+06	1.13875e+06	8838.44	250192	1.21765e+06	200606	1863.92
cb92	NILM	0	1.78216e+06	303089	0	560586	512995	718441	1.95605e+06	2.11338e+06	369542	402720	1.0839e+06	1.78063e+06	128464	973613	193630	1.14949e+06	682291	222201	200012	486651	693704	292965	1.30114e+07	354107	1.66848e+06	2.44404e+06	4.13495e+06	3.85538e+06	1.13769e+06	1.01419e+06	628120	430909	536420	1.19844e+06	1.25007e+06	2.0312e+06	2.36792e+06	1.93263e+06	1.587e+07	4.16866e+06	429850	684618	3408.86	0	436538	350512	0
cb101	Cancer	0	0	0	0	529636	304744	0	0	0	0	0	0	0	0	0	0	0	0	0	0	0	0	0	0	0	0	0	0	0	0	0	0	0	0	0	0	0	0	0	0	0	0	0	0	0	0	0	0
cb97	NILM	0	22123.9	0	0	540636	426069	780499	1.64792e+06	3.66793e+06	1.43751e+06	180075	34352.4	476652	304558	1.38313e+06	151331	1.69682e+06	1.4023e+06	216781	241706	1.64039e+06	1.56323e+06	240228	3.08535e+06	0	18007.8	0	0	0	195831	121669	58294.9	174256	270419	280282	305265	0	0	0	0	0	0	0	5069.86	0	0	40721.3	0
cb99	NILM	2.34328e+06	9.49288e+06	1.25043e+06	0	539986	383002	177764	305865	304134	41111.4	128132	0	0	175428	2.46652e+06	541816	330835	439074	80301.4	119524	752364	74617.2	125456	8.39752e+06	31988.6	218632	162716	302405	703949	155678	231238	220715	1.35481e+06	192868	400280	402380	4.63654e+06	0	2.81091e+06	0	0	200835	0	3339.44	0	288842	91939.9	0
cb98	HSIL	1.24517e+06	5.94797e+06	1.09917e+06	0	699662	406729	416346	591166	219021	0	69315.5	0	0	255728	2.67911e+06	854148	199350	3571.36	116504	10864.5	718802	0	107059	6.78289e+06	5.44656e+06	0	0	36751.9	257851	8102.94	0	0	1.07715e+06	7949.22	64301.7	0	4.24031e+06	10050.9	1.57642e+06	0	0	53741.9	0	8514.99	46202.2	484804	84962.5	8220.38
cb96	NILM	0	295256	35058	0	598464	931316	1.57366e+06	3.93024e+06	4.43067e+06	640413	1.26147e+06	1.72319e+06	1.74982e+06	81780.9	827367	153399	2.57159e+06	632361	374888	423559	581429	616887	475451	1.44121e+07	110526	2.64519e+06	4.45899e+06	4.46911e+06	5.01987e+06	2.8277e+06	1.58798e+06	1.72252e+06	1.80099e+06	1.92913e+06	1.00268e+06	2.13632e+06	4.62939e+06	9.89548e+06	4.89065e+06	5.82834e+07	2.05536e+07	1.97797e+06	2.84373e+06	61725.6	535320	1.09464e+06	392573	0
cb107	NILM	0	1.14621e+06	169206	0	571905	348797	0	0	0	0	0	0	0	0	0	1751.61	0	0	2078.1	0	0	0	0	927429	488577	0	0	0	0	25814	0	0	254742	0	0	0	0	0	0	0	0	0	0	7408.72	0	54576.1	57325.4	14334.8
cb106	HSIL	8.78255e+06	3.36708e+07	5.18028e+06	75988.9	575580	445256	344489	1.32028e+06	761325	131652	259790	425823	334835	306326	728852	538889	420381	213525	172869	94879.8	300154	0	155825	1.05397e+07	0	319599	2.13756e+06	599012	2.71207e+06	343934	0	236611	724640	657304	635047	404287	5.10845e+06	0	2.17968e+06	0	0	21427.7	472485	25164.8	168242	226011	544989	1701.63
cb104	Cancer	4.44533e+06	1.78622e+07	1.54069e+06	62946.1	542412	473838	1.16074e+06	2.526e+06	3.67512e+06	1.27833e+06	217839	606238	1.08152e+06	566609	3.77812e+06	692613	511773	703636	247515	173743	661437	3.50623e+06	556941	9.79817e+06	381797	662882	1.13416e+06	1.03165e+06	1.8868e+06	473536	258143	405216	1.68618e+06	444870	974635	628056	1.85819e+06	16579.5	1.12115e+06	174011	3.58681e+06	1.47111e+06	753700	18797.5	6588.68	160010	248012	0
cb102	NILM	110903	2.6319e+06	239544	0	541541	647629	1.04911e+06	3.31979e+06	6.05294e+06	2.58721e+06	725843	636722	643061	290198	1.76785e+06	268625	3.34118e+06	1.72518e+06	347339	444597	1.11978e+06	2.32162e+06	809269	1.25995e+07	543092	801522	799444	994085	1.27383e+06	2.4746e+06	2.0784e+06	1.22704e+06	1.30371e+06	1.45328e+06	3.02531e+06	2.43397e+06	3.25664e+06	1.56451e+06	1.72224e+06	1.15687e+07	4.61021e+06	755714	885513	12643.2	56530	404857	272225	0
cc10n	Cancer	8.5861e+06	3.57166e+07	8.63528e+06	5.20006e+06	6.2294e+07	4.66247e+07	1.6181e+06	435450	0	0	10482.3	80712.6	0	155758	1.05789e+06	366285	0	0	29572.6	6733.24	144801	0	0	2.28983e+07	0	3.79523e+07	1.99669e+06	844335	1.66729e+06	81168.4	0	0	1.25319e+06	23614.5	118994	0	2.32202e+07	911634	1.27228e+07	3.72475e+06	2.17692e+07	1.6486e+06	139241	2.60403e+06	1.45152e+07	2.02751e+07	612519	2.95114e+06
[truncated: 123 more columns]
