# Supplementary material for: Non-Invasive Differential Diagnosis of Cervical Neoplastic Lesions by the Lipid Profile Analysis of Cervical Scrapings
Source: Metabolites. 2022 Sep 19;12(9):883. doi: 10.3390/metabo12090883 (PMC9506087; doi:10.3390/metabo12090883)
Supplement: Supplementary file 1 [file metabolites-12-00883-s001.zip › Table S3b.xlsx]

## Sheet: Лист1
Sample	Hystology	Cer-ADS d18:0/24:0	Cer-ADS d18:0/26:1	Cer-AP t14:0/28:1	Cer-AP t18:1/26:0	Cer-AS d24:1/18:0	Cer-AS d26:1/16:0	Cer-AS d26:1/18:0	Cer-NDS d18:0/18:0	Cer-NDS d18:0/20:0	Cer-NDS d18:0/22:0	Cer-NDS d18:0/24:0	Cer-NDS d18:0/26:0	Cer-NDS d20:0/26:0	Cer-NP t18:0/24:0	Cer-NP t18:0/24:1	Cer-NP t18:0/26:0	Cer-NP t18:0/26:1	Cer-NP t18:1/24:1	Cer-NP t20:0/24:1	Cer-NP t20:0/26:0	Cer-NS d18:1/16:0	Cer-NS d18:1/18:0	Cer-NS d18:1/20:0	Cer-NS d18:1/22:0	Cer-NS d18:1/24:0	Cer-NS d18:1/24:1	Cer-NS d18:1/26:0	Cer-NS d18:1/26:1	Cer-NS d20:1/26:0	Cer-NS d20:1/28:0	CL 14:0_18:2_20:4_20:4	CL 16:0_16:0_16:1_18:1	CL 16:0_16:0_18:2_18:2	CL 16:0_16:1_18:0_18:1	CL 16:0_16:1_18:1_18:1	CL 16:0_16:1_18:1_18:2	CL 16:0_18:1_18:2_20:1	CL 16:0_18:1_20:3_20:4	CL 16:0_18:1_22:5_22:6	CL 18:0_18:1_18:2_18:2	CL 18:0_18:1_22:5_22:6	CL 18:0_20:2_20:3_22:5	CL 18:2_20:1_20:1_20:4	CL 18:2_20:4_20:4_20:4	CL 18:2_22:0_22:6_22:6	DMPE 18:2_20:4	GlcCer_NDS d22:0/22:0	HexCer-AP t18:0/24:0
cb13	LSIL	76553.4	55133.9	28798.2	14120.9	104210	94735.1	154198	51977.2	53063.3	96528.3	441692	225873	87906.1	101465	81273.2	72471.1	32752.4	28536.7	79548.7	38979.2	788828	89214.2	80776	174838	1.14451e+06	236359	292909	142735	59043.6	12739	40506.3	312425	18018	580184	175310	266939	13296	99589.7	98296.3	340402	25080.5	119670	57721.1	0	15569.8	244024	477377	39014.8
cb14	Cervicitis	49996.9	54260	31996.9	11792.8	107496	84866	142971	59144.9	56369.8	109324	460131	245036	83478.3	77982.4	64963.1	64119.1	21584.7	19549.9	70883	40425	684291	96484	88303.4	182658	299066	304777	291561	42203.6	50673.6	12812.5	82657.7	307154	22330	726684	190605	278071	12113.3	94601.1	101889	589512	25824	119555	62803.1	0	16015.7	312018	186357	27043.2
cb11	Cervicitis	38831.1	52884.6	25076.3	18630.2	92437.2	87490.7	148365	51407.5	49849.7	101276	374712	187431	81702	93745.8	76147.5	66035.2	32201.1	27574.4	77130.9	49486.6	1.154e+06	107997	109822	220932	1.38807e+06	523284	247132	163742	58907.1	17924.8	82398.2	605863	21983	735640	197674	254252	13983	236291	133053	429868	38497.7	158191	68873.6	6348.8	23775.8	654154	140309	21816.9
cb17	Cervicitis	9788.59	40752.4	18569.9	5064.44	67730.2	19557.1	129225	17242.2	15554.7	28923.1	150274	147820	56216	37714	35614	33319.7	0	0	60006.9	27748.1	169086	53563.4	20541	39271.1	139855	2972.67	173687	0	43788.4	8464.83	0	99272.5	7490.93	251650	86970	149549	3261.66	8030.57	32289.8	167654	13515.5	3773.28	0	0	0	38808.7	101088	11410.8
cb16	Cervicitis	102683	195317	87244.4	119202	244688	246116	322858	67886.6	109950	177493	721579	714076	504777	97300.7	95211.4	208592	276819	152900	175174	71790.1	1.29188e+06	112584	150619	271573	1.10031e+06	612056	790030	313040	173327	48369.6	60905.7	329862	25798.5	938947	290022	302689	49706.7	102439	119221	461612	34897	146720	111426	159.926	16183.1	703674	266968	42006
cc01	Cancer	152659	270212	173425	327418	489981	508317	491601	355671	424804	642897	1.88469e+06	1.44506e+06	458867	459412	186551	398704	822617	441129	267356	252872	2.08979e+06	487544	374789	514830	2.29006e+06	511765	1.85598e+06	422541	358510	69420.6	118532	748468	48036.3	4.12365e+06	812756	1.57246e+06	49086.9	289424	226473	2.72221e+06	61493.6	180969	114199	29313.8	42367	406474	1.18292e+06	98832.6
cb15	Cervicitis	68791.1	99698	58723.9	39200.1	166509	153311	213523	75391.5	83633.1	156054	722072	485752	176686	106972	89550.9	116663	111967	56935.9	113201	64440.8	1.23243e+06	112642	124815	316541	1.80999e+06	779296	598262	238437	97068.9	20023.5	96933.3	693290	39433	1.38141e+06	539200	464605	19323.9	243671	156365	823569	70202	251193	113734	14082.8	36984.3	730507	977742	74225
cb18	HSIL	53824.1	46360.2	26635.1	12670.4	102799	81937.7	151575	41057.9	45705.2	165436	521972	213053	65256.9	135669	46761.3	64234.4	30871.2	22827.7	70264.3	35649.2	757048	88998.2	97646.5	399351	596686	1.06388e+06	349450	113572	49383.2	9333.17	65667.2	1.08549e+06	33674.9	806743	265917	455123	8190.16	345162	178515	889944	106764	388740	227111	42106.7	34229.5	578655	264588	24567.3
cb12	Cervicitis	138527	348625	247220	658295	590870	611524	1.41833e+06	244809	281241	92963.6	2.23278e+06	2.17672e+06	798630	647542	303935	973574	1.33573e+06	761375	903490	387452	2.13097e+06	161143	141380	428768	2.53788e+06	177247	2.79498e+06	409992	522347	74040.9	42774.5	966224	74187.3	3.65922e+06	1.83138e+06	1.92648e+06	93238.6	403944	412189	1.93889e+06	30643.1	540223	67449.1	20218.5	41515.1	470607	3.78968e+06	252674
cb21	Cervicitis	48251	74121.8	45304	70944.4	176548	216971	185911	70231.9	91885.7	315288	647911	374557	107718	156544	66635.9	84598	116687	103556	89532.8	47734.9	1.45798e+06	99117.2	145218	547060	730017	1.26913e+06	424796	107739	73772	16627.6	72401.2	460437	20750.5	872808	290142	402418	14656.3	129261	115755	639192	41389.6	157452	102404	9380.85	18782.6	759311	258146	34922.7
cb20	Cervicitis	33411.2	43792.3	22883.3	11826.1	92714.4	147276	140387	55705.3	57740	203644	434234	181544	61526.3	123793	60499	48475.2	31016.1	23817.4	64877.8	30851.9	822155	96891.1	116854	417078	637826	962695	252138	79147.4	48411.9	8558.68	162930	709564	24130.8	807176	238680	320139	9746.55	209641	125433	705727	61783.4	317891	92342.1	23068.4	28544.5	873194	261589	26498.7
cb19	Cervicitis	47703.4	45385.6	22359.9	17169.8	89527.3	164514	147597	54670.7	61600.8	217459	450459	185134	64170.5	114529	74396.1	53103	45526.2	45635.6	68303.1	34144.7	2.19962e+06	120558	165602	696131	932325	2.17533e+06	319782	215691	48414.9	9410.32	98065.6	471368	20474.5	831433	267114	298643	11445.2	136614	134726	499173	52334.3	219007	93344.8	10316	20016.7	997929	283974	25346.7
cb22	LSIL	80990.5	65411.5	47669	39008.3	158902	270038	178817	90556.3	146577	377277	851619	400491	102636	232549	68879.2	116432	148568	79287	89450.9	49791.6	2.43825e+06	169531	313509	1.01673e+06	1.01239e+06	2.09032e+06	599579	247887	64665	13961.6	170272	609372	38227.9	1.29302e+06	486693	537418	16227.9	182362	63545.6	749008	78842	334212	137909	11043.5	34796.4	1.06057e+06	807669	65406
cb26	Cervicitis	10521.8	41128.8	18673.8	5324.97	68792.8	19672.6	130419	17396.1	15733.8	29423.1	152279	150068	57995.5	38241.2	36474.9	35250	0	0	60696.5	30005.8	170005	54769.3	25598.1	40459.6	142410	2948.45	175769	0	44289.4	8763.45	0	99535.5	7462.83	254715	87811.7	151565	3172.69	7916.58	33209.9	169374	13559.5	3654.49	0	0	0	39237	101956	12163
cb28	Cervicitis	9463.76	40160	18438.8	4859.64	67806.6	18930.6	129375	17130.7	15408.6	28444.5	149344	146854	55514	37053.7	35392.6	33299	0	0	59959.1	26676.7	169323	53018.1	19897.9	39576.9	139726	2791.98	173488	0	43356.8	8582.27	0	98852.2	7567.67	251729	86812.3	149183	3213	7721.47	32152.5	168976	13498.2	3772.03	0	0	0	36701.6	99520.5	11073.5
cb27	Cervicitis	11166.4	41232.7	18886.9	4682.77	69101.4	19263.3	129976	17194	15567.8	29187.4	152422	149949	57985.2	38913.1	35989.8	34825.1	0	0	60566.1	28117	169436	54901.7	23129.6	40731.9	144936	3244.47	175654	0	44427.3	8771.59	0	101503	7539.58	258350	88260.8	151896	3261.13	8163.9	32612.4	171944	13554.3	4577.39	0	0	0	43246	102056	12452.9
cb29	LSIL	9876.7	39925.9	18512.9	4994.71	67701.3	18951.5	129690	17080.9	15664.4	28702.3	150160	147361	56009	37008.3	35392.2	33254.5	0	0	59795.5	26945.4	168569	52923	19484.2	39309.5	140882	2819.82	173736	0	43618.8	8236.97	0	98848	7462.83	251014	86351.9	149499	3124.56	7878.19	32154.7	167575	13517	3573.61	0	0	0	36264.4	99518.6	11152.3
cb25	LSIL	120562	93574.6	72290.8	83768.8	248848	140486	318973	74879.8	96525.4	216283	685434	610509	131496	224691	98499.7	201773	302775	143755	146470	74008.6	629339	79947.2	68242.7	203169	600341	82626.4	767809	57348.3	80304.4	15078.4	4450.16	368087	37111.9	1.2105e+06	729841	756839	18950.6	102345	107662	615541	23959.8	115873	18404.3	7825.04	9048.26	90315.8	870007	101400
cb23	HSIL	136279	75534.6	62065.1	214304	213995	379953	279407	71902.2	87824.2	211347	652296	527333	195288	294689	106887	200234	759411	336117	168492	154652	1.09402e+06	111582	137785	467223	1.55061e+06	829675	804499	135002	185055	54455.4	198417	1.1066e+06	50617.9	1.18428e+06	357278	520992	55739.9	346695	191761	835368	75889.2	154342	156769	13778.8	34450.6	897671	486518	84562.3
cb30	Cervicitis	9465.11	39996.3	18437.6	4504.47	67409.6	19242.3	129413	17100.5	15269.6	28758.8	149991	146594	55784	36932	35424.3	33130.9	0	0	59674.5	26795.5	168627	52853.6	18605.2	39406.8	139956	2772.95	173301	0	43411.5	8492.9	0	98693.6	7462.83	251202	86298.4	149147	3300.35	7883.88	32069.6	167219	13586	3468.22	0	0	0	36155.6	99979.4	11354.6
cb31	LSIL	12725.6	44301.8	19530.3	6441.18	72308.8	20229.4	134360	17236.8	16171.2	30523.5	157696	156234	62811.4	39796.4	37792.4	37562.7	0	0	63357.6	30225.2	168899	54550.7	24011.9	42104.2	151327	3409.44	182714	0	47103.7	9946.77	0	99690.7	7462.83	252642	87193.7	149700	3433.13	8061.02	32343.8	168864	13495.6	4440.81	0	0	0	41818.3	100277	11855.1
cc06	Cancer	62960.9	65429.9	38011.9	48831.1	129503	165713	171193	83175.1	66513.3	224798	726979	311380	111105	209706	74635.5	117639	77186.9	70047.3	90812.7	69060.1	937379	108812	83750.1	419584	2.00295e+06	1.11288e+06	581674	204930	96006.6	30586.8	71233.7	1.02444e+06	46574.6	956314	186239	439189	18234.4	301737	161114	995575	86968.9	474634	315581	38388.2	65584.1	890466	293674	22935.8
cb35	Cervicitis	143773	116522	92533.1	91714.4	320474	150013	376805	137362	185964	277340	872013	735466	150865	209900	103954	202234	411576	182597	160502	83479.4	678477	89223.4	73583.6	214845	712487	158015	890404	89498	100174	17714.1	128568	700710	66577.8	1.91947e+06	1.22574e+06	1.25055e+06	19654.9	198489	155906	1.33759e+06	62838.5	74353	89387.6	23765.9	26802.4	459261	1.93065e+06	48260.1
cb24	LSIL	513147	344657	260341	443011	674336	497107	1.5843e+06	355456	592913	892721	2.40101e+06	2.26275e+06	694333	702932	426196	824122	1.08303e+06	721251	804913	362778	2.50696e+06	204847	258974	713899	2.48643e+06	268739	2.80666e+06	281506	451870	78271.5	80821.3	1.48153e+06	129915	3.3262e+06	2.62088e+06	2.01703e+06	52078.6	473457	512275	1.6472e+06	38119.5	622949	84452.7	23849.8	33289.4	352405	3.1473e+06	217409
cb38	HSIL	11973.1	44596.4	19518.9	8154.83	75334.9	21836.7	133851	17392	17924	34020.2	165483	158751	61990.4	42444.5	40433	40151.7	0	3648.77	64316.5	31211.6	171530	62742.6	46567.1	44798.6	156128	4085.03	182700	0	44310.2	8427.59	0	107916	7531.16	275322	94581.3	155099	3279.5	9498.65	36470.5	177896	13653	8358.73	0	0	0	48845.7	136663	19912.5
cc02	Cancer	158473	90289.2	133770	64421.1	683960	1.35403e+06	262646	708422	440882	1.39396e+06	5.58209e+06	1.11774e+06	109121	1.37274e+06	146415	234583	321683	88976.2	105965	64755.9	5.248e+06	1.96489e+06	502104	1.16439e+06	3.383e+06	2.31881e+06	2.23179e+06	658385	147380	28894.7	375204	4.2416e+06	321399	6.91176e+06	994326	4.45333e+06	103964	626842	401306	6.38964e+06	583664	781607	453048	569028	91621.4	3.21748e+06	551053	82288.6
cb32	LSIL	433534	537476	389198	723092	1.11268e+06	471152	1.24404e+06	242178	379439	1.09688e+06	3.03355e+06	3.34575e+06	935058	672189	767858	803462	1.80839e+06	1.46578e+06	520760	317296	783873	122745	129734	696694	2.08736e+06	282206	2.42919e+06	178285	423566	39924.3	21168.6	262108	21100.4	549896	196230	354089	60814.3	68873.4	82240.3	450508	20379.2	113977	21052.7	9071.73	7920.31	133109	499330	66735.9
cc07	Cancer	138568	96862.3	77339.8	81370.5	271423	423376	254185	149370	171364	242164	885563	590093	132678	170464	123007	126365	697983	148955	129041	56059.8	811626	139598	83192.2	189494	1.0861e+06	144231	868973	244097	107175	17128.2	80386.9	1.02535e+06	125821	2.3924e+06	742277	1.89272e+06	41520.6	291041	194272	2.27697e+06	31172	76270.2	113619	13222	32311.9	319354	687949	97374
cb39	HSIL	126627	84797.6	83352.3	31667.3	212470	103866	194008	85753.7	112762	244400	812561	663136	152274	221627	84847.5	165038	138941	63077.9	97291.2	71488.3	650571	91737.1	89422.8	297316	858174	357979	716382	116218	74463	14733	76668	824386	48350.1	1.26606e+06	709172	824906	10442.6	205277	78817.5	872310	48183.9	59845.1	93086.3	10792.9	25383.6	419700	1.3391e+06	85005.4
cb37	LSIL	186924	293909	271682	89455.5	842204	260890	622204	319285	426380	661445	2.42537e+06	2.27672e+06	422357	767642	180168	716132	607006	249313	278964	200309	1.88533e+06	168799	190768	560476	1.86249e+06	302158	2.05164e+06	318288	145503	31027.8	98965.8	3.09592e+06	170763	6.64594e+06	4.14213e+06	2.90171e+06	24515.3	719773	1.0816e+06	2.59384e+06	64526.4	680661	121011	53638.5	65199.1	867681	4.3249e+06	92432.5
cb43	LSIL	9404.26	40169	18415.4	4527.05	68138.2	19124.3	129210	17052.7	15328.2	28491.8	148948	147253	56109.2	37155.1	35655.1	33497.5	0	0	59707.6	26532.1	168343	53231.4	18400.2	39640.8	140296	2776.69	173448	0	43332.8	8205.2	0	98726.9	7604.69	251560	86761.2	149441	3165.89	8113.47	32407.9	167615	13520.7	3367.08	0	0	0	36315.7	99735.2	11932.2
cb42	LSIL	10465	42355.5	18783.7	4726.11	69595.8	19583.9	130128	17124.1	15941.2	29449.5	153040	150558	58572.7	38078.7	36140.1	35447.5	0	0	61209.6	28358.8	169848	54968.8	24997	40447.8	142663	2924.95	175949	0	44660.8	9069.5	0	100614	7526.44	255271	88241.4	151242	3296.94	8249.41	33102.4	169768	13496.3	4202.1	0	0	0	41660.8	104077	13122.5
cb33	Cervicitis	11813	43753.7	19162.2	6132.02	71500	19836.7	132949	17159.2	16078.3	30891.9	157119	155774	61575.7	39773.5	37814.4	36779.7	0	0	62606.7	29839.1	169253	55631.5	28675.8	41777.9	148218	3162.36	179651	0	45697.9	9411.5	0	98733.8	7544.28	250791	86495.5	149207	3128.97	7783.02	32099.7	167532	13495.7	3824.22	0	0	0	36734.1	100857	12645.9
cc08	Cancer	49749.6	58139.5	27540.8	15751.8	91597.3	88804	147756	54483.9	50354.6	64874.7	355442	209140	89862.6	86829.1	57923.3	54958.8	20467.7	25937.1	70987.1	46905.4	704184	127449	100580	242737	989898	433239	273339	41135.8	69480.4	18918.7	109676	1.11807e+06	53338.6	821417	177064	369091	10287.7	279408	218763	1.02475e+06	55022.5	232098	89096.9	41925.3	39160.8	456660	232756	22351.7
cb34	LSIL	67832.1	75412	48248.1	103917	145279	111188	270679	46913.1	63616	127628	397298	391287	131370	170190	122823	173056	400929	215980	110314	98487.1	427254	70904	50339.8	163952	279404	196475	491212	36616.3	95083.6	18250.5	10177.4	395139	22831.7	583728	303539	338206	18589.3	98131	93913.2	376874	40584.9	102639	68129	5079.15	19903.5	325372	603686	78247.4
cc05	Cancer	496736	1.43242e+06	532128	1.34942e+06	1.88365e+06	1.63107e+06	4.07698e+06	576468	869944	503056	4.10845e+06	4.68575e+06	2.28522e+06	1.2099e+06	844055	1.60979e+06	1.81545e+06	2.44545e+06	1.78757e+06	1.01495e+06	3.15804e+06	436423	411912	1.37861e+06	6.04692e+06	646049	5.68136e+06	766210	1.74175e+06	476831	150997	803510	59184.8	1.98672e+06	450464	843409	47698	253859	118311	2.13499e+06	45483.6	304916	74809.4	138477	27179	716699	413068	74374
cb40	LSIL	98854.3	83388.6	60886.1	72590.6	191247	149038	233518	64763.9	96438.2	150439	523344	485803	124590	171097	59294.2	148439	374473	160496	108517	66192.3	438994	95059.1	79832.7	145836	478793	73127.7	605922	58809.3	75675.4	13596.6	31452.1	495010	45305.9	1.13216e+06	708607	643271	17236.9	126693	89239.6	677401	36889.4	140249	38222.4	9933.19	15915.3	235715	1.33809e+06	189458
cb41	LSIL	248689	163600	147302	119964	416503	267516	404989	173543	233333	319316	1.22064e+06	1.15102e+06	251002	207234	94470.1	241035	606725	254655	160946	106402	824691	95774.9	82910.4	230715	989811	123305	1.30252e+06	155862	127303	23068.3	27559	875555	102108	2.08126e+06	1.3237e+06	1.59586e+06	29861.3	238480	199127	1.43667e+06	48598.7	300082	68940.6	24911.8	28528.3	456113	3.51862e+06	299826
cb47	LSIL	12951.1	0	0	12626.7	1647.57	13904.9	0	11901.9	5969.22	45249.4	59593.2	0	0	26696.3	6157.56	8017.29	26667.9	14216.1	0	5994.38	136669	0	27096.9	51427.4	47510.1	48705.5	27046.6	32342.8	0	0	9185.71	49639.2	4090.99	94122.6	4964.62	38932.1	2848.98	16318.7	0	48816	4525.49	21971.2	12279.6	0	1592.6	73747.7	61146.9	9340.42
cb45	LSIL	10830.2	0	0	11799.2	0	12347.3	0	11863.4	5169.67	42742.9	47934	0	0	22603.4	2150.97	2566.81	23777.2	13092.7	0	1855.44	136455	0	17652.2	47032.8	33818.4	48179.3	16106.5	31599.9	0	0	9094.07	47549.8	4116.65	83841.8	1536.91	35336.9	2717.9	15946.3	0	43891.8	4218.71	20130.6	11692.2	0	1587.6	68358.8	32937.1	4211.6
cb44	HSIL	11361.1	0	0	12060.8	0	12786.6	0	11862.8	5524.37	43364.1	49547.2	0	0	23338	2187.85	3047.42	24200	13466.3	0	3326.58	136191	0	20540.5	47827	34877	48449.3	17441.7	31642.8	0	0	9174.77	48835.2	4090.78	85675.9	3013.71	37103	2790.63	16388.7	0	46168.6	4370.79	20936.2	12541.5	0	1525.15	74506.7	34520.9	5750.79
cb48	LSIL	11548.6	0	0	12133.3	0	12464	0	11722.7	5154.72	42971.2	50161.7	0	0	23248.1	2035.59	3249.76	23736.6	13156.1	0	2678.92	136030	0	18527.5	47600	36319.5	48444	17667.7	31724	0	0	9144.59	49257.2	4069.41	85978.9	2425.59	37075.5	2808.45	16114.7	0	48003.3	4473.83	20710.4	13317.5	0	1524.89	74427.7	36140.7	5084.09
cc09k	Cancer	56073	90243.7	65930.1	37520.8	129523	131662	91697	80510	65901.7	180440	597692	503862	224179	136370	84202.4	109776	153631	43361	52087.4	85806.8	1.04405e+06	36012.5	72755.2	227084	1.06603e+06	517568	618783	117303	133716	25353.5	57511	1.02632e+06	65494.1	1.90812e+06	591823	987346	18054.4	351179	219112	2.69453e+06	42120.7	265338	117909	17439.4	44377.2	1.00003e+06	557454	68332.5
cb49	HSIL	109153	91652	72413.4	55251.6	186999	90481.5	324828	92755.2	119769	191062	608737	587635	142963	158900	95101.6	168923	174943	84706.3	181793	70358.6	746248	49295.8	69741.4	205510	610461	173347	697781	73756.5	47014	6552.9	41539.1	396782	41078.5	770896	567028	321074	18150.1	129373	129998	301847	42364.2	132711	55379.6	5590.66	16900.4	258655	1.13161e+06	110836
cb46	Cervicitis	413487	497585	424800	128243	1.08016e+06	511355	1.17551e+06	565412	575082	1.00539e+06	4.00175e+06	3.6452e+06	793906	1.20458e+06	355963	1.2134e+06	644225	230059	797046	356603	2.57538e+06	369166	295504	875613	3.76466e+06	704347	4.10046e+06	440810	341863	43569.1	122422	1.12825e+06	102985	4.16522e+06	2.34118e+06	2.01368e+06	72274.6	422773	311922	1.80942e+06	90103.3	517795	101691	17720.8	42169.1	423937	4.17949e+06	240030
cb53	HSIL	11069	0	0	11912.7	0	12543.9	0	11720.9	5340.23	42845.3	48727.4	0	0	22715	2235.86	3107.34	23660.6	13391.9	0	2453.18	136532	0	20156.8	47731.5	35225.7	48612.7	17126.8	31599.1	0	0	9146.23	48494.5	4091.77	83851.2	2324.24	36298.7	2748.6	15897.1	0	44536.7	4294.55	19988.2	11708.8	0	1521.74	69984.9	34749.8	4262.62
cb55	Cervicitis	11563.8	0	0	12295.9	0	13333.2	0	11764	5533.34	44840.3	55619.2	0	0	24223.1	4411.15	4711.3	25141.5	14151.9	0	4489	137059	0	26317.3	49959.5	44021	49225.7	21323.5	31877.1	0	0	9142.12	49092.4	4112.4	86450.1	2395.46	36741.7	2844.8	16656	0	46708.4	4399.22	21652.7	12977	0	1527.18	74696.9	36313.2	5264.87
cc10k	Cancer	20749.8	11633.9	14726.7	29327.9	59935.8	55447	36394.8	40923.8	33456.4	139051	458883	109594	25888.2	113148	76883	74229.7	68941	40866.5	38380.8	48910.8	392115	72596.4	61026.3	185339	1.01495e+06	514199	305522	102540	21907.5	11444	21873.4	442866	14215.6	469761	91859.2	170190	9218.28	151738	94136.4	326156	35858.5	104287	85009.1	11720.5	28149	337674	90332.5	11455.9
cb52	Cervicitis	46433.1	152736	112476	23170.2	219100	41561.7	242557	58162.1	58308.4	117023	659549	889834	336366	81714.7	68451.1	128607	61384.9	30036.9	134761	60396.2	498422	65341.7	63291.7	97552.7	334176	93143.7	564532	63617.9	73306.4	17122.4	41504.5	517644	26045.3	931089	468917	472013	10144.5	176810	156756	410430	36137.6	134756	54733.9	2640.16	27820.4	213936	1.07871e+06	106853
cb50	LSIL	201192	260200	124728	245185	448172	517618	810298	133130	206659	504783	1.30922e+06	1.10831e+06	361910	376505	281667	359963	1.08173e+06	353323	461222	168287	1.80071e+06	151818	159055	578935	2.2119e+06	475993	1.7143e+06	179481	304165	28279.7	39681.9	385664	47805.6	1.26753e+06	492487	777485	45784	136020	127145	846102	22837.1	147953	50118.9	2189.32	16767	297650	864564	126834
cb57	Cervicitis	11127.6	0	0	12034.8	0	13096.5	0	11792.1	5322.48	43507.1	51796.8	0	0	23450.5	3646.55	3655.41	24493.2	13754.9	0	3942.5	137661	0	24174	48802.1	38748.6	48218.9	18324.9	31732.9	0	0	9223.18	48148.5	4069.41	85910.3	2433.32	37243.8	2739.96	15921.8	0	45356.3	4202.86	20451.8	11871.3	0	1523.65	69290.1	35104.9	4917.13
cb58	Cancer	10861.7	0	0	11595.2	0	12322.6	0	11700.4	5007.06	42600.8	47998.7	0	0	22550.6	1855.49	2132.96	23262.8	13345.4	0	1884.2	135717	0	17193.6	47198.7	33730.1	48184.7	16185.5	31620.9	0	0	9089.29	47259.7	4090.55	82831.6	1329.93	35770.4	2782.42	15824.8	0	43604.3	4154.7	20072.7	11667.8	0	1521.6	68108.8	33540.9	3671.55
cb56	LSIL	76838.8	72207.7	59899.7	59612.1	129025	56343.4	235911	44634.1	56133.9	142983	398520	497367	163446	98861.8	50111.6	105052	133385	92063.3	117192	53151.1	382525	57590	75362	141455	195804	102508	513445	60019.1	63448.5	11006.5	19456.4	233017	27758.5	418623	245862	295054	14078.3	72695.2	80045.7	255415	12028.1	73306.8	25590.7	0	5905.96	117632	889242	75729.9
cb54	HSIL	83023.4	34878.2	49358.5	22676	195262	62384.2	94309	56777.9	42947	174952	626832	403089	26981.7	117757	70462.8	99164.5	98974.4	38285	50944.4	28897.4	815261	76814.5	74630.1	246161	963463	554098	603374	119148	8227.48	1918.94	57457.5	777881	32760	1.4293e+06	471574	674615	9649.59	232673	142593	1.41591e+06	67717.8	227405	116065	23718.9	34133.2	963189	470327	43628.4
cb51	LSIL	345276	1.05757e+06	348771	866159	1.24994e+06	871033	1.5757e+06	329136	551008	1.07697e+06	2.96458e+06	2.97697e+06	1.41847e+06	658276	501479	769514	1.43569e+06	1.20688e+06	864259	503401	2.62177e+06	40893.4	266389	859826	2.62248e+06	575865	2.38781e+06	213016	878580	142297	41412.1	661285	34959	2.58525e+06	1.72794e+06	1.69659e+06	37814.8	245511	257055	1.96215e+06	30437.3	223153	59524.9	10578	14194.8	371986	1.74726e+06	123011
cb60	LSIL	10900.2	0	0	11686.2	0	12265.6	0	11720.9	5041.4	42314.1	48275.1	0	0	22588.1	1860.96	2140	23476.2	13162.8	0	1960.42	135686	0	16811.7	46932.4	33566.3	48142.4	15853.2	31602.7	0	0	9090.34	47302.3	4069.41	82468.3	1292.92	35216.1	2716.96	15648.3	0	42950.2	4132.45	20005.4	11575	0	1520.9	67981.3	32526.5	3834.13
cb63	Cervicitis	11803.7	0	0	14502.8	178.129	17627	0	13468.2	9234.26	50409.2	64755.6	0	0	28580.7	8955.11	6204.85	29862.1	18684.8	0	3723.43	141385	0	37314.7	55110.4	54811.7	52463.7	26461	34722.2	0	0	9201.07	49154.8	4069.41	103146	4283.35	41862.4	3424.84	16269.5	0	57815.7	4555.82	25235.6	13533.7	0	1766.09	76776.9	38915.8	7170.14
cc01n	Cancer	75843.6	257025	121763	92954.1	341324	341451	218021	218007	251340	392770	1.31897e+06	1.01214e+06	366670	187483	96557	145462	363824	138581	110289	130446	2.30192e+06	1.02069e+06	342352	516979	2.40566e+06	971693	1.42387e+06	287028	287384	39874.5	161426	1.45245e+06	65853.9	3.84534e+06	845537	1.71081e+06	41477	379120	269604	2.71387e+06	129699	440568	151755	48859	61826.7	453397	763861	48515.8
cb68	LSIL	22161	0	706.534	18347.9	13755.8	48554.7	0	29213	28295.4	108038	175352	0	0	46714.2	22995.9	14426.9	39676.9	28149	225.666	10196.9	772789	53475.5	97182.7	349249	228793	785710	68524.4	55229.2	0	0	50086.4	519735	22421.1	434883	127683	153980	6919.49	135586	92111	249881	52449.7	136692	93468.8	927.699	21643.9	856827	59175.8	17332.1
cb62	Cancer	335317	465518	271938	194386	1.03952e+06	511888	1.66595e+06	720922	680925	1.15065e+06	3.38451e+06	2.43594e+06	571360	967028	668843	839082	805939	367090	860868	237262	1.62519e+06	337082	258895	821215	1.62859e+06	879032	1.32985e+06	1.10093e+06	372765	276485	66940.1	290419	21435	900497	201767	542608	55681.1	94493.4	79647.1	586592	27821.8	115170	60450.2	207417	17419.9	183672	649768	44365
cb61	LSIL	166087	138527	104153	44223.4	365267	155325	315328	193656	191014	273183	1.06937e+06	885764	106729	181767	101530	145568	224443	82867.4	144747	44731.4	1.47904e+06	109124	102947	297860	1.10196e+06	507757	1.0348e+06	191350	24867.6	2795.21	146472	1.06348e+06	85548.2	3.90918e+06	1.36865e+06	2.3276e+06	18467.1	308551	268674	2.15311e+06	180139	345585	88940.9	43993.9	48904.8	1.54901e+06	1.62174e+06	144567
cb72	LSIL	11248.4	0	0	11875.5	0	12780.3	0	11893.3	5558.05	43384.4	51320.4	0	0	23438	3395.47	4028.89	24045.9	13700.8	0	3799.87	136035	0	22517.5	49005.2	38672.9	48253.3	18731.7	31751.7	0	0	9121.42	49186.4	4069.41	87095.3	3500.32	37163	2739.24	15851.1	0	45399.5	4213.4	20589	11887	0	1530.75	71624.8	36374.6	5475.03
cb73	Cervicitis	10991.3	0	0	11906.4	0	12391.2	0	11746.9	5072.91	42869.8	48901.4	0	0	22682.7	1917.48	2617.7	23481.2	13138.1	0	2927.79	135709	0	18320.7	47409.1	34784.6	48250.9	16458.8	31737.3	0	0	9136.15	48067	4090.57	83003.2	1590.2	35541.2	2769.47	15740.9	0	43254.2	4276.79	20424.4	11733.7	0	1491.33	69713	33303.3	4179.27
cc05n	Cancer	22755.4	4840.21	7406.49	20948.3	30341.8	42284.3	53861.2	20180.7	14838.1	65995.2	116759	17316.2	29354.5	44892.5	34572.5	29926.1	42679.5	28606.5	34736.6	33163.9	331225	20233.9	43899.5	87862.1	210036	141130	93875.8	42943.5	15434.8	9436.01	24943.5	480381	20087.2	264496	37892.1	87334.1	9888.41	124785	64384.7	180551	29247.2	77848.9	85305.6	1664.35	28072.9	437623	123614	8693.05
cb66	LSIL	38451.1	30368.8	31623.6	48159.2	104288	88585.6	74351.1	48508.5	50124.6	133699	331636	227521	38058.4	106403	28302.1	75904	139222	85256.6	38060.4	34545	339887	10886.6	60690.7	138272	122678	115584	196123	53908.3	13573.2	3368.22	19930.9	160746	13875.1	355653	117954	203029	16505.3	50402.1	39351.2	227512	11378.2	66740.7	23413.1	0	4917.45	135232	517661	60454.2
cb71	Cervicitis	86124.3	41740.2	58274.2	43752.9	172400	111367	176814	91554.9	92027.1	270466	698911	468347	86790.9	169171	46797.2	133136	211981	75727.5	69517.8	40047	1.00763e+06	70899.9	86664.3	353649	968929	545312	670798	146571	22750.2	4264.36	68423.9	437135	42496.5	990175	496413	533561	16570.2	121922	105287	510273	43625.9	119607	68111.2	4472.83	21284.9	575851	978438	62305.3
cb69	Cervicitis	137667	116431	102946	37363.4	261411	92797	178777	108391	115863	227915	836025	793613	160326	166883	52342.1	172207	182864	54336.2	84664.8	61558.7	833399	145879	79645.4	197197	651388	281806	730896	136431	36624.6	7675.01	82375.1	1.24135e+06	90280.6	3.9861e+06	2.02214e+06	2.52136e+06	14429.6	334048	303368	1.95478e+06	62511.8	359278	109155	74169.8	36946.6	753425	2.16024e+06	190492
cc04n	Cancer	38215.5	150449	56835.5	92024.4	177713	324083	219503	100549	125276	71255.3	846932	413225	216455	166228	148728	97296	356760	140322	111807	55614.6	1.64189e+06	163374	131452	556416	2.48678e+06	1.96738e+06	551366	188994	111638	22546.6	111092	2.97331e+06	128070	1.46002e+06	268791	885369	42188.9	541045	393113	2.42298e+06	123410	741028	420901	79438.9	49830.3	1.87912e+06	556134	47390.7
cb64	HSIL	385600	549830	288918	920231	1.01226e+06	1.20142e+06	2.80562e+06	245639	438070	345047	2.25439e+06	2.54375e+06	1.46822e+06	801144	677090	1.05868e+06	1.70347e+06	1.58465e+06	1.18972e+06	738558	2.66178e+06	573326	354678	992667	3.2924e+06	744769	2.91644e+06	213154	1.14372e+06	291083	41219.1	688012	77475.1	1.55249e+06	683444	866385	46624.8	207597	194643	1.65026e+06	32134.4	197287	74047.2	15569.2	24778.6	449299	560119	101921
cb76	HSIL	12149.8	0	0	14001.3	1127.31	14638.2	0	11904.7	5815.83	45631	57592.5	0	0	25405.9	6591.04	6295.63	27376.3	16625.3	0	6242.2	137064	0	27538.1	50998.4	46664.9	49358.1	23851.2	32187.7	0	0	9089.27	48305.6	4090.26	83960.6	1619.43	35684.2	2737.34	15653.4	0	44025.4	4205.83	20247.9	11932.3	0	1524.58	69558.9	35026.3	5585.62
cb74	Cancer	43954.6	22500.6	27113	38056.2	95034.8	70423.7	261153	43578.1	51012.7	94464.6	321441	156308	25318.2	82039.6	114410	81947.2	116289	58605.9	94203.6	34419.8	335037	6145.78	41958.5	115249	497050	109216	301698	75398.9	22202	2863.22	15746.9	226794	19466.3	458614	281216	200592	21427.7	67246.1	95485.1	239068	14198.2	85085.9	34534.5	0	10839	139087	981267	77204.4
cc02n	Cancer	68723.3	54339.7	110119	44242.4	580200	799687	126037	310104	257369	1.10663e+06	4.89601e+06	923509	46542.6	926079	255457	143642	196372	127050	41774.2	35713	3.36216e+06	1.39168e+06	315582	1.14771e+06	2.5641e+06	3.35687e+06	1.05152e+06	340583	73119.3	17509.8	381487	3.53674e+06	227765	4.69785e+06	749975	2.74875e+06	63913.1	542351	466475	3.84809e+06	525665	821373	422537	551413	81310.1	2.66012e+06	438125	58567.2
cb70	LSIL	449792	677448	293867	397383	755345	621215	2.39586e+06	349834	535867	172465	2.20928e+06	2.51509e+06	1.13434e+06	796208	401131	1.13089e+06	900674	734578	1.0316e+06	582312	4.33804e+06	335810	346430	900764	2.86709e+06	646455	3.00572e+06	339760	737322	62875.1	62690	1.82567e+06	173242	3.68638e+06	3.20233e+06	1.69968e+06	104700	525684	855150	1.40437e+06	51663.7	378875	90669.8	30613.1	31531.2	496146	3.44495e+06	98874.2
cb75	LSIL	135271	313624	190658	1.19286e+06	710461	1.38286e+06	1.75153e+06	154681	357836	282751	1.59677e+06	1.68514e+06	1.02354e+06	560892	391579	595643	1.9737e+06	2.30501e+06	654334	478342	1.777e+06	274658	301791	884261	2.45114e+06	584127	2.23068e+06	175331	895704	280288	30331.4	417176	31655.8	745884	213579	300168	43421.1	119808	92849.9	436871	14460.7	108557	48400.2	0	10972.4	383499	528065	80311.8
cc06n	Cancer	36746	0	4157	15649.4	32031.1	52160.3	6769.29	47644.8	37001.7	93321	363988	23441.1	0	64049.7	34306.5	23130.8	38083.7	25902.3	2786.27	10180.6	777018	37792.4	77820.8	352662	1.19173e+06	940531	221949	97869.9	10456.5	2433.38	47041	1.11782e+06	47605	762247	120140	312169	7829.58	294219	150636	827043	78199.4	253745	67933.9	24904.3	60194.6	803986	126998	9067.25
cb67	Cervicitis	285831	429485	228687	190444	681090	455081	937051	219446	320443	447683	1.796e+06	1.93323e+06	625329	356065	191521	445643	835076	339048	406221	228062	2.15233e+06	316050	187110	497606	1.80106e+06	347476	1.77765e+06	177720	324744	25596.1	335186	1.41285e+06	58911.3	2.82398e+06	1.39425e+06	1.17535e+06	63649.3	397330	499959	1.27855e+06	42986.1	278928	93605.7	28916.2	24740.1	263057	2.54319e+06	205950
cc03n	Cancer	167102	174498	115442	27233.6	300280	181677	143769	87435.6	96428.4	280706	1.24754e+06	1.28073e+06	197720	696370	68061.1	330106	104408	47686.1	67731.6	99222.9	2.06112e+06	941662	323695	649698	3.5454e+06	1.10576e+06	3.93501e+06	251771	488902	25066.3	93414.6	1.38751e+06	33556.8	3.4902e+06	726147	1.72552e+06	16647.8	350614	230588	2.33773e+06	55740.6	387806	164367	33507.5	50512.8	818872	111537	59282.4
cb65	Cervicitis	205404	422964	248255	146760	840954	564040	739658	245283	374643	492418	2.24147e+06	2.00766e+06	445989	383423	200328	375210	579268	227178	346321	148637	1.32567e+06	233947	175683	478756	2.35205e+06	644428	1.71123e+06	216019	148111	24236.1	163088	2.16832e+06	257927	5.85585e+06	2.65678e+06	3.52399e+06	60179.6	534409	562009	4.58624e+06	235276	581792	221079	70310.9	54215.6	1.26401e+06	4.21895e+06	271451
cb77	LSIL	187703	208032	112194	244559	320578	215822	535575	65984.7	100788	248833	764303	1.07942e+06	340935	323662	205855	4862.15	377732	315105	358434	214790	1.45399e+06	10590.6	65974.6	267695	811039	159230	1.17523e+06	67307.9	249332	42264.7	9331.69	164174	18994.7	894274	461964	581694	42683.3	91873.6	98252	608507	0	23194.3	18759.3	4393.6	5090.08	0	571484	113410
cb79	LSIL	145497	105325	77077	18281	273105	102107	256962	85961	109531	248114	908093	777470	132189	194975	169741	233956	135514	25158.2	168119	41813.3	983974	21257.9	76785.5	202887	668796	195303	1.04694e+06	98531.7	93012.7	22430.5	13557.6	374253	35523.3	1.93652e+06	863343	924005	18295.6	158136	135727	879126	60654.5	120086	64007.4	9554.63	18121.9	229914	730904	107492
cb84	Cervicitis	0	0	0	0	0	0	0	0	0	0	0	0	0	0	0	0	0	0	0	0	0	0	0	0	0	0	0	0	0	0	0	0	0	0	0	0	0	0	0	0	0	0	0	0	0	0	0	0
cb80	LSIL	125062	94704.6	58245.2	67642.4	282299	257871	119367	160080	199431	161790	729257	576401	60265	183824	60570.6	243384	344324	53887.1	91890.5	43910.5	1.36097e+06	147574	136788	194871	764016	189704	862766	136307	49463.4	12655.8	38335.3	697910	46109	2.79361e+06	1.63547e+06	1.23351e+06	27583.4	258410	409261	1.035e+06	188756	52962	32937.1	19424	35721	1.40905e+06	1.45416e+06	235730
cb85	LSIL	0	0	0	0	0	0	0	0	0	0	0	0	0	0	0	0	0	0	0	0	0	0	0	0	0	0	0	0	0	0	0	0	0	0	0	0	0	0	0	0	0	0	0	0	0	0	0	0
cb82	HSIL	89639.1	0	51427.1	205094	106328	187035	201462	70592.4	85526.8	169641	483585	503513	151894	266752	70277.6	336832	285909	336323	108342	171959	333421	1.16362e+06	154600	157490	38053.1	133641	559533	0	167788	45662.8	13144.8	162715	10789.2	1.10975e+06	496461	857434	37106.6	74008.1	25583.7	767561	22372.3	174742	36637.6	4119.76	8601.23	47423	380551	95049.2
cb81	Cervicitis	128509	202749	115472	108666	322381	171935	176927	116022	174013	185008	714165	1.01998e+06	351873	84186.6	50951.1	223976	310800	147986	97671.8	103895	294490	0	47829.2	82428	414964	24206.5	819422	31495.9	133785	20263	34021.9	232096	27030.6	1.25106e+06	956148	736060	24797	105443	165555	491665	11182.8	36591	47570.2	7102.66	11673.8	347252	1.65774e+06	190449
cb78	LSIL	278179	545040	263892	522335	965129	623935	945871	548220	693023	589473	2.51431e+06	2.38503e+06	740036	582142	293200	976813	953920	680311	637691	437366	2.02573e+06	583770	353261	447126	1.44908e+06	239543	2.43156e+06	206881	448605	48345	119450	1.4228e+06	148994	3.99841e+06	3.746e+06	1.26259e+06	74173.2	473646	832506	1.17702e+06	114899	236146	40216.6	22906.7	29989.7	1.56314e+06	4.04808e+06	155379
cb90	HSIL	0	0	0	0	0	33822.7	0	0	9943.58	19296.2	0	0	0	0	0	0	0	0	0	0	667405	0	111080	302068	84485.3	726908	0	29437.2	0	0	9344.68	190505	0	0	0	0	0	58795.2	33606.9	0	0	6366.63	49375.4	629.165	8822.24	301752	0	0
cb88	HSIL	18649.8	14448.7	34992.3	0	122834	69698	0	28158.8	36110.1	78029.4	316935	381816	24523.5	55617.5	4911.19	67869.9	177740	0	0	0	172684	0	19520.9	63428.4	0	98566.7	257313	0	0	0	43432.8	191280	16644.9	667996	242127	428833	6928.83	67421.1	53033.8	211734	0	49448.3	32818.2	10804.8	13386.9	209275	800116	99847.7
cb86	Cervicitis	289452	376037	180355	410413	603144	544146	1.00893e+06	150324	220863	621721	1.99645e+06	1.66899e+06	681361	654693	259110	75578.7	1.01206e+06	723349	477372	419829	2.12023e+06	108234	174067	597471	1.79289e+06	375234	1.84302e+06	228914	400698	87240.5	7963.92	450543	35082.1	1.05753e+06	533207	489554	69869.4	155690	172334	655327	0	246745	43982.9	5974.36	11359.6	276296	672664	101451
cc08n	Cancer	11695.4	0	11176.9	0	8281.52	97055.6	0	95429.6	8803.46	208251	645448	159367	14325.3	54628.7	17658.4	0	0	0	0	0	1.99127e+06	759474	277344	604757	2.80085e+06	1.15794e+06	245221	150964	4171.42	719.509	160067	1.98472e+06	89293.4	1.03841e+06	88694.9	356781	1669.03	429238	369366	1.72518e+06	202924	650410	168513	38409.9	56409.9	1.11584e+06	0	13657.4
cb83	HSIL	180576	116370	67363	148624	330110	282567	342757	110037	145737	235991	884070	713070	136862	281630	147051	362476	475862	233330	194004	82709.4	1.28598e+06	121628	102816	311002	999004	241166	1.14043e+06	164894	68843.1	29119	23822	477408	49848.9	2.26553e+06	1.08482e+06	1.08753e+06	44173.4	196277	210718	1.17401e+06	29408.2	150246	56151.1	8352.82	16651	146189	1.21656e+06	148661
cc07n	Cancer	110065	454424	260755	376314	847919	1.34546e+06	756775	368117	474326	733912	3.29954e+06	2.41964e+06	665127	680201	424233	566541	1.47735e+06	486910	516671	150797	2.15647e+06	480690	185348	568451	3.721e+06	538062	3.90857e+06	645814	717652	123914	115870	2.23229e+06	224181	4.98004e+06	1.08479e+06	3.60282e+06	58397.7	547115	460470	4.76322e+06	46935.2	332326	198669	26571.2	44419.9	798116	2.0732e+06	102723
cb87	Cervicitis	309412	370273	196890	224366	758904	267842	1.4645e+06	362332	374801	596513	2.13858e+06	0	454261	687898	480558	884656	335158	445467	752511	222861	1.20666e+06	389631	165694	522656	1.79968e+06	346058	1.8884e+06	319517	199223	82791.1	361251	694729	42890.3	1.80546e+06	286774	850703	48714.4	188055	361320	995528	130147	413588	139664	545933	26911.9	474465	954147	41839.2
cb94	HSIL	0	0	0	0	0	0	0	0	0	0	0	0	0	0	0	0	0	0	0	0	0	0	0	0	0	0	0	0	0	0	0	0	0	0	0	0	0	0	0	0	0	0	0	0	0	0	0	0
cb93	NILM	1594.4	0	0	0	0	75180.4	0	13777.1	31292.5	74515	111219	0	0	54725.3	11848.7	0	0	0	0	0	1.24666e+06	135644	208589	485812	1.4153e+06	776785	0	107605	0	0	21668.5	367002	0	0	0	0	0	102747	39477.4	0	12457.6	132644	63989.7	644.281	20934.9	429719	0	2045.95
cc09n	Cancer	10738.1	120916	68449.9	0	124433	122346	22660.7	57314.4	54117	80570.4	486991	644876	298311	77211	2581.48	141742	64701.9	0	9136.53	104610	963587	10901.3	47135.9	173516	975302	392010	535503	112623	193537	70376.4	32891.8	786816	40133.5	1.14057e+06	399719	570371	13577.6	220008	160938	1.15662e+06	17845.7	158746	79732.1	7210.34	21108.5	1.10372e+06	410804	46741.7
cb89	LSIL	160386	81137.1	58638	117798	197971	270947	215108	52495.6	85731.5	237075	686409	639848	139299	210005	55277.1	5399.74	479080	225454	86803.9	87589.9	980226	14386.6	56589.7	302024	990758	353852	863475	62777.5	146967	19912.9	23419.9	408956	31322.2	944326	302661	704311	29771.5	119949	63265.9	971958	22569.1	115692	76848.4	7085.42	15002.6	536321	689183	98070.1
cb101	Cancer	0	0	0	0	0	0	0	0	0	0	0	0	0	0	0	0	0	0	0	0	0	0	0	0	0	0	0	0	0	0	0	0	0	0	0	0	0	0	0	0	0	0	0	0	0	0	0	0
cb97	NILM	10441.3	177354	83721.9	202362	309481	165224	864007	27359.7	69311.8	0	459582	766192	283919	423526	237659	478931	524201	475726	299762	175303	20488.9	0	30672.8	227026	260294	26463.6	668258	340.853	173520	77632.6	24764	0	0	0	0	0	28164	1.36705	21652.9	0	0	36117.6	2605.76	27701.4	0	0	58544.5	39436.9
cc10n	Cancer	0	0	0	0	0	80713.5	0	62637.5	7969.55	394140	859589	44662.9	0	61407.9	20972.1	20940.4	0	0	0	33818.6	1.46112e+06	445635	268173	1.14024e+06	3.38742e+06	2.57912e+06	159451	180801	0	12847.8	32213	3.50188e+06	146491	1.50209e+06	171321	602077	20022.6	626817	23316.8	2.12658e+06	207936	693007	345793	56986.6	60598.5	735414	54273.2	0
cb102	NILM	355198	411104	230713	304532	650613	332684	1.60587e+06	186025	258158	474364	2.29758e+06	2.20574e+06	913560	485546	273567	863048	660875	696395	599979	375147	1.44184e+06	117622	133460	469953	1.96609e+06	321667	2.42596e+06	269137	760628	129815	116322	1.14844e+06	112999	2.20418e+06	776842	981147	46251.4	266851	217920	1.33107e+06	23983.8	106873	103996	9026.88	26376.5	831819	2.67828e+06	165548
cb91	HSIL	345038	1.1117e+06	508581	1.26516e+06	1.46323e+06	1.45022e+06	2.38108e+06	422715	673260	1.32628e+06	4.63585e+06	4.38849e+06	1.90729e+06	1.22641e+06	612148	248357	2.10464e+06	2.20392e+06	1.1608e+06	697440	3.06866e+06	626098	417956	1.13822e+06	3.93111e+06	971663	3.68154e+06	473823	1.20171e+06	140879	55510.1	1.19171e+06	83609.5	2.07798e+06	1.23566e+06	1.79725e+06	36835.4	320810	326422	1.65675e+06	145667	400045	185217	15289.6	38470.1	265031	2.26049e+06	133072
cb95	HSIL	191998	211765	141288	432989	498521	446630	905097	138882	148433	323964	1.62027e+06	1.30376e+06	355113	354758	234919	44373.8	650493	913178	374246	187615	692288	100689	63294.7	333417	1.32405e+06	286416	1.47985e+06	146664	321612	68691.6	61218.9	498475	51367	2.12577e+06	743394	1.47472e+06	74061.9	147549	93365	1.55001e+06	39793.8	104224	42973	13597.7	35962.1	662776	1.21626e+06	143451
cb92	NILM	159502	109346	102827	45248.9	348066	232332	391233	230608	228628	320725	1.37389e+06	940839	124766	281610	86523.3	380117	248213	71225.2	172618	71249.1	1.7838e+06	267864	120567	319045	1.11037e+06	438446	1.03765e+06	232044	33141.8	6603.84	187955	1.52069e+06	87314	5.12027e+06	1.80228e+06	2.75274e+06	19626.7	413673	348707	3.99924e+06	94420	578024	29292.4	20449.3	41812.2	465464	1.29753e+06	27439.5
cb107	NILM	0	0	0	0	0	0	0	0	0	0	0	0	0	0	0	0	0	0	0	0	0	0	20862.8	0	0	0	0	0	0	0	0	0	0	0	0	0	0	0	0	0	0	36674.5	15382.4	171.346	6647.04	0	0	3112.87
cb104	Cancer	289271	254249	160475	189014	465499	207041	2.39894e+06	248737	220471	458313	1.99235e+06	1.56861e+06	537800	865999	544217	1.08173e+06	386395	457049	955064	352882	1.12351e+06	461644	146262	601063	2.45604e+06	560271	2.43642e+06	569095	441490	349670	33961	840538	35687.1	1.26111e+06	138708	465290	40702.5	206305	138747	953461	25609	290948	126633	18166.7	20635.7	97067.8	359275	22290.8
cb100	NILM	0	0	0	0	0	0	0	0	0	0	0	0	0	0	0	0	0	0	0	0	0	0	0	0	0	0	0	0	0	0	0	0	0	0	0	0	0	0	0	0	0	0	0	0	0	0	0	0
cb99	NILM	37689.5	2946.5	27319.4	18828.1	63100.4	251044	31482.4	26529.3	13985.8	153988	305583	198118	8977.46	121256	13841.1	72533.1	196115	31015.7	0	0	2.86493e+06	344412	332570	659866	594534	1.58139e+06	333752	122279	23796.6	0	155997	777890	26763.9	894641	205009	429009	13180.6	180715	80488	669546	55767	258992	66296.1	6982.16	29956.7	1.97293e+06	180388	38918.4
cb106	HSIL	102267	26373.3	41302.7	5252.97	147704	68969.7	241417	60182	51071.3	182254	1.08125e+06	442429	62313.9	168355	124604	200326	16375.5	0	71490.4	62386.5	566571	68648.7	112543	407427	2.24363e+06	959104	558055	352862	76969.3	24849.7	69501.2	1.44345e+06	77339	1.15082e+06	122786	623604	14014.7	262703	122965	1.13366e+06	326173	529624	396780	23171.9	71570.4	977401	248761	51318.4
cb96	NILM	199897	186514	159370	6288.84	586258	190187	327874	472329	399645	639761	2.49933e+06	0	158967	453591	97263.9	497497	233044	78855.1	152729	70591.6	1.67894e+06	286140	135690	351833	511568	323644	259063	402422	33163	11402.7	148406	1.44059e+06	175534	5.40983e+06	1.79108e+06	2.6035e+06	14856.9	366276	336071	2.55528e+06	56894.9	200896	80014.6	16793.7	34309.3	651751	3.64799e+06	14056.4
cb98	HSIL	617.871	0	8547.63	0	0	24626.4	0	13385.2	29679	279374	88457.1	103999	0	50369.9	60786.5	0	0	0	0	0	3.30805e+06	0	110334	800666	828919	2.10099e+06	53115.4	185227	0	0	190739	533947	18292.2	744035	72258.4	429280	3814.54	111699	30093	768919	221777	314785	96907.1	18162.7	61190.1	1.21737e+06	0	3208.23
[truncated: 147 more columns]
