# Supplementary material for: Non-Invasive Differential Diagnosis of Cervical Neoplastic Lesions by the Lipid Profile Analysis of Cervical Scrapings
Source: Metabolites. 2022 Sep 19;12(9):883. doi: 10.3390/metabo12090883 (PMC9506087; doi:10.3390/metabo12090883)
Supplement: Supplementary file 1 [file metabolites-12-00883-s001.zip › Table S4a.xlsx]

## Sheet: Лист1
Lipids	NILM	Cervicitis	LSIL	HSIL	Cancer	Discrimination
CE 18:1	0,0 (0,0; 2,5E5)	2,1E5 (0,0; 4,7E5)	0,0 (0,0; 1,7E5)	9,9E3 (0,0; 1,3E6)	3,3E6 (1,1E6; 8,8E6)	Cervicitis/LSIL, cervicitis/cancer
CE 24:1	0,0 (0,0; 0,0)	2,6E4 (1,1E4; 4,1E4)	7,5E3 (0,0; 2,6E4)	0,0 (0,0; 2,6E4)	1,5E5 (7,4E4; 6,4E5)	NILM/cervicitis, NILM/cancer, Cervicitis/LSIL, Cervicitis/HSIL, HSIL/cancer
Cer-NDS d16:0/16:0	5,4E5 (5,4E5; 5,6E5)	7,7E4 (0,0; 9,5E4)	6,6E4 (0,0; 8,4E4)	9,5E4 (0,0; 5,5E5)	5,3E5 (0,0; 1,3E7)	NILM/cervicitis, NILM/LSIL
Cer-NDS d16:0/18:0	4,0E5 (3,5E5; 5,5E5)	1,1E5 (0,0; 1,5E5)	6,2E4 (0,0; 2,0E5)	3,1E5 (0,0; 4,4E5)	4,7E5 (0,0; 7,9E6)	NILM/HSIL
CerP d18:0/22:0	8,2E6 (2,5E6; 1,2E7)	7,3E6 (6,5E5; 1,3E7)	4,0E6 (0,0; 7,3E6)	6,7E6 (2,6E6; 1,0E7)	1,2E7 (9,6E6; 1,5E7)	LSIL/cancer
LPC 22:3	6,2E3 (3,4E3; 1,5E4)	1,2E4 (0,0; 3,3E4)	5,5E3 (0,0; 2,2E4)	8,8E3 (1,3E3; 2,2E4)	7,8E4 (5,2E4; 7,5E5)	Cervicitis/cancer, LSIL/cancer
LPC O-16:0	7,8E4 (5,9E4; 4,8E5)	8,6E4 (8,0E3; 2,4E5)	1,4E4 (0,0; 2,7E5)	8,7E4 (2,8E4; 3,8E5)	3,8E5 (1,3E5; 1,1E6)	HSIL/cancer
MG 18:0	1,7E5 (0,0; 4,1E5)	1,3E5 (2,6E4; 2,2E5)	2,7E4 (0,0; 1,6E5)	2,2E5 (0,0; 3,4E5)	1,3E6 (1,5E5; 3,4E6)	Cervicitis/cancer
PC 14:0_16:0	1,0E6 (8,5E4; 1,4E6)	5,6E5 (1,7E5; 1,0E6)	1,7E5 (0,0; 2,9E5)	6,5E5 (1,8E5; 1,8E6)	2,4E6 (1,0E6; 3,6E6)	LSIL/HSIL
PC 16:0_16:0	5,1E5 (1,7E5; 1,7E5)	7,6E5 (1,9E5; 1,7E6)	2,7E5 (3,9E4; 8,3E5)	7,8E5 (3,0E5; 1,5E6)	1,8E6 (7,7E5; 2,9E6)	Cervicitis/cancer
PC 16:0_18:1	6,5E6 (3,1E6; 9,2E6)	3,5E6 (1,4E6; 8,4E6)	1,9E6 (6,0E5; 4,5E6)	5,2E6 (2,3E6; 8,2E6)	6,0E7 (1,6E7; 8,8E7)	LSIL/cancer
PC 16:0_20:5	1,6E5 (4,6E4; 2,2E5)	7,8E4 (2,3E4; 1,6E5)	3,2E4 (0,0; 6,3E4)	9,8E4 (4,4E4; 1,5E5)	2,0E5 (2,8E4; 3,5E5)	LSIL/cancer
PC 16:0_22:6	1,6E6 (1,1E6; 4,1E6)	2,3E6 (6,8E5; 5,0E6)	6,6E5 (0,0; 9,6E5)	2,0E6 (6,7E5; 1,0E7)	6,0E6 (1,7E6; 1,5E7)	Cervicitis/LSIL, LSIL/HSIL
PC 16:1_18:0	6,1E5 (5,2E4; 8,7E5)	6,3E5 (1,9E5; 8,8E5)	2,7E5 (0,0; 5,5E5)	6,6E5 (3,3E5; 1,1E6)	1,1E6 (5,9E5; 1,5E6)	Cervicitis/LSIL
PC 18:2_18:3	1,8E6 (9,9E5; 2,4E6)	1,8E6 (4,8E5; 2,9E6)	5,5E5 (0,0; 1,2E6)	5,5E5 (0,0; 1,2E6)	5,8E6 (3,0E6; 7,9E6)	NILM/cancer
PE 18:0_20:4	1,4E6 (3,8E5; 2,1E6)	1,1E6 (3,8E5; 1,8E6)	3,8E5 (0,0; 1,0E6)	1,9E6 (4,8E5; 3,0E6)	2,1E6 (1,6E6; 3,2E6)	Cervicitis/LSIL
PE P-16:0/20:4	2,2E6 (5,0E5; 4,2E6)	2,2E6 (5,0E5; 4,2E6)	7,4E5 (0,0; 1,8E6)	2,6E6 (7,9E5; 4,2E6)	4,1E6 (2,6E6; 7,5E6)	HSIL/cancer
PE P-16:0/22:6	1,4E6 (1,6E5; 1,7E6)	5,3E5 (2,1E5; 1,7E6)	2,2E5 (0,0; 6,1E5)	7,6E5 (3,6E5; 1,5E6)	1,5E6 (6,8E5; 2,3E6)	Cervicitis/LSIL
PEtOH 20:1_20:1	7,9E5 (2,8E5; 1,8E6)	7,8E5 (1,7E5; 2,0E6)	1,9E5 (0,0; 5,0E5)	9,7E5 (1,9E5; 2,1E6)	2,6E6 (1,2E6; 5,1E6)	NILM/LSIL
SM d18:0/16:0	5,6E5 (0,0; 7,9E6)	3,0E6 (5,6E5; 4,9E6)	5,6E5 (2,0E5; 2,7E6)	2,7E6 (1,3E5; 4,1E6)	5,6E6 (2,9E6; 1,0E7)	Cervicitis/LSIL
SM d18:1/22:0	1,0E5 (4,9E4; 2,8E5)	5,9E4 (8,1E3; 9,4E4)	1,4E4 (0,0; 4,9E4)	5,0E4 (9,6E3; 1,9E5)	4,6E4 (2,5E4; 1,3E5)	Cervicitis/LSIL
SM d20:0/22:0	6,9E4 (6,0E4; 1,0E5)	8,5E4 (1,2E4; 1,1E5)	5,5E4 (5,6E3; 8,2E4)	6,3E4 (2,1E4; 1,2E5)	7,8E4 (4,0E4; 1,2E5)	LSIL/cancer
TG 10:0_8:0_8:0	4,1E5 (1,9E5; 6,9E5)	4,6E5 (9,1E4; 1,3E6)	2,8E5 (9,8E4; 1,1E6)	2,9E5 (1,4E5; 1,0E6)	9,7E4 (7,5E4; 1,0E5)	NILM/cancer
TG 14:0_16:0_16:1	4,4E5 (0,0; 1,6E6)	5,2E5 (2,4E5; 1,4E6)	3,7E5 (1,2E5; 8,5E5)	6,5E5 (2,1E5; 1,3E6)	1,3E6 (8,5E5; 2,4E6)	Cervicitis/cancer
TG 16:0_16:0_18:0	5,1E5 (0,0; 3,8E6)	9,1E5 (3,7E5; 2,0E6)	5,3E5 (3,9E4; 1,2E6)	8,5E5 (3,7E5; 2,0E6)	3,1E6 (2,0E6; 5,3E6)	Cervicitis/cancer
TG O-18:0_16:0_18:1	1,1E5 (0,0; 1,0E6)	1,7E5 (6,0E4; 4,5E5)	9,5E4 (7,7E4; 4,3E5)	1,7E5 (3,6E4; 5,6E5)	6,6E5 (2,0E5; 1,8E6)	LSIL/cancer
