# Supplementary material for: Non-Invasive Differential Diagnosis of Cervical Neoplastic Lesions by the Lipid Profile Analysis of Cervical Scrapings
Source: Metabolites. 2022 Sep 19;12(9):883. doi: 10.3390/metabo12090883 (PMC9506087; doi:10.3390/metabo12090883)
Supplement: Supplementary file 1 [file metabolites-12-00883-s001.zip › Table S4b.xlsx]

## Sheet: Лист1
Lipids	NILM	Cervicitis	LSIL	HSIL	Cancer	Discrimination
Cer-NDS d20:0/26:0	6,7E4 (0,0; 1,9E5)	8,3E4 (5,6E4; 3,5E5)	1,2E5 ( 5,2E4; 3,5E5)	4,3E4 (0,0; 1,9E5)	1,1E5 (2,6E4; 3,3E5)	Cervicitis/LSIL
Cer-NP t18:1/24:1	5,1E4 (0,0; 1,8E5)	3,0E4 (1,3E4; 1,5E5)	8,4E4 (1,4E4; 2,7E5)	2,3E4 (0,0; 2,8E5)	5,9E4 (2,6E4; 1,4E5)	Cervicitis/LSIL
CL 16:0_16:0_16:1_18:1	5,7E5 (0,0; 1,2E5)	4,4E5 (9,9E4; 6,9E5)	3,7E5 (9,9E4; 6,2E5)	4,8E5 (1,4E5; 8,0E5)	1,0E6 (6,1E5; 1,7E6)	NILM/cancer
HexCer-AP t20:2/24:0	8,1E4 (0,0; 7,0E5)	1,3E5 (5,5E4; 8,3E5)	3,4E5 (5,5E4; 5,8E5)	2,1E5 (1,4E4; 4,5E5)	6,8E4 (2,2E4; 2,8E5)	Cervicitis/HSIL, LSIL/HSIL
LPC 18:1	0,0 (0,0; 1,7E6)	1,5E5 (8,9E4; 5,5E5)	1,4E5 (0,0; 3,3E5)	1,2E5 (0,0; 2,7E5)	1,0E5 (0,0; 4,4E5)	NILM/cervicitis, NILM/LSIL
LPC 18:2	0,0 (0,0; 1,2E5)	1,7E5 (1,3E5; 6,3E5)	4,7E5 (1,3E5; 9,3E5)	5,3E5 (0,0; 7,8E5)	1,4E5 (0,0; 2,9E5)	NILM/cervicitis, NILM/LSIL
OxCL 16:0_16:0_16:1(OOH)_18:1	4,4E4 (0,0; 7,0E5)	1,3E5 (6,1E4; 4,1E5)	1,2E5 (6,1E4; 5,4E5)	1,3E5 (5,8E5; 3,2E5)	2,5E5 (1,2E5; 3,6E5)	Cervicitis/LSIL
OxCL 18:1_18:2_18:3(OOH)2_20:4	8,8E5 (6,8E5; 1,5E6)	5,3E5 (2,3E5; 1,6E6)	5,0E5 (2,3E5; 8,4E5)	8,1E5 (2,6E5; 2,0E6)	1,2E6 (8,4E5; 2,2E6)	Cervicitis/cancer
OxCL 18:1_18:2_20:3_20:4(OOH)	6,1E4 (7,2E3; 1,3E5)	8,1E4 (3,2E4; 1,7E5)	5,7E4 (3,1E4; 9,6E4)	9,3E4 (3,7E4; 2,2E5)	1,9E5 (1,3E5; 4,1E5)	HSIL/cancer
OxCL 22:6_22:6_22:6(OOH)_22:6(OOH)	1,1E5 (5,6E4; 2,1E5)	8,2E4 (4,3E4; 2,1E5)	5,0E4 (4,1E4; 9,0E4)	9,1E5 (4,9E4; 2,9E5)	2,0E5 (1,1E5; 5,9E5)	Cervicitis/HSIL, LSIL/HSIL
OxPC 16:0_14:0(CHO)	1,7E5 (2,3E4; 3,1E5)	1,6E5 (7,0E4; 3,7E5)	1,1E5 (6,6E4; 2,4E5)	1,4E5 (7,1E4; 5,0E5)	3,8E5 (1,6E5; 8,4E5)	Cervicitis/HSIL
OxPC 16:0_14:1(COOH)	8,6E5 (1,8E5; 1,5E6)	3,7E5 (2,0E5; 1,4E6)	2,5E5 (8,6E4; 5,8E5)	7,8E5 (2,2E5; 1,9E6)	2,7E6 (1,0E6; 4,8E6)	NILM/HSIL, HSIL/cancer
OxPC 18:1_16:1(OH)	6,1E4 (0,0; 3,8E5)	1,5E5 (5,4E4; 4,2E5)	1,3E5 (5,4E4; 3,0E5)	2,5E5 (5,3E4; 3,3E5)	2,9E5 (1,4E5; 5,9E5)	NILM/HSIL
OxPG 18:0_20:3(2O)	9,9E5 (0,0; 2,5E6)	1,1E6 (3,6E5; 1,6E6)	7,1E5 (3,5E5; 1,2E6)	1,4E6 (4,0E5; 2,8E6)	3,9E6 (1,3E6; 6,7E6)	Cervicitis/HSIL
PC 16:0_18:1	3,0E6 (0,0; 5,4E6)	2,9E6 (6,3E5; 4,5E6)	1,5E6 (6,3E5; 2,5E6)	2,4E6 (7,8E5; 6,1E6)	7,2E6 (3,8E6; 1,5E7)	NILM/LSIL
PC 16:0_18:2	2,9E6 (6,1E5; 4,4E6)	2,0E6 (7,9E5; 4,7E6)	1,5E6 (7,9E5; 2,9E6)	2,9E6 (9,8E5; 8,6E6)	8,7E6 (3,5E6; 2,0E7)	NILM/LSIL, NILM/cancer, Cervicitis/HSIL
PC 16:0_22:6	9,8E4 (5,9E4; 1,6E5)	1,2E5 (6,2E3; 3,2E5)	6,0E4 (2,4E4; 1,2E5)	7,0E4 (5,2E4; 6,9E5)	2,5E5 (1,3E5; 1,1E6)	NILM/HSIL, NILM/cancer
PC 18:0_20:3	2,9E5(0,0; 6,7E5)	1,6E5( 1,3E3; 6,7E5)	1,8E5 (3,0E4; 2,8E5)	6,2E5 (2,8E5; 1,2E6)	7,7E5 (4,0E5; 1,3E6)	HSIL/cancer
PC 18:1_18:1	2,0E6 (0,0; 5,1E6)	2,2E6 (7,2E5; 3,2E6)	1,4E6 (6,9E5; 2,5E6)	2,9E6 (8,2E5; 5,7E6)	7,8E6 (2,8E6; 1,4E7)	Cervicitis/HSIL, LSIL/cancer
PC 18:1_18:2	1,7E6 (4,4E4; 2,6E6)	1,1E6 (3,8E5; 2,4E6)	8,2E5 (3,2E5; 1,5E6)	1,6E6 (5,5E5; 3,3E6)	4,1E6 (1,7E6; 7,1E6)	Cervicitis/cancer
PC 18:1_20:0	1,3E6 (0,0; 1,7E4)	1,1E6 (1,9E5; 1,7E6)	6,7E5 (1,9E5; 1,3E6)	8,7E5 (3,5E5; 1,8E6)	2,2E6 (1,3E6; 3,4E6)	Cervicitis/HSIL, LSIL/cancer
PC 18:2_18:2	5,1E5 (1,3E5; 1,4E6)	3,9E5 (0,0; 1,6E6)	3,8E5 (0,0; 5,5E5)	4,1E5 (3,4E5; 1,3E6)	1,5E6 (4,7E5; 4,3E6)	NILM/HSIL
PC O-16:0/16:0	2,8E5 (0,0; 5,8E5)	4,9E5 (2,4E5; 8,3E5)	4,2E5 (2,1E5; 5,8E5)	3,8E5 (4,8E4; 1,1E6)	1,6E6 (6,0E5; 3,1E6)	NILM/cancer
PE P-16:0/16:1	0,0 (0,0; 1,2E6)	1,4E5 (1,1E5; 4,4E5)	1,5E5 (1,0E5; 5,9E5)	2,4E5 (2,9E4; 3,6E5)	1,8E5 (6,8E4; 4,9E5)	NILM/HSIL, cervicitis/HSIL
PE P-16:0/22:6	1,2E6 (0,0; 1,6E6)	3,8E5 (1,6E5; 1,2E6)	2,1E5 (1,6E5; 5,0E5)	6,0E5 (2,2E5; 1,2E6)	8,2E5 (4,3E5; 2,5E6)	NILM/cervicitis, cervicitis/LSIL
SM d16:0/18:1	3,9E6 (0,0; 8,8E6)	3,2E6 (1,1E6; 6,1E6)	3,1E6 (1,1E6; 5,4E6)	3,6E6 (1,2E6; 6,6E6)	7,5E6 (4,9E6; 1,6E7)	Cervicitis/LSIL, HSIL/cancer
SM d16:0/18:2	6,8E4 (0,0; 1,5E5)	1,1E5 (7,6E4; 2,0E5)	8,4E4 (2,7E4; 1,6E5)	9,6E4 (0,0; 2,7E5)	5,3E5 (2,2E5; 1,0E6)	NILM/cancer
SM d18:0/16:0	7,7E4 (0,0; 1,6E6)	4,5E5 (2,3E5; 9,3E5)	3,3E5 (4,8E4; 8,8E5)	1,5E5 (0,0; 4,3E5)	8,5E5 (3,4E5; 1,7E6)	HSIL/cancer
SM d20:0/14:0	3,6E5 (0,0; 2,0E6)	3,1E5 (1,5E5; 7,5E5)	2,0E5 (0,0; 5,0E5)	1,6E5 (0,0; 7,2E5)	6,7E5 (3,2E5; 3,2E6)	Cervicitis/cancer
SM d20:1/16:0	3,7E5(7,2E4;5,8E5)	3,2E5 (3,3E3; 6,7E5)	2,4E5 (3,7E3; 5,3E5)	2,7E5 (1,8E5;5,1E5)	7,8E5 (5,2E5; 1,2E6)	HSIL/cancer
SM d22:0/18:1	9,1E5 (2,0E5; 1,0E6)	6,2E5 (7,2E4; 1,3E6)	6,1E5 (7,1E4; 1,1E6)	8,8E5 (2,5E5; 1,6E6)	1,7E6 (5,7E5; 2,4E6)	LSIL/cancer, HSIL/cancer
SM d22:0/20:3	2,5E5 (7,2E4; 4,1E5)	2,5E5 (3,0E4; 3,6E5)	2,0E5 (4,5E4; 2,9E5)	2,6E5 (6,0E4; 7,8E5)	1,0E6 (4,3E5; 2,3E6)	Cervicitis/cancer, LSIL/cancer, HSIL/cancer
SM d22:1/20:0	4,8E5 (0,0; 9,5E5)	4,4E5 (1,3E5; 9,6E5)	6,0E5 (1,3E4; 7,9E5)	6,8E5 (2,8E5; 8,3E5)	8,0E5 (4,1E5; 1,5E6)	Cervicitis/cancer
SM d24:0/18:0	4,0E5 (0,0; 1,3E6)	5,3E5 (1,5E5; 9,2E5)	4,0E5 (1,5E5; 7,3E5)	3,7E5 (1,5E5; 9,3E5)	9,7E5 (4,4E5; 2,0E6)	LSIL/cancer
SM d24:0/18:1	2,2E6 (3,2E4; 3,1E6)	1,8E6 (3,2E5; 3,1E6)	1,3E6 (3,5E5; 2,3E6)	1,5E6 (6,3E5; 3,6E6)	3,9E6 (2,0E6; 5,9E6)	Cervicitis/HSIL, LSIL/cancer
SM d24:1/18:1	1,4E6 (3,4E5; 2,0E6)	8,7E5 (9,4E4; 1,8E6)	8,3E5 (2,5E5; 1,6E6)	1,3E6 (5,2E5; 3,9E6)	3,9E6 (1,4E6; 6,0E6)	Cervicitis/cancer, LSIL/cancer
SM d26:0/18:1	1,8E4 (0,0; 6,9E5)	7,6E5 (4,2E5; 4,9E6)	1,1E5 (4,9E4; 3,7E5)	1,6E5 (7,4E4; 3,7E5)	1,1E5 (3,2E4; 3,4E5)	Cervicitis/HSIL
