# Supplementary material for: Non-Invasive Differential Diagnosis of Cervical Neoplastic Lesions by the Lipid Profile Analysis of Cervical Scrapings
Source: Metabolites. 2022 Sep 19;12(9):883. doi: 10.3390/metabo12090883 (PMC9506087; doi:10.3390/metabo12090883)
Supplement: Supplementary file 1 [file metabolites-12-00883-s001.zip › Table S5a.xlsx]

## Sheet: Лист1
Model	Variable	β	Standart deviation β	Confidence interval	Wald Criteria	P
NILM/ Cervicitis	Intercept	4,60E+1	4,50E+1	3,72E+0 -1,77E+2	1,02	0,31
	Cer-NDS d16:0/16:0	-8,57E-5	8,31E-5	-3,275E-4 - -5,96E-6	-1,03	0,30
	CE 24:1	3,42E-5	3,50E-5	-9,74E-6 - 1,41E-4	1,12	0,26
NILM/ LSIL	Intercept	2,16E+1	2,17E+1	9,77E+0 -7,91E+1	1,00	0,32
	Cer-NDS d16:0/16:0	-3,87E-5	3,98E-5	-1,44E-4 - -1,63E-5	-0,97	0,33
	PEtOH 20:1_20:1	-1,50E-6	9,68E-7	-3,87E-6 - 1,25E-7	-1,09	0,28
NILM/ HSIL	Intercept	2,83E+0	1,38E+0	8,99E-1 - 6,53E-1	2,04	0,04
	Cer-NDS d16:0/18:0	-5,58E-6	3,15E-6	-1,40E-5 - 1,21E-6	-1,77	0,08
NILM/ Cancer	Intercept	5,70E+2	9,78E+3	-6,92E+2 - 6,72E+3	0,06	0,95
	CE 24:1	2,42E-2	4,14E-1	-2,00E-2 - 2,92E-1	0,06	0,95
	PC 18:2_18:3	-2,98E-4	5,40E-3	-5,77E-4 - -1,98E-5	-0,06	0,96
	TG 10:0_8:0_8:0	-1,99E-4	3,70E-3	-2,49E-3 - 2,40E-4	-0,05	0,96
Cervicitis/ LSIL	Intercept	-7,29E+0	4,39E+0	-1,76E+1 - - 1,55E+0	-1,66	0,10
	SM d18:0/16:0	-1,19E-5	5,96E-6	-2,72E-5 - -5,26E-6	-2,00	0,05
	PC 16:0_22:6	-2,23E-5	1,09E-5	-5,38E-5 - -6,97E-6	-2,05	0,04
	PE 18:0_20:4	4,75E-5	2,29E-5	1,45E-5 - 1,10E-4	2,08	0,04
	SM d18:1/22:0	7,29E-6	3,57E-6	2,43E-6 - 2,60E-5	2,04	0,04
	PE P-16:0/22:6	-3,51E-5	1,83E-5	-1,20E-4 - -1,80E-5	-1,92	0,05
	CE 18:1	1,87E-5	9,24E-6	5,50E-6 - 4,77E-5	2,02	0,04
	PC 16:1_18:0	3,87E-5	2,39E-5	9,14E-6 - 9,46E-5	1,62	0,10
	CE 24:1	-9,46E-5	5,94E-5	-3,52E-4 - -2,33E-5	-1,59	0,11
Cervicitis/ HSIL	Intercept	-3,41E-2	3,51E-1	-7,24E-1 - 6,70E-1	-0,10	0,92
	CE 24:1	-2,10E-5	1,09E-5	-4,47E-5 - 1,60E-6	-1,93	0,05
Cervicitis/ Cancer	Intercept	9,66E+0	7,57E+0	1,86E+0 - 3,96E+1	1,28	0,20
	CE 18:1	3,60E-5	2,70E-5	9,54E-6 - 1,33E-4	1,33	0,18
	MG 18:0	8,59E-5	7,47E-5	4,15E-5 - 9,41E-5	1,15	0,25
	PC 16:0_16:0	-3,65E-5	2,65E-5	-1,10E-4 - -9,20E-6	-1,37	0,17
	TG 14:0_16:0_16:1	-5,61E-6	4,67E-5	-3,47E-5 - 1,09E-6	-0,12	0,90
	LPC 22:3	1,11E-3	9,30E-4	5,92E-4 - 4,33E-3	1,23	0,22
	TG 16:0_16:0_18:0	-4,51E-5	4,73E-5	-5,13E-5 - -1,65E-5	-0,95	0,34
LSIL/ HSIL	Intercept	-1,13E+0	4,4E-1	-1,98E+0 - -3,83E-1	-2,81	0,01
	PC 16:0_22:6	8,26E-7	3,70E-7	2,50E-7 - 1,71E-6	2,23	0,03
	PC 14:0_16:0	-1,87E-6	1,09E-6	-4,45E-6 - -3,97E-8	-1,72	0,09
LSIL/ Cancer	Intercept	5,27E+1	3,14E+3	-1,21E+2 - 2,21E+2	0,02	0,99
	PC 16:0_18:1	6,96E-5	3,61E-3	-3,20E-4 - 2,35E+3	0,02	0,98
	SM d20:0/22:0	-4,87E-2	2,53E+0	-1,94E-1 - 9,72E-2	-0,02	0,98
	CerP d18:0/22:0	-2,94E-7	3,58E-3	-2,7E-4 - 2,6E-4	0,00	1,00
	LPC 22:3	-1,81E-3	9,49E-2	-7,28E-3 - 3,67E-3	-0,02	0,98
	PC 16:0_20:5	1,73E-2	8,94E-1	-2,62E-2 - 6,18E-2	0,02	0,98
	TG O-18:1_16:0_18:1	8,61E-4	4,62E-2	-1,62E-3 - 3,41E-3	0,02	0,99
HSIL/ Cancer	Intercept	4,31E+1	3,83E+1	3,71E+0 - 1,40E+2	1,13	0,26
	CE 24:1	2,52E-3	2,27E-3	1,73E-3 - 2,21E-3	1,11	0,27
	PE P-16:0/20:4	-6,61E-5	6,49E-5	-6,79E-5 - -6,43E-5	-1,02	0,31
	LPC O-16:0	1,15E-4	2,20E-4	1,09E-4 - 1,21E-4	0,57	0,57
