# Supplementary material for: Non-Invasive Differential Diagnosis of Cervical Neoplastic Lesions by the Lipid Profile Analysis of Cervical Scrapings
Source: Metabolites. 2022 Sep 19;12(9):883. doi: 10.3390/metabo12090883 (PMC9506087; doi:10.3390/metabo12090883)
Supplement: Supplementary file 1 [file metabolites-12-00883-s001.zip › Table S5b.xlsx]

## Sheet: Лист1
Model	Variable	β	Standart deviation β	Confidence interval	Wald Criteria	P
NILM/ Cervicitis	Intercept	3,79E+0	1,59E+0	1,46E+0 - 8,25E+0	2,39	0,02
	LPC 18:2	1,97E-5	7,58E-6	8,23E-6 - 3,91E-5	2,60	0,01
	LPC 18:1	-3,63E-6	1,42E-6	-7,63E-6 - 1,48E-6	-2,55	0,01
	PE P-16:0/22:6	-2,70E-6	1,15E-6	-5,89E-6 - -9,42E-7	-2,35	0,02
NILM/ LSIL	Intercept	6,99E+3	1,46E+5	1,66E+3 - 1,23E+4	0,05	0,96
	LPC 18:2	3,19E-2	6,60E-1	5,56E-3 - 5,78E-2	0,05	0,96
	LPC 18:1	-8,46E-3	1,76E-1	-1,56E-2 - -1,30E-3	-0,05	0,96
	PC 16:0_18:2	-6,14E-3	1,28E-1	-1,17E-2 - -5,37E-4	-0,05	0,96
	PC 16:0_18:1	5,24E-3	1,09E-1	-1,64E-3 - 1,19E-2	0,05	0,96
NILM/ HSIL	Intercept	1,48E+1	1,68E+1	5,38E+0 - 3,22E+1	0,88	0,38
	PE P-16:0/16:1	-2,85E-4	2,52E-4	-4,21E-4 - 1,10E-4	-1,13	0,26
	OxPC 18:1_16:1(OH)	4,92E-4	4,37E-4	1,60E-4 - 9,20E-4	1,13	0,26
	PC 18:2_18:2	-7,10E-5	6,29E-5	-1,25E-4 - -1,70E-5	-1,12	0,26
	OxPC 16:0_14:1(COOH)	9,30E-5	8,55E-5	1,53E-5 - 1,0E-4	1,06	0,29
	PC 16:0_22:6	-3,70E-5	2,96E-5	-8,78E-5 - -4,65E-6	-1,04	0,30
NILM/Cancer	Intercept	5,29E+3	7,32E+4	-4,36E+3 - 5,70E+4	0,07	0,94
	PC O-16:0/16:0	8,38E-3	1,16E-1	-5,95E-3 - 8,80E-2	0,07	0,94
	CL 16:0_16:0_16:1_18:1	-3,60E-2	4,24E-1	-2,92E-1 - 1,96E-2	-0,07	0,94
	SM d16:0/18:2	6,49E-2	9,00E-1	-5,60E-2 - 6,18E-1	0,07	0,94
	PC 16:0_22:6	-2,68E-2	3,71E-1	-2,57E-1 - 2,20E-2	-0,07	0,94
	PC 16:0_18:2	1,45E-3	2,10E-2	-1,15E-3 - 1,41E-2	0,07	0,94
Cervicitis/ LSIL	Intercept	4,52E-1	4,25E-1	-3,66E-1 - 1,32E+0	1,06	0,29
	PE P-18:0/22:6	2,24E-7	1,29E-6	-2,39E-6 -2,83E-6	0,17	0,86
	Cer-NP t18:1/24:1	9,64E-6	4,28E-6	2,77E-6 - 1,91E-5	2,25	0,02
	Cer-NDS d20:0/26:0	-1,1E-5	4,33E-6	-1,97E-5 - -2,79E-6	-2,34	0,02
	OxCL 16:0_16:0_16:1(OOH)_18:1	4,40E-6	2,23E-6	7,35E-7 - 9,79E-6	1,97	0,05
	SM d16:0/18:1	-3,87E-7	2,68E-7	-9,95E-7 - 6,69E-8	-1,44	0,15
Cervicitis/ HSIL	Intercept	-1,54E+0	1,18E+0	-5,42E-1 - 8,84E-1	-1,31	0,19
	PC 16:0_18:2	5,38E-7	5,09E-6	-1,49E-5 - 2,20E-5	0,11	0,92
	PC 18:1_20:0	-2,85E-5	5,62E-5	-1,32E-4 - 1,27E-4	-0,51	0,61
	SM d24:0/18:1	1,44E-5	2,77E-5	-8,50E-5 - 6,70E-5	0,52	0,60
	OxCL 22:6_22:6_22:6(OOH)_22:6(OOH)	-2,83E-5	5,72E-5	-5,41E-5 - -3,66E-5	-0,49	0,62
	PE P-16:0/16:1	-8,46E-5	5,28E-5	-2,78E-4 - 2,58E-5	-1,60	0,11
	PC 18:1_18:1	2,24E-4	1,31E-4	6,99E-5 - 5,22E-4	1,71	0,09
	OxPG 18:0_20:3(2O)	-4,13E-4	2,44E-4	-1,37E-3 - 1,25E-4	-1,69	0,09
	OxPC 16:0_14:0(CHO)	-1,20E-4	1,70E-4	-4,95E-4 - -3,62E-5	-1,12	0,26
	HexCer-AP t20:2/24:0	-3,30E-5	2,43E-5	-8,96E-5 - -7,24E-6	-1,25	0,21
	SM d26:0/18:1	6,11E-5	3,80E-5	1,23E-5 - 1,90-4	1,61	0,11
Cervicitis/ Cancer	Intercept	5,86E+2	3,68E+4	-1,45E+3 - 2,56E+3	0,02	0,99
	SM d22:0/20:3	2,46E-3	1,53E-1	-4,36E-3 - 9,00E-3	0,02	0,99
	OxCL 18:1_18:2_18:3(OOH)2_20:4	-6,84E-4	5,17E-2	-2,66E-3 - 1,22E-3	-0,01	0,99
	SM d24:1/18:1	5,16E-4	5,19E-2	-2,15E-3 - 3,00E-3	0,01	0,99
	PC 18:1_18:2	3,53E-4	2,09E-2	-4,64E-4 - 1,15E-3	0,02	0,99
	SM d22:1/20:0	-6,76E-3	4,36E-1	-2,61E-2 - 1,37E-2	-0,02	0,99
	SM d20:0/14:0	1,71E-3	1,6E-1	-4,99E-3 - 8,17E-3	0,02	0,99
LSIL/ HSIL	Intercept	-5,49E-1	4,43E-1	-1,45E+0 - 3,60E-1	-1,24	0,22
	OxCL 22:6_22:6_22:6(OOH)_22:6(OOH)	4,85E-6	2,36E-6	1,27E-6 - 1,12E-5	2,05	0,04
	HexCer-AP t20:2/24:0	-1,65E-6	1,1E-6	-4,12E-6 - -6,65E-8	-1,63	0,10
LSIL/ Cancer	Intercept	-6,89E+1	5,84E+1	-1,52E+2 - 2,59E+1	-1,18	0,24
	SM d22:0/20:3	4,14E-4	3,61E-4	7,8E-5 - 1,25E-3	1,15	0,25
	SM d22:0/18:1	-5,14E-4	4,39E-4	-1,13E-3 - -9,59E-5	-1,17	0,24
	PC 18:1_20:0	5,28E-4	4,57E-4	1,28E-4 - 1,27E-3	1,15	0,25
	SM d24:0/18:1	-2,48E-4	2,14E-4	-5,34E-4 - -4,59E-5	-1,16	0,25
	SM d24:0/18:0	-1,92E-4	1,66E-4	-4,15E-4 - -3,58E-5	-1,16	0,25
	SM d24:1/18:1	1,62E-4	1,40E-4	2,94E-5 - 4,70E-4	1,16	0,25
	PC 18:1_18:1	2,10E-5	2,32E-5	1,84E-5 - 5,18E-5	0,90	0,37
HSIL/ Cancer	Intercept	-5,87E-1	7,46E-1	-2,17E+0 - 8,80E-1	-0,79	0,43
	SM d16:0/18:1	-6,28E-7	4,63E-7	-1,73E-6 - 2,49E-7	-1,36	0,17
	SM d22:0/18:1	-8,49E-6	3,34E-6	-1,67E-5 - -3,30E-6	-2,54	0,01
	SM d22:0/20:3	1,11E-5	5,09E-6	3,54E-6 - 2,36E-5	2,18	0,03
	OxCL 18:1_18:2_20:3_20:4(OOH)	-4,13E-5	2,64E-5	-1,40E-4 - -5,95E-7	-1,56	0,12
	OxPC 16:0_14:1(COOH)	2,66E-6	1,26E-6	5,62E-7 - 5,59E-6	2,12	0,03
	SM d20:1/16:0	1,62E-5	7,76E-6	3,54E-6 - 3,48E-5	2,08	0,04
	PC 18:0_20:3	5,74E-8	4,30E-6	-8,82E-6 - 9,30E-6	0,01	0,99
	SM d18:0/16:0	2,09E-6	1,43E-6	-3,22E-7 - 5,84E-6	1,46	0,15
